# Supplementary material for: An Integrative Approach to Identifying Neuroprotective Natural Compounds for Neurodevelopmental Disorders
Source: Int J Mol Sci. 2025 Sep 12;26(18):8873. doi: 10.3390/ijms26188873 (PMC12470177; doi:10.3390/ijms26188873)
Supplement: Supplementary file 1 [file ijms-26-08873-s001.zip]

Archive with 1 entries (1 files):
- ijms-3792955-supplementary.xlsx
