# Supplementary material for: An Integrative Approach to Identifying Neuroprotective Natural Compounds for Neurodevelopmental Disorders
Source: Int J Mol Sci. 2025 Sep 12;26(18):8873. doi: 10.3390/ijms26188873 (PMC12470177; doi:10.3390/ijms26188873)
Supplement: Supplementary file 1 [file ijms-26-08873-s001.zip › ijms-3792955-supplementary.xlsx]

## Sheet: TCMSP
Compound	ID	MW	OB ≥ 20	CaCo-2 ≥ -0.4	BBB	DL ≥ 0.1
(+/-)-Isoborneol	MOL000018	154.28	86.98	1.27	1.6	0.05
Hemo-sol	MOL000023	136.26	39.84	1.83	2.12	0.02
alpha-Curcumene	MOL000027	202.37	4.68	1.93	1.99	0.06
(1R)-2-methyl-1-phenylprop-2-en-1-ol	MOL000030	148.22	75.1	1.27	1.38	0.03
2-[(1R,3S,4S)-3-isopropenyl-4-methyl-4-vinylcyclohexyl]propan-2-ol	MOL000034	222.41	19.03	1.34	1.46	0.07
beta-Selinene	MOL000035	204.39	24.39	1.83	2.12	0.08
beta-caryophyllene	MOL000036	204.39	29.7	1.83	2.07	0.09
(1S,2R,4R)-Neoiso-dihydrocarveol	MOL000039	154.28	54.4	1.38	1.69	0.03
PHA - (2S)-2-azaniumyl-3-phenylpropanoate	MOL000041	165.21	41.62	0.36	0.22	0.04
atractylone	MOL000046	216.35	41.1	1.76	1.85	0.13
juniper camphor	MOL000047	222.41	33.3	1.44	1.61	0.1
(5E,9Z)-3,6,10-trimethyl-4,7,8,11-tetrahydrocyclodeca[b]furan	MOL000048	216.35	43.17	1.77	1.83	0.1
3β-acetoxyatractylone	MOL000049	274.39	54.07	1.13	1.08	0.22
DTY	MOL000056	181.21	57.55	-0.1	-0.49	0.05
DIBP	MOL000057	278.38	49.63	0.85	0.68	0.13
selina-4(14),7(11)-dien-8-one	MOL000060	218.37	32.31	1.42	1.57	0.1
alloaromadedrene	MOL000066	204.39	53.46	1.83	2.1	0.1
(L)-alpha-Terpineol	MOL000118	154.28	48.8	1.39	1.72	0.03
(-)-nopinene	MOL000126	136.26	44.84	1.8	2.12	0.05
CAMphor	MOL000130	152.26	67.17	1.29	1.71	0.05
EIC	MOL000131	280.5	41.9	1.16	0.9	0.14
Deoxyvasicinone	MOL000135	186.23	56.29	1.04	0.61	0.1
hydroxytyrosol	MOL000141	154.18	57.57	0.3	-0.17	0.03
beta-Chamigrene	MOL000162	204.39	31.99	1.82	2.07	0.08
ZINC01609418 - alpha-Bisabolol	MOL000166	222.41	21.62	1.41	1.37	0.07
alpha-Guaiene	MOL000169	204.39	25.93	1.81	2.09	0.07
guaiene	MOL000170	204.39	28.21	1.83	2.03	0.07
Guaiol	MOL000171	222.41	38.77	1.36	1.47	0.09
3β-acetoxyatractylone	MOL000188	247.39	40.57	1.22	1.04	0.22
3,5-dimethoxy-4-glucosyloxyphenylallylalcohol	MOL000190	372.41	29	-1.04	-1.59	0.32
(Z)-caryophyllene	MOL000193	204.39	30.29	1.82	2.15	0.09
patchoulene	MOL000194	204.39	51.71	1.8	2.21	0.11
L-Bornyl acetate	MOL000196	196.32	55.74	1.81	2.06	0.1
(R)-linalool	MOL000198	154.28	39.8	1.33	1.36	0.02
Safrol	MOL000199	162.2	45.34	1.44	1.29	0.05
Izosafrol	MOL000203	162.2	56.92	1.45	1.31	0.05
-cis-.beta.-Elemene diastereomer	MOL000204	204.39	28.62	1.85	2.09	0.06
isoeugenol	MOL000206	164.22	70.1	1.38	1.28	0.04
Methyleugenol	MOL000207	178.25	73.36	1.47	1.41	0.04
()-Aromadendrene	MOL000208	204.39	55.74	1.81	2.06	0.1
Magnolol	MOL000210	266.36	69.19	1.38	0.88	0.15
(S)-Scoulerine	MOL000217	327.41	32.28	0.89	0.34	0.54
Alnusone	MOL000227	262.37	63.12	1.62	1.09	0.17
(2R)-7-hydroxy-5-methoxy-2-phenylchroman-4-one	MOL000228	270.3	55.23	0.87	0.26	0.2
Pinocembrin	MOL000230	270.3	57.56	0.38	-0.32	0.2
trans-1,7-Diphenyl-1hepten-5-ol	MOL000231	266.41	46.73	1.49	1.01	0.16
()-alpha-Terpineol	MOL000232	154.28	46.3	1.28	1.4	0.3
delta-Terpineol	MOL000233	154.28	55.11	1.28	1.44	0.03
1,7-diphenyl-3,5-dihydroxy-1-heptene	MOL000235	282.41	49.01	0.61	-0.1	0.18
Trans-1,7-diphenyl-1-hepten-5-ol	MOL000237	266.41	46.73	1.38	0.81	0.16
1,7-diphenyl-5-hydroxy-6-hepten-3-one	MOL000238	280.39	32.65	0.8	0.14	0.18
2',4'-dihydroxy-6'-methhoxychalcone	MOL000241	270.3	65.53	0.56	0.14	0.16
eugenol	MOL000254	164.22	56.24	1.35	1.32	0.04
dehydrodiisoeugenol	MOL000258	312.39	56.84	1.19	0.52	0.29
o-Thymol	MOL000259	150.24	43.28	1.58	1.71	0.03
5-[(2R,3R)-7-methoxy-3-methyl-5-[(E)-prop-1-enyl]-2,3-dihydrobenzofuran-2-yl]-1,3-benzodioxole	MOL000260	324.4	65.55	1.27	0.7	0.4
Myristicin	MOL000261	192.23	17.99	1.35	1.14	0.07
Tereben	MOL000264	136.26	29.62	1.86	2.11	0.02
beta-Cubebene	MOL000266	204.39	32.81	1.83	2.02	0.11
Elemicin	MOL000269	208.28	21.94	1.41	1.28	0.06
(+)-3-Carene	MOL000270	136.26	45.2	1.84	2.15	0.04
hederagenin	MOL000296	414.79	36.91	1.32	0.96	0.75
(2R,3R,3aS)-3a-allyl-2-(1,3-benzodioxol-5-yl)-5-methoxy-3-methyl-2,3-dihydrobenzofuran-6-one	MOL000308	340.4	59.99	0.78	0.33	0.43
denudatin,a	MOL000309	340.4	6.93	0.71	0.21	0.44
futokadsurin C	MOL000312	356.45	61.09	1.19	0.78	0.45
Galgravin	MOL000313	372.5	57.12	1.13	0.48	0.39
(2S,3S,4S,5S)-2,5-bis(3,4-dimethoxyphenyl)-3,4-dimethyltetrahydrofuran	MOL000314	372.5	57.12	1.11	0.55	0.39
Kadsurenin B	MOL000317	342.42	27.09	0.39	-0.13	0.41
(1R,5S,6R,7R,8R)-3-allyl-6-(3,4-dimethoxyphenyl)-8-hydroxy-1-methoxy-7-methyl-4-bicyclo[3.2.1]oct-2-enone	MOL000318	358.47	64.55	0.44	-0.12	0.35
(2S,3S)-2-(3,4-dimethoxyphenyl)-7-methoxy-3-methyl-2,3-dihydrobenzofuran-5-carbaldehyde	MOL000321	328.39	42.15	1.02	0.63	0.32
Kadsurenone	MOL000322	356.45	54.72	0.82	0.52	0.38
kadsurin B	MOL000324	358.47	30.55	1.03	0.8	0.46
(2R,3R)-2-(3,4-dimethoxyphenyl)-7-methoxy-3-methyl-5-[(E)-prop-1-enyl]-2,3-dihydrobenzofuran	MOL000325	340.45	24.19	1.48	0.93	0.35
Veraguensin	MOL000333	372.5	25.53	1.15	0.72	0.39
wallichinine	MOL000334	370.48	61.64	0.9	0.3	0.33
futoamide	MOL000335	301.42	28.75	0.97	0.5	0.25
Isoscopoletin	MOL000339	192.18	23.46	0.71	0.28	0.08
Syrigin	MOL000347	372.41	14.64	-1.01	-1.81	0.32
4-[(Z)-3-hydroxyprop-1-enyl]-2,6-dimethoxyphenol	MOL000348	210.25	49.15	0.56	0.03	0.06
Sitogluside	MOL000357	576.95	20.63	-0.14	-0.93	0.62
beta-sitosterol	MOL000358	414.79	36.91	1.32	0.99	0.75
3,9-di-O-methylnissolin	MOL000371	314.36	53.74	1.18	0.63	0.48
7-O-methylisomucronulatol	MOL000378	316.38	74.69	1.08	0.84	0.3
(6aR,11aR)-9,10-dimethoxy-6a,11a-dihydro-6H-benzofurano[3,2-c]chromen-3-ol	MOL000380	300.33	64.26	0.93	0.55	0.42
formononetin	MOL000392	268.28	69.67	0.78	0.02	0.21
cis-p-Coumarate	MOL000397	164.17	45.98	0.46	0.36	0.04
kaempferol	MOL000422	286.25	41.88	0.26	-0.55	0.24
Erythraline	MOL000443	297.38	49.18	0.91	0.55	0.55
methyl (2S)-2-dimethylamino-3-(1H-indol-3-yl)propanoate	MOL000444	246.34	50.27	1.02	1.02	0.12
hypaphorine	MOL000446	247.35	1.83	0.72	0.44	0.12
Stigmasterol	MOL000449	412.77	43.83	1.44	1	0.76
erysodienone	MOL000451	313.38	37.29	0.56	0.12	0.44
1,2,6,7-Tetradehydro-3,15-dimethoxyerythrinan-16-ol	MOL000453	299.4	37.31	0.86	0.54	0.39
Erysotrine	MOL000455	313.43	113.82	1.08	0.8	0.44
Phaseolin	MOL000456	322.38	78.2	1.09	0.39	0.73
(-)-trans-Carveol	MOL000473	152.26	45.28	1.18	1.41	0.03
(-)-Epoxycaryophyllene	MOL000474	220.39	35.94	1.57	1.83	0.13
anethole	MOL000475	148.22	32.49	1.75	1.81	0.03
Farnesene	MOL000479	204.39	17.42	1.95	2.21	0.05
(1S,4aR,8aR)-1-isopropyl-7-methyl-4-methylene-2,3,4a,5,6,8a-hexahydro-1H-naphthalene	MOL000489	204.39	19.8	1.86	2.03	0.08
licochalcone a	MOL000497	338.43	40.79	0.82	-0.21	0.29
Vestitol	MOL000500	272.32	74.66	0.86	0.3	0.21
Lupinidine	MOL000506	234.43	61.89	1.41	1.7	0.21
isosativan	MOL000509	286.35	8.24	1.07	0.52	0.24
isostyracin epoxide	MOL000517	280.34	92.53	1.14	0.92	0.22
coniferin	MOL000519	314.41	31.11	0.42	-0.18	0.32
voacangine	MOL000528	368.52	46.76	0.85	0.46	0.78
Ibogain	MOL000529	310.48	50.52	1.59	1.22	0.63
Homoarecoline	MOL000555	169.25	52.03	0.74	1.07	0.03
renifolin	MOL000571	352.42	25.53	-0.56	-1.16	0.36
2-methylbutyryloxy moiety	MOL000580	280.4	68.54	0.96	0.69	0.13
3-O-(3-methyl-2-butenoyl) derivative	MOL000581	278.38	63.55	0.54	0.47	0.13
3-O-isobutyryl derivative	MOL000582	266.37	36.12	0.74	0.58	0.11
3-O-tiglate derivative	MOL000583	278.38	73.27	0.51	0.47	0.13
(2-isopropenyl-5-methyl-phenyl) (E)-2-methylbut-2-enoate	MOL000585	230.33	35.24	1.36	1.27	0.08
8-methoxy-9-hydroxythymol	MOL000586	196.27	46.02	0.71	0.56	0.06
[2-[1-(acetoxymethyl)vinyl]-5-methyl-phenyl] (E)-2-methylbut-2-enoate	MOL000587	288.37	50.62	0.92	0.87	0.15
9-acetoxythymol 3-O-tiglate	MOL000589	290.39	67.79	0.95	0.95	0.15
9-O-angeloyl derivative	MOL000590	278.38	83.31	0.88	0.57	0.13
9-O-isobutyryl derivative	MOL000591	266.37	70.26	0.87	0.63	0.11
Neryl acetate	MOL000597	196.32	57.47	1.25	1.4	0.04
O-Methylthymol	MOL000601	164.27	47.65	1.75	1.87	0.04
()-Terpinen-4-ol	MOL000608	154.28	81.41	1.36	1.66	0.03
beta-Bourbonene	MOL000611	204.39	16.98	1.82	2.11	0.11
(-)-alpha-cedrene	MOL000612	204.39	55.56	1.81	2.16	0.1
osthol	MOL000614	244.31	38.75	1.15	0.85	0.13
delta-amorphene	MOL000615	204.39	17.95	1.85	1.99	0.08
16-epi-Isositsirikine	MOL000621	354.49	49.52	0.68	0.12	0.59
Sinomenine	MOL000625	327.41	46.09	0.65	0.32	0.53
Stepholidine	MOL000627	327.41	33.11	0.83	0.29	0.54
Farnesylacetone	MOL000878	262.48	37.84	1.61	1.56	0.1
1,1-dimethylbutylbenzene	MOL000882	162.3	46.47	1.85	2.03	0.03
isocurcumenol	MOL000889	234.37	97.67	1.11	1.24	0.13
(+)-alpha-Curcumene	MOL000890	202.37	26.56	1.93	2.03	0.06
Germacr-1(10)-ene-5,8-dione	MOL000896	236.39	7	0.81	0.68	0.08
Furanodiene	MOL000899	216.35	45.11	1.77	1.95	0.11
()-beta-Pinene	MOL000905	136.26	44.77	1.85	2.29	0.05
beta-elemene	MOL000908	204.39	25.63	1.84	2.07	0.06
(3S,4R)-3-isopropenyl-1-isopropyl-4-methyl-4-vinylcyclohexene	MOL000909	204.39	27.57	1.84	2.06	0.06
Cedrol	MOL000875	222.41	16.23	1.35	1.46	0.12
coumaroyltyramine	MOL000631	283.35	112.9	0.6	-0.22	0.2
Gentianidine	MOL000645	163.19	54.45	0.88	0.64	0.05
Gentianine	MOL000648	175.2	54.67	0.87	0.62	0.06
gentiatibetine	MOL000649	165.21	62.59	0.53	0.38	0.05
Venoterpine	MOL000652	149.21	68.97	0.68	0.59	0.04
()-Menthol	MOL000671	156.3	59.33	1.27	1.42	0.03
Dibutyl Phthalate	MOL000676	278.38	64.54	0.8	0.56	0.13
(1R,4R)-4-isopropyl-1,6-dimethyltetralin	MOL000677	202.37	17.47	1.86	1.98	0.08
homalomenol	MOL000689	238.41	61.74	0.76	0.49	0.11
patchouli alcohol	MOL000695	222.41	101.96	1.4	1.58	0.14
β-terpineol	MOL000696	154.28	47.89	1.29	1.48	0.03
l-Menthone	MOL000715	154.28	57.9	1.35	1.7	0.03
Safranal	MOL000720	150.24	39.56	1.39	1.74	0.04
Cularicine	MOL000742	311.36	24.71	0.84	0.36	0.67
Dihydronepetalactone	MOL000744	168.26	64.23	1.19	1.52	0.05
5-Hydroxymethylfurfural	MOL000748	126.12	45.07	0.05	-0.27	0.02
Linoleic	MOL000749	280.5	41.9	1.23	0.81	0.14
magnoflorine	MOL000764	342.45	26.69	1.09	0.61	0.55
PDSP1_000624	MOL000781	325.39	33.45	1.02	0.51	0.69
STOCK1N-14407	MOL000786	355.47	22.28	1.14	0.77	0.64
Fumarine	MOL000787	353.4	59.26	0.56	-0.13	0.83
Isocorypalmine	MOL000790	341.44	35.77	0.85	0.43	0.59
Fagarine I	MOL000792	369.45	25.53	0.86	0.43	0.72
C09367	MOL000793	325.39	47.54	1.2	0.7	0.69
(1R,3aS,8aR)-7-isopropyl-1-methyl-4-methylene-2,3,3a,5,6,8a-hexahydroazulen-1-ol	MOL000824	220.39	49.45	1.24	1.23	0.09
(1S,3aR,4R,8aS)-7-isopropyl-1,4-dimethyl-2,3,3a,5,6,8a-hexahydroazulene-1,4-diol	MOL000827	238.41	59.68	0.62	0.32	0.1
lismol	MOL000837	220.39	3.58	49.43	1.27	0.09
orientalol,f	MOL000840	236.39	73.8	1.15	1.21	0.13
paeonol	MOL000874	166.19	28.79	0.93	0.84	0.04
Cedrol	MOL000875	222.41	16.23	1.35	1.46	0.12
Farnesylacetone	MOL000878	262.48	37.84	1.61	1.56	0.1
1,1-dimethylbutylbenzene	MOL000882	162.3	46.47	1.85	2.03	0.03
isocurcumenol	MOL000889	234.37	97.67	1.11	1.24	0.13
(+)-alpha-Curcumene	MOL000890	202.37	26.56	1.93	2.03	0.06
13657-68-6	MOL000896	236.39	7	0.81	0.68	0.08
Furanodiene	MOL000899	216.35	45.11	1.77	1.95	0.1
()-beta-Pinene	MOL000905	136.26	44.77	1.85	2.29	0.05
beta-elemene	MOL000908	204.39	25.63	1.84	2.07	0.06
(3S,4R)-3-isopropenyl-1-isopropyl-4-methyl-4-vinylcyclohexene	MOL000909	204.39	27.57	1.84	2.06	0.06
Germacron	MOL000910	218.37	32.5	1.33	1.53	0.07
Terpilene	MOL000911	136.26	33.95	1.84	2.1	0.02
LINALOOL (D)	MOL000920	154.28	38.29	1.29	1.33	0.02
(R)-p-Menth-1-en-4-ol	MOL000922	154.28	32.16	1.33	1.52	0.03
ACETIC ACID,BORNYL ESTER	MOL000923	196.32	67.15	1.26	1.52	0.08
calarene	MOL000938	204.39	51.55	1.82	2.05	0.11
(1R,4S,4aR,8aR)-4-isopropyl-1,6-dimethyl-3,4,4a,7,8,8a-hexahydro-2H-naphthalen-1-ol	MOL000942	222.41	31.67	1.32	1.3	0.09
(6R)-2-methyl-6-(4-methylphenyl)hept-2-en-4-one	MOL000944	216.35	40.84	1.59	1.5	0.07
(3S,3aS,8aR)-3-hydroxy-5-isopropylidene-3-methyl-8-methylene-2,3a,4,8a-tetrahydro-1H-azulen-6-one	MOL000949	234.37	46.11	0.6	0.55	0.1
turmeronol A	MOL000955	232.35	59.42	1.19	0.84	0.08
procurcumadiol	MOL000960	250.37	69.82	0.43	0.42	0.13
(6S)-6-[(1R,4S,5S)-4,5-dihydroxy-4-methyl-1-cyclohex-2-enyl]-2-methylhept-2-en-4-one	MOL000962	252.39	36.92	0.18	-0.17	0.1
(E)-α-santalal	MOL000975	218.37	40.83	1.47	1.51	0.13
furanogermacra-1E,10(15)-dien-6-one	MOL000977	230.33	34.93	1.37	1.39	0.11
furanoeudesma- 1,4-diene-6-one	MOL000978	228.31	38.83	1.37	1.27	0.15
camphorene	MOL000981	272.52	3.49	1.93	2.03	0.13
ZINC00388662	MOL001015	196.32	67.05	1.24	1.51	0.08
mansumbin-13(17)-en- 3,16-dione	MOL001052	328.54	41.78	0.78	0.42	0.45
muurolene	MOL001123	204.39	19.5	1.84	2.16	0.08
[(5aS,8aR,9R)-8-oxo-9-(3,4,5-trimethoxyphenyl)-5,5a,6,9-tetrahydroisobenzofurano[6,5-f][1,3]benzodioxol-8a-yl] acetate	MOL001126	456.48	44.08	0.6	0.13	0.9
(3R,20S)-3,20-dihydroxydammar- 24-ene	MOL001138	442.85	37.49	1.48	1.18	0.75
(20S)-3β-acetoxy- 12β,16β-trihydroxydammar-24-ene	MOL001141	518.86	26.74	0.26	-0.48	0.81
3-methoxyfuranoguaia-9- en-8-one	MOL001156	260.36	35.15	1.04	0.85	0.18
3-methoxy-10-methylenefuranogermacra-1- en-6-one	MOL001158	260.36	47.13	0.89	0.74	0.15
2-acetoxyfuranodiene	MOL001159	274.39	44.74	1.14	1.11	0.17
2-methoxyfuranodiene	MOL001160	246.38	53.58	1.45	1.51	0.13
lindestrene	MOL001161	214.33	36.12	1.75	1.82	0.13
commiferin	MOL001162	248.35	43.72	0.49	0.1	0.17
4,5-dihydrofuranodiene-6-one	MOL001166	232.35	43.54	1.3	1.45	0.11
β-selinene	MOL001167	218.42	20.72	1.81	2.06	0.1
(1S,2S)-2-isopropenyl-4-isopropylidene-1-methyl-1-vinylcyclohexane	MOL001168	204.39	34.47	1.87	2.11	0.06
rel-1S,2S-epoxy- 4R-furanogermacr-10(15)-en-6-one	MOL001174	246.33	59.46	0.97	0.93	0.17
α-copaene	MOL001176	204.39	22.16	1.83	2.1	0.12
α-gurjunene	MOL001178	190.36	53.81	1.84	2.21	0.09
(−)-Alloaromadendrene	MOL001179	204.39	54.04	1.81	2.07	0.1
γ-muurolene	MOL001180	204.39	21.53	1.84	2.05	0.08
1,3-furanoeudesma-diene	MOL001182	228.36	36.46	1.75	1.8	0.15
dehydroaromadendrane	MOL001188	204.39	50.95	1.85	2.08	0.1
caryophyllene oxide	MOL001193	235.38	45.75	1.09	1.27	0.15
2-hydroxyfuranodiene	MOL001197	214.38	30.25	1.9	2.11	0.09
(1R,5R,7S)-4,7-dimethyl-7-(4-methylpent-3-enyl)bicyclo[3.1.1]hept-3-ene	MOL001201	204.39	16.23	1.86	1.96	0.09
Rystal	MOL001214	151.18	49.64	0.74	0.5	0.03
()-Bornyl acetate	MOL001217	196.32	65.55	1.3	1.59	0.08
epilupeol acetate	MOL001239	468.84	8.74	1.42	1.22	0.76
3alpha-Hydroxy-olean-12-en-24-oic-acid	MOL001243	456.78	39.32	0.6	0.2	0.75
myrtenic acid	MOL001247	166.24	50.77	0.91	1.04	0.07
O-acetyl-β-boswellic acid	MOL001250	498.82	9.98	0.66	0.42	0.69
(S)-p-Mentha-1,8-dien-7-al	MOL001254	150.24	39	1.36	1.57	0.03
3,6-dihydroxy-p-menth-1-ene	MOL001260	170.28	40.65	0.41	0.39	0.04
trans-gondoic acid	MOL001297	310.58	30.7	1.19	0.89	0.2
oleic acid	MOL001308	282.52	33.13	1.14	0.93	0.14
2,3-didehydro GA69	MOL001327	330.41	14.28	-0.17	-0.59	0.5
2,3-didehydro GA70	MOL001328	330.41	63.29	-0.27	-0.84	0.5
RMN	MOL001332	152.16	43.67	0.11	0.07	0.03
GA118	MOL001338	348.43	10.41	-0.6	-1.1	0.53
GA120	MOL001340	314.41	84.85	0.38	0.1	0.45
gibberellin 7	MOL001358	330.41	73.8	-0.18	-0.4	0.5
[2-[(2S,3R,4S,5S,6R)-3,4,5-trihydroxy-6-(hydroxymethyl)oxan-2-yl]oxyphenyl]methyl (E)-3-(3,4-dihydroxyphenyl)prop-2-enoate	MOL001370	448.46	8.22	-1.05	-1.7	0.69
beta-D-Glucopyranoside, 2-((benzoyloxy)methyl)-4-hydroxyphenyl	MOL001372	406.42	13.51	-1.03	-1.79	0.53
Oxophorone	MOL001377	152.21	69.4	0.65	0.56	0.04
(+)-Ledol	MOL001388	222.41	16.96	1.43	1.69	0.12
49070_FLUKA	MOL001390	222.41	85.51	1.29	1.46	0.12
crocetin	MOL001406	328.44	35.3	0.54	-0.83	0.26
galeopsin	MOL001418	376.54	61.02	0.42	-0.04	0.38
preleoheterin	MOL001421	334.5	85.97	0.46	0.29	0.33
iso-preleoheterin	MOL001422	334.5	66.29	0.44	0.36	0.23
isorhamnetin,3-o-rutinoside	MOL001424	624.6	3.85	-2.15	-3.01	0.65
isoleosibirin	MOL001433	450.58	13.41	-0.44	-0.68	0.57
leonurinine_qt	MOL001437	186.23	106.15	-0.59	-1.53	0.07
4-Guanidinobutanoate	MOL001441	145.19	47.74	0.07	-0.28	0.02
phytol	MOL001442	296.6	33.82	1.23	0.85	0.13
arjunetin_qt	MOL001449	488.78	9.4	-0.23	-0.73	0.72
protocatechualdehyde	MOL001452	138.13	38.35	0.43	0.21	0.03
(S)-Canadine	MOL001455	339.42	53.83	1.01	0.64	0.77
Cryptopin	MOL001460	369.45	78.74	0.79	0.41	0.72
(+/-)-Homochelidonine	MOL001466	369.45	36.84	0.82	0.4	0.84
Luteanin	MOL001467	341.44	55.63	0.94	0.7	0.55
rhoeadine	MOL001473	383.43	63.51	0.87	0.47	0.83
beta-Isosparteine	MOL001475	234.43	59.81	1.57	2.01	0.21
(S)-Stylopine	MOL001476	323.37	51.15	0.89	0.5	0.85
tyramine	MOL001477	137.2	45.11	0.74	0.52	0.02
Inermine	MOL001484	284.28	75.18	0.89	0.4	0.54
(S)-Coclaurine	MOL001522	285.37	42.35	0.7	0.06	0.24
n-methylasimilobine	MOL001530	281.38	24.86	1.19	0.94	0.36
dl-Nuciferine	MOL001531	295.41	29.26	1.34	1.03	0.4
zizyphusine	MOL001546	342.45	41.53	0.99	0.6	0.55
OIN	MOL001552	289.41	45.97	0.43	0.09	0.19
atroscine	MOL001553	303.39	71.93	0.26	-0.11	0.27
Scopolamine	MOL001554	303.39	67.97	0.37	-0.01	0.27
Isocaryophyllene	MOL001556	204.39	27.3	1.83	2.06	0.09
piperlonguminine	MOL001559	273.36	30.71	0.95	0.27	0.18
pipernonaline	MOL001560	341.49	51.32	1.1	0.33	0.41
dehydropipernonaline	MOL001561	339.47	47.73	1.1	0.24	0.41
2-Diazo-2,3-dihydro-3-methyl-1H-inden-1-one	MOL001568	172.2	68.98	1.08	0.94	0.06
Dodecahydropyrido [1,2-b]isoquinolin -6-one	MOL001577	207.35	61.29	1.38	1.6	0.11
Isobutylisovalerate	MOL001581	158.27	21.52	1.25	1.45	0.02
N-(2,5-dimethoxyphenyl)-4-methoxybenzamide	MOL001586	287.34	60.7	0.82	0.33	0.18
(E)-5-(4-hydroxy-3-methoxy-phenyl)-1-piperidino-pent-2-en-1-one	MOL001587	289.41	10.97	0.99	0.36	0.19
piperine	MOL001592	285.37	42.52	1.12	0.62	0.23
Piperitenone	MOL001593	150.24	40.05	1.43	1.62	0.03
Tetradecahydro-1-methylphenanthrene	MOL001597	206.41	37.51	1.79	2.19	0.11
α-cubebol	MOL001599	208.38	64.81	1.32	1.43	0.09
copaene	MOL001600	204.39	29.47	1.81	2.04	0.12
1,2,5,6-tetrahydrotanshinone	MOL001601	280.34	38.75	0.96	0.39	0.36
Linalool	MOL001604	170.28	49.37	0.86	0.74	0.04
BB_NC-0668	MOL001606	204.39	35.57	1.83	2.02	0.08
delta-elemene	MOL001608	204.39	26.98	1.84	2.02	0.06
1-[1-oxo-9(3, 4-methylenedioxyphenyl)-2E,8E-nonadienyl] pyrrolidine	MOL001616	327.46	49.43	1.09	0.32	0.36
l-undecylenyl-3,4-methylenedioxybenzene	MOL001621	274.44	47.97	1.66	1.38	0.18
Croweacin	MOL001643	192.23	53.28	1.26	0.97	0.07
2-hydroxy-3-methylanthraquinone	MOL001649	238.25	26.09	0.58	-0.22	0.18
2-methoxy-3-methyl-9,10-anthraquinone	MOL001670	252.28	37.83	0.73	-0.13	0.21
Sinoacutine	MOL001697	325.39	63.39	0.72	0.36	0.53
2-[(2S,5R)-5-ethenyl-5-methyloxolan-2-yl]propan-2-ol	MOL001719	170.28	68.08	0.99	1.14	0.04
Tetracosane	MOL001747	338.74	8.28	1.88	1.62	0.24
ZINC03860434	MOL001749	390.62	43.59	1.04	0.6	0.35
EUG	MOL001752	150.19	38.39	1.36	1.35	0.03
3-(2-hydroxyphenyl)quinazolin-4-one	MOL001763	238.26	63.58	0.73	0.17	0.16
2-(1-methoxyindol-3-yl)acetonitrile	MOL001765	186.23	63.58	1.48	1.1	0.07
Sinoacutine	MOL001779	327.41	49.11	0.7	0.39	0.46
1-methoxyindole-3-carbaldehyde	MOL001805	175.2	52.2	1.25	1.03	0.06
tryptanthrin	MOL001808	248.25	19.28	0.69	0.06	0.29
(E)-3-(3,5-dimethoxy-4-hydroxyb-enzylidene)-2-indolinone	MOL001820	299.35	65.17	0.28	-0.17	0.25
Methyl 2-ethylhexyl phthalate	MOL001821	292.41	65.98	0.87	0.62	0.15
BB_NC-1530	MOL001835	216.26	70.78	0.71	0.34	0.13
4-(3-methylbut-2-enyl)-1H-indole	MOL001852	185.29	39.72	1.89	1.89	0.06
1,6,8-trimethyl-1,2,3,4-tetrahydronaphthalene	MOL001861	174.31	38.86	1.91	2.02	0.06
Cadalin	MOL001862	198.33	12.96	1.95	1.93	0.08
6-Methoxyflavone	MOL001876	252.28	34.56	1.11	0.49	0.18
Omaine	MOL001884	371.47	26.6	0.68	0.16	0.51
Dibutylphenol	MOL001895	206.36	38.9	1.73	1.87	0.06
2 - methyl - 3 - (2 - propenyl) - phenol	MOL001904	148.22	52.06	1.64	1.81	0.03
Ammidin	MOL001941	270.3	34.55	1.13	0.92	0.22
Marmesin	MOL001944	246.28	50.28	0.52	0.07	0.18
Sinapyl alcohol	MOL001952	210.25	10.23	0.54	0.05	0.07
Cnidilin	MOL001956	300.33	32.69	1.03	0.52	0.28
Pulegone	MOL001972	152.26	51.6	1.39	1.74	0.03
3-Methylcoumarin	MOL001994	160.18	19.66	1.27	1.26	0.05
5,6,7-Trimethoxycoumarin	MOL001997	236.24	32.54	0.94	0.54	0.12
scoparone	MOL001999	206.21	74.75	0.85	0.46	0.09
cis-Carveol	MOL002002	152.26	45.61	1.39	1.62	0.03
(-)-Caryophyllene oxide	MOL002003	220.39	32.67	1.58	1.76	0.13
()-Cuparene	MOL002029	202.37	38.26	1.88	2.15	0.07
DNOP	MOL002032	390.62	40.59	0.95	0.67	0.4
thymol	MOL002042	150.24	41.47	1.6	1.68	0.03
Epi-bicyclosesauiphellandrene	MOL002061	204.39	22.31	1.85	2.13	0.08
γ-selinene	MOL002063	204.39	22.23	1.84	2	0.08
1-[(2S)-1-methyl-2-piperidyl]acetone	MOL002075	155.27	49.09	1	1.36	0.03
1-[(2S)-2-piperidyl]acetone	MOL002077	141.24	53.86	0.92	1.03	0.02
alpha-Cubebene	MOL002085	204.39	16.73	1.83	2.1	0.11
1,7-Dimethoxynaphthalene	MOL002091	188.24	32.02	1.44	1.26	0.07
DEP	MOL002095	222.26	52.19	0.72	0.57	0.07
(+)-ALPHA-FUNEBRENE	MOL002096	204.39	52.87	1.79	2.08	0.1
3-Butylidene-7-hydroxyphthalide	MOL002098	204.24	62.68	1	0.9	0.08
Valerophenone	MOL002107	162.25	42.58	1.46	1.53	0.03
BdPh	MOL002111	188.24	42.44	1.32	1.27	0.07
alpha-Selinene	MOL002112	218.42	31.81	1.82	2.14	0.1
(1R,4S,5R)-4-isopropenyl-1,8-dimethylspiro[4.5]dec-8-ene	MOL002116	204.39	40.01	1.85	2.11	0.07
betea-CUBEBENE	MOL002120	204.39	32.16	1.82	2.13	0.11
(Z)-Ligustilide	MOL002122	188.24	53.72	1.3	1.25	0.07
Chuanxiongol	MOL002123	218.27	22.19	0.94	0.57	0.1
beta-asarone	MOL002124	208.28	35.61	1.45	1.24	0.06
cis-Piperitol	MOL002125	154.28	43.26	1.27	0.49	0.03
Isobutyrophenone	MOL002134	148.22	80.37	1.46	1.59	0.03
p-Cymen-8-ol	MOL002138	150.24	32.26	1.33	1.35	0.03
senkyunolide-C	MOL002143	204.24	46.8	0.87	0.5	0.08
senkyunolide-E	MOL002145	204.24	34.4	0.55	0.06	0.08
1H-Cycloprop(e)azulen-7-ol, decahydro-1,1,7-trimethyl-4-methylene-, (1aR-(1aalpha,4aalpha,7beta,7abeta,7balpha))-	MOL002153	220.39	82.33	1.37	1.49	0.12
1-terpineol	MOL002160	154.28	49.83	1.24	1.34	0.03
methyl 2-pentanoylbenzoate	MOL002165	220.29	69.28	0.91	0.91	0.07
(4S,6S)-cis-Carveol	MOL002170	152.26	32.5	1.22	1.33	0.03
3,4-epoxy-2,2,7,7-tetramethyl-octane	MOL002174	184.36	66.87	1.56	1.84	0.05
4,7-Dihydroxy-3-butylphthalide	MOL002178	222.26	106.09	0.69	0.44	0.1
4-hydroxy-3-butylphthalide	MOL002181	206.26	70.31	0.9	0.69	0.08
Aromadendrene oxide 2	MOL002186	220.39	65.1	1.56	1.82	0.14
dl-3n-butylphthalide	MOL002189	190.26	47.9	1.3	1.32	0.07
Cedrene	MOL002190	204.39	51.14	1.82	2.12	0.11
carotol	MOL002191	222.41	149.03	1.46	1.65	0.09
Cerulignol	MOL002193	166.24	62.43	1.42	1.42	0.04
(2-amylphenyl)methanol	MOL002206	178.3	55.59	1.26	1.14	0.04
(Z)-1,3-di(phenyl)prop-2-en-1-one	MOL002213	208.27	47.27	1.48	1.18	0.08
Atropine	MOL002219	289.41	34.53	0.15	-0.3	0.21
sugiol	MOL002222	300.48	36.11	1.14	0.7	0.28
Serotonin	MOL002279	176.24	42.99	0.59	-0.16	0.06
10beta-Hydroxy-6beta-isobutyrylfuranoeremophilane	MOL002300	320.47	16.94	0.88	0.7	0.29
indirubin	MOL002309	262.28	48.59	1.06	0.44	0.26
N-Methylflindersine	MOL002331	241.31	32.36	1.35	1.1	0.18
STOCK1N-53032	MOL002332	297.38	27.79	0.84	0.37	0.33
Homocresol	MOL002334	152.21	35.9	1.36	1.42	0.03
beta-Gurjunene	MOL002335	204.39	51.36	1.81	2.07	0.1
136458-42-9	MOL002338	220.39	80.86	1.42	1.62	0.12
cyclanoline	MOL002344	342.45	2.64	0.96	0.27	0.57
()-Neomenthol	MOL002374	156.3	50.32	1.3	1.59	0.03
(-)-isomenthone	MOL002375	154.28	61.19	1.36	1.78	0.03
TMPEA	MOL002399	211.29	47.54	0.64	0	0.06
fuzitine	MOL002417	342.45	25.79	1.02	0.69	0.54
Salsolinol	MOL002430	179.24	36.83	0.81	0.67	0.06
β-humulene	MOL002451	190.36	40.36	1.83	2	0.3
(-)-Comphene	MOL002453	136.26	34.98	1.81	2.21	0.04
10-Gingerdione	MOL002454	348.53	21.42	0.69	0.11	0.29
(S)-5-Hydroxy-1-(4-hydroxy-3-methoxyphenyl)-3-tetradecanone	MOL002459	350.55	19.14	0.48	0.04	0.28
6-gingerol	MOL002467	294.43	35.64	0.54	-0.08	0.16
[(1R,2R,5R)-2-isopropyl-5-methyl-cyclohexyl] acetate	MOL002471	198.34	22.19	1.29	1.57	0.05
p-mentha-1,5-dien-8-ol	MOL002474	152.26	28.63	1.29	1.5	0.03
2,6-Nonamethylene pyridine	MOL002476	203.36	68.94	1.74	1.98	0.09
4-Gingerol	MOL002486	266.37	8.62	0.45	-0.14	0.12
copaene	MOL002502	204.39	24.08	1.81	2.06	0.12
Xanthorrhizol	MOL002513	218.37	32.1	1.72	1.64	0.07
Shyobunone	MOL002515	220.39	44.28	1.34	1.58	0.07
.beta.-Fenchyl acetate, exo-	MOL002520	196.32	108.68	1.27	1.62	0.07
Vasodil	MOL002525	160.24	39.92	1.4	1.44	0.04
3691-11-0	MOL002526	204.39	23.66	1.86	2.05	0.07
2,5-Dibutylfuran	MOL002528	180.32	30.76	1.64	1.81	0.04
Isobutyl benzoate	MOL002530	178.25	47.76	1.22	1.41	0.04
Phenethyl octanoate	MOL002536	248.4	47.46	1.37	1.27	0.1
1,7-diphenyl-5-hydroxy-3-heptanone	MOL002544	282.41	61.9	0.96	0.36	0.18
5-methoxy-1,7-diphenyl-3-heptanone	MOL002554	296.44	68.29	1.31	0.87	0.2
7-Hydroxy-2-(2-hydroxy)propyl-5-methyl-benzopyran-gamma-one	MOL002555	234.27	61.97	0.27	-0.56	0.12
7-Methoxy-8-(2'-ethoxy-3'-hydroxy-3'-methybutyl)coumarin	MOL002556	306.39	40.36	0.6	0.35	0.21
(2S,3R)-2,3-dihydroxy-1,3-di(phenyl)propan-1-one	MOL002561	242.29	43.19	0.25	0.01	0.11
(R)-N-Methylcoclaurine	MOL002562	299.4	3.35	0.93	0.33	0.26
Medicarpin	MOL002565	270.3	49.22	1	0.53	0.34
DAH-3-Keto-4-en	MOL002568	264.39	47.3	1.56	1.33	0.16
p-Ethylphenetole	MOL002569	150.24	54.95	1.76	1.89	0.03
[(2R)-pentan-2-yl]benzene	MOL002571	148.27	39	1.87	2.12	0.03
butyl-2-ethylhexyl phthalate	MOL002575	334.5	44.52	1.09	1.03	0.22
11-Hydroxynumantenine	MOL002605	370.49	50.79	0.85	0.42	0.71
phellodendrine	MOL002642	342.45	2.61	0.87	0.19	0.58
Phellopterin	MOL002644	300.33	40.19	0.98	0.48	0.28
Coniferol	MOL002650	180.22	44.88	0.55	0.02	0.05
Dehydrotanshinone II A	MOL002651	292.35	43.76	1.02	0.52	0.4
Ferulic Acid	MOL002665	192.23	40.43	0.96	0.56	0.06
Cavidine	MOL002670	353.45	35.64	1.08	0.63	0.81
3,4,5-Trimethoxytoluene	MOL002689	182.24	23.73	1.32	1.25	0.04
D-Phenylalanine	MOL002704	165.21	92.86	0.18	0.14	0.04
Apocynin	MOL002786	166.19	31.71	0.74	0.52	0.04
trans-p-2-Menthen-1-ol	MOL002829	154.28	40.91	1.18	1.34	0.03
(1R)-4-isopropenyl-1-methyl-1-cyclohex-3-enol	MOL002831	152.26	44.36	1.23	1.33	0.03
Piperolein B	MOL002847	343.51	32.26	1.21	0.72	0.41
cis-Piplartine	MOL002848	317.37	96.65	0.61	0.37	0.24
butylated hydroxytoluene	MOL002850	220.39	40.02	1.75	1.8	0.07
ZINC05224268	MOL002851	220.39	34.43	1.57	1.81	0.13
coumaperine	MOL002852	257.36	98.16	1.05	0.55	0.14
(1R,2R,4R)-Dihydrocarveol	MOL002854	154.28	51.17	1.32	1.63	0.03
1-(2-methoxypropan-2-yl)-4-methylbenzene	MOL002858	164.27	33.14	1.64	1.86	0.04
(E)-7-(1,3-benzodioxol-5-yl)-1-piperidino-hept-6-en-1-one	MOL002863	315.45	54.19	1.18	0.6	0.31
(2E,4Z)-5-(1,3-benzodioxol-5-yl)-1-piperidino-penta-2,4-dien-1-one	MOL002864	285.37	37.52	1.08	0.51	0.23
(2E,4E,8E)-9-(1,3-benzodioxol-5-yl)-N-isobutylnona-2,4,8-trienamide	MOL002866	327.46	65.9	1.02	0.37	0.33
magnoflorine	MOL002891	342.45	0.48	1.07	0.69	0.55
Corydaldine	MOL002896	207.25	49.3	0.81	0.56	0.09
Noroxyhydrastinine	MOL002900	191.2	38.89	0.77	0.4	0.1
phellodendrine	MOL002901	342.45	2.5	0.92	0.18	0.58
(R)-Canadine	MOL002903	339.42	55.37	1.04	0.57	0.77
Zosimin	MOL002905	328.39	14.82	0.84	0.43	0.36
5-(2-hydroxyethyl)-2-methoxyphenol	MOL002922	168.21	31.95	0.6	0.21	0.04
(E)-Linalol pyranoxide	MOL002944	170.28	44.25	0.94	0.94	0.04
2,4-dihydroxy-5-methoxybenzophenone	MOL002948	244.26	67.21	0.64	0.1	0.12
(-)-Vestitol	MOL002961	272.32	70.29	0.92	0.65	0.21
4',5',7-trimethyl-3-methoxyflavone	MOL002963	294.37	40.66	1.22	0.62	0.25
(R)-4-Methoxydalbergione	MOL002964	254.3	67.77	0.81	0.26	0.13
(2,5-dihydroxy-4-methoxyphenyl)-phenylmethanone	MOL002977	244.26	74.31	0.65	0.16	0.12
Chalkone	MOL002978	208.27	61.75	1.48	1.16	0.08
dihydrolinalool	MOL002980	156.3	31.87	1.32	1.79	0.02
3-methoxy-4-[(E)-3-phenylprop-2-enyl]pyrocatechol	MOL002984	256.32	69.96	1.3	0.98	0.14
4-Hydroxyhomopterocarpin	MOL002989	300.33	48.41	1.04	0.55	0.43
3-methoxy-4-[(E)-3-phenylprop-2-enyl]phenol	MOL002995	240.32	71.04	1.45	1.03	0.12
(1R,4S,4aR)-1-isopropyl-4-methyl-7-methylene-2,3,4,4a,5,6-hexahydro-1H-naphthalene	MOL003004	204.39	19.5	1.84	2.07	0.08
9-epi-(E)-caryophyllene	MOL003027	204.39	30.28	1.83	2.05	0.09
BZM	MOL003032	212.26	18.64	1.36	1.18	0.09
3-Methyl-2-pent-2-enyl-cyclopent-2-enone	MOL003057	164.27	25.28	1.52	1.58	0.03
pranferin	MOL003155	318.4	52.14	0.73	0.31	0.28
81827-74-9	MOL003184	342.47	45.42	0.85	0.31	0.53
(1R,4aR,10aS)-5-hydroxy-1-(hydroxymethyl)-7-isopropyl-8-methoxy-1,4a-dimethyl-4,9,10,10a-tetrahydro-3H-phenanthren-2-one	MOL003185	346.51	48.84	0.47	0.01	0.38
Tryptophenolide	MOL003196	312.44	48.5	1.11	0.69	0.44
142182-52-3	MOL003212	342.47	19.34	0.94	0.45	0.38
trans-Nepetalactone	MOL003216	166.24	70.01	1.26	1.53	0.05
Triptinin B	MOL003229	314.46	34.73	0.84	0.38	0.32
Triptoditerpenic acid B	MOL003231	328.49	40.02	0.97	0.7	0.36
Triptonoditerpenic acid	MOL003245	344.49	42.56	0.81	0.27	0.39
Triptonoterpene methyl ether	MOL003247	330.51	16.46	0.97	0.59	0.34
Triptonoterpene	MOL003248	300.48	48.57	1.22	0.96	0.28
Wilsonine	MOL003272	343.46	29.27	1.09	0.84	0.65
TRIPTONOLIDE	MOL003280	326.42	49.51	0.72	0.1	0.49
3-ethyl-7hydroxyphthalide	MOL003310	178.2	63.66	0.95	0.99	0.06
(-)-Phillygenin	MOL003330	372.45	95.04	0.75	0.07	0.57
Norlapachol	MOL003360	228.26	46.99	0.63	0.38	0.11
nicotine	MOL003403	162.26	77.67	1.38	1.53	0.04
16-Hydroxycolubrine (beta)	MOL003408	380.48	7.82	0.27	-0.33	0.45
Isostrychnine N-oxide (I)	MOL003413	352.47	35415	0.43	-0.2	0.8
Isostrychnine N-oxide (II)	MOL003414	350.45	37.33	0.38	-0.37	0.8
Pseudostrychnine	MOL003425	350.45	24.63	0.26	-0.2	0.53
2-Hydroxymethylanthraquinone	MOL003427	238.25	21.07	0.07	-0.59	0.18
COLUBRINE, BETA	MOL003429	364.48	7.98	0.65	0.11	0.48
vomicine	MOL003432	408.54	47.56	0.52	-0.05	0.65
brucine	MOL003435	394.51	7.61	0.51	-0.02	0.41
Isobrucine	MOL003436	334.45	33.58	0.38	-0.34	0.8
Isobrucine	MOL003437	394.51	7.81	0.16	-0.66	0.77
1-(1,5-Dimethyl-4-hexenyl)-4-methyl benzene	MOL003444	202.37	19.61	1394	2.11	0.06
cedrene	MOL003478	204.39	53.04	1.83	2.23	0.11
WLN: QR BVO1R	MOL003506	228.26	7.81	0.96	0.76	0.1
Damascenone	MOL003520	190.31	36.43	1.34	1.6	0.05
Isohomogenol	MOL003521	178.25	32.61	1.49	1.33	0.04
()-Sativene	MOL003522	204.39	37.41	1.78	1.99	0.1
CADINENE	MOL003534	204.39	17.12	1.88	2.06	0.08
T-Cadinol	MOL003536	222.41	28.59	1.41	1.47	0.09
T-Muurolol	MOL003537	222.41	30.41	1.36	1.44	0.09
()-Ledene	MOL003538	204.39	51.84	1.86	2.16	0.1
Acoramone	MOL003544	224.28	63.43	0.88	0.93	0.07
Aristolone	MOL003546	218.37	45.31	1.29	1.54	0.13
Azaron	MOL003547	208.28	38.39	1.42	1.18	0.06
gamma-Asarone	MOL003549	208.28	22.76	1.5	1.33	0.06
Calamendiol	MOL003553	236.39	61.13	0.79	0.67	0.11
Gazarin	MOL003554	196.22	74.63	0.92	0.65	0.06
Methyl isoeugenol	MOL003555	178.25	74.21	1.48	1.48	0.04
()-Valencene	MOL003557	204.39	37.63	1.83	2.08	0.08
Isocalamendiol	MOL003560	238.41	57.63	0.94	0.74	0.11
Murolan-3,9(11)-diene-10-peroxy	MOL003566	236.39	36.72	1.14	1.04	0.11
Diethylbenzylamine	MOL003567	163.29	43.05	1.63	1.99	0.03
Patchoulene	MOL003568	204.39	49.06	1.82	2.17	0.11
Epishyobunone	MOL003570	220.39	42.37	1.4	1.59	0.07
spathulenol	MOL003571	220.39	81.61	1.4	1.55	0.12
calacorene	MOL003573	200.35	16.2	1.89	1.99	0.08
Xanthoxylin N	MOL003584	258.29	35.51	0.89	0.53	0.21
Acoradiene	MOL003587	204.39	36.73	1.85	2.11	0.07
auraptenol	MOL003592	260.31	74.95	0.5	0.14	0.15
cis-p-2,8-Menthadien-1-ol	MOL003595	152.26	48.55	1.28	1.41	0.03
cnidiadin	MOL003597	316.38	17.44	0.8	0.36	0.32
O-Acetylcolumbianetin	MOL003608	288.32	60.04	0.78	0.34	0.26
(8S)-8-(2-hydroxypropan-2-yl)-8,9-dihydrofuro[2,3-h]chromen-2-one	MOL003609	246.28	32.11	0.46	-0.1	0.17
Fenchylacetate	MOL003614	196.32	109.32	1.31	1.58	0.07
o-Isovalerylcolum bianetin	MOL003624	330.41	64.03	0.73	0.38	0.36
8-O-methylretusin	MOL003635	286.35	8.27	1.12	0.72	0.24
Belamcandol A	MOL003745	362.61	18.32	1.47	0.95	0.34
Propyl cinnamate	MOL003774	190.26	39.22	1.32	1.22	0.05
dehydroabietic acid	MOL003782	300.48	14.93	1.1	0.92	0.28
Isolapachol	MOL003787	242.29	60.88	0.64	0.44	0.13
Cinnamein	MOL003788	238.3	78.8	1.37	1.02	0.12
Androstane	MOL003790	260.51	32.5	1.78	2.05	0.26
4-Prenylresveratrol	MOL003879	296.39	40.54	0.9	0.23	0.21
Nyasol	MOL003883	252.33	3.37	1.31	0.66	0.13
7-Methoxy-2-methyl isoflavone	MOL003896	266.31	42.56	1.16	0.56	0.2
ST5407144	MOL003933	196.22	38.05	0.71	0.45	0.05
Naphthalene, 1,2,3,4,4a,5,6,8a-octahydro-7-methyl-4-methylene-1-(1-methylethyl)-, (1alpha,4abeta,8aalpha)-	MOL003937	204.39	20.21	1.87	2.06	0.08
Nantenin	MOL003939	339.42	25.49	0.93	0.38	0.74
Rutalinidine	MOL003943	275.33	40.89	0.08	-0.46	0.22
Tetrahydromagnolol	MOL003945	270.4	13.34	1.36	1	0.15
Dimethyl anthranilate	MOL003949	165.21	65.87	1.35	1.29	0.04
Benzyl isovalerate	MOL003951	192.28	58.44	1.32	1.41	0.05
dihydrorutaecarpine	MOL003956	289.36	42.27	1.3	0.7	0.6
1-methyl-2-pentadecyl-4-quinolone	MOL003957	369.65	44.52	1.28	1.05	0.46
Evodiamine	MOL003958	303.39	86.02	1.49	0.85	0.64
1-(5,7,8-trimethoxy-2,2-dimethylchromen-6-yl)ethanone	MOL003960	292.36	30.39	0.95	0.75	0.18
1-methyl-2-undecyl-4-quinolone	MOL003964	313.53	47.59	1.38	1.19	0.27
4-[(1S)-1-hydroxy-2-methylaminoethyl]phenol	MOL003970	167.23	75.25	0.63	0.42	0.04
1-methyl-2-nonyl-4-quinolone	MOL003972	285.47	48.42	1.36	1.21	0.2
Evocarpine	MOL003974	339.57	48.66	1.46	1.77	0.36
3,3-Dimethyl allyl-p-propenyl phenyl ether	MOL003995	202.32	18.11	1.79	1.6	0.06
Evodiamide	MOL004014	307.43	73.77	1.3	0.81	0.28
Goshuyuamide I	MOL004018	305.41	83.19	1.2	0.64	0.39
GoshuyuamideII	MOL004019	319.39	69.11	1.11	0.12	0.43
MeODMT	MOL004024	218.33	63.78	1.66	1.36	0.09
N-(2-Methylaminobenzoyl)tryptamine	MOL004025	293.4	56.96	1.22	0.8	0.26
4,7-dimethyl-1-tetralone	MOL004039	174.26	34.41	1.41	1.5	0.06
Cyperolone	MOL004042	236.39	42.59	0.83	0.77	0.11
(1S,3aS,4S,7R,8aS)-7-isopropenyl-1,4-dimethyl-2,3,3a,5,6,7,8,8a-octahydroazulene-1,4-diol	MOL004051	238.41	72	0.7	0.66	0.11
(-)-Isorotundene	MOL004057	204.39	50.72	1.83	2.13	0.1
kobusone	MOL004061	222.36	39.16	1.01	1.08	0.13
nootkatene	MOL004066	202.37	33.13	1.85	2.06	0.08
Hyndarin	MOL004071	355.47	73.94	1	0.62	0.64
Cinnamic acid, 3,4-dimethoxy- (8CI)	MOL004095	208.23	63.86	0.57	0.52	0.07
Curcumadiol	MOL004127	238.41	63.63	0.81	0.7	0.1
lycorine	MOL004136	287.34	12.64	-0.08	-0.58	0.26
epsilon-Cadinene	MOL004174	204.39	16.41	1.82	2.12	0.08
Coronaridine	MOL004180	338.49	34.97	1.44	1.28	0.68
(-)-alpha-N-methylcanadine	MOL004190	354.46	45.06	1.15	0.45	0.8
Capaurine	MOL004191	371.47	62.91	0.86	0.51	0.69
caseanidine	MOL004192	341.44	25.21	0.93	0.51	0.59
Clarkeanidine	MOL004193	327.41	86.65	0.86	0.42	0.54
corybulbine	MOL004194	353.5	26.13	1.23	0.72	0.62
CORYDALINE	MOL004195	369.5	65.84	1.23	0.9	0.68
Corydalmine	MOL004196	340.45	52.5	1.21	0.57	0.59
Corydine	MOL004197	341.44	37.16	1.29	0.79	0.55
18797-79-0	MOL004198	367.49	46.06	0.72	0.19	0.85
4H-Dibenzo(de,g)quinoline-1,11-diol, 5,6,6a,7-tetrahydro-2,10-dimethoxy-6-methyl-, (S)-	MOL004201	327.41	24.95	1.25	0.77	0.51
dehydrocavidine	MOL004202	351.43	38.99	1.21	0.62	0.81
demethylcorydalmatine	MOL004208	327.41	38.99	0.85	0.46	0.54
Glauvent	MOL004211	355.47	29.03	1.35	0.77	0.61
leonticine	MOL004215	327.46	45.79	1.21	0.7	0.26
31098-60-9	MOL004218	399.48	24.72	0.33	0	0.89
N-methyllaurotetanine	MOL004220	341.44	41.62	0.84	0.32	0.56
norglaucing	MOL004221	341.44	30.35	0.95	0.37	0.56
24240-05-9	MOL004226	353.4	53.7	0.8	0.39	0.83
stylopine	MOL004230	323.37	48.25	0.93	0.52	0.85
Tetrahydrocorysamine	MOL004231	337.4	34.17	1.07	0.48	0.86
tetrahydroprotopapaverine	MOL004232	329.43	57.28	0.79	0.32	0.33
ST057701	MOL004233	341.44	31.87	1.2	0.62	0.56
104387-15-7	MOL004235	355.47	27.87	1.24	0.61	0.63
δ-elemene	MOL004237	204.39	25.99	1.84	2.1	0.06
(4aR,8aS)-7-isopropylidene-4a-methyl-1-methylenedecalin	MOL004238	204.39	21.57	1.86	2.11	0.08
curzerene	MOL004258	216.35	47.86	1.74	1.87	0.09
N-methyllaurotetanine	MOL004220	341.44	41.62	0.84	0.32	0.56
Eudesma-4(14),11-diene	MOL004267	204.39	25.03	1.82	2.06	0.08
Furanodiene	MOL004269	216.35	37.12	1.78	1.95	0.1
(1R,4E,7E,11R)-1,5,9,9-tetramethyl-12-oxabicyclo[9.1.0]dodeca-4,7-diene	MOL004275	220.39	23.66	1.58	1.77	0.1
MBP	MOL004285	222.26	65.53	0.48	0.36	0.08
Pyrocurzerenone	MOL004299	212.31	27.93	1.84	1.76	0.13
1,7-Diphenyl-6(E)-hepten-3one	MOL004317	264.39	67.38	1.61	1.31	0.16
8-Hydroxycadalene	MOL004330	214.33	21.46	1.76	1.65	0.09
ar-turmerone	MOL004333	216.35	60.86	1.51	1.6	0.07
a-Selinene	MOL004334	204.39	16.38	1.84	2.08	0.08
caryophyllene oxide	MOL004344	220.39	33.24	1.55	1.79	0.13
Laurifoline	MOL004347	342.45	22.96	0.95	0.5	0.55
3,5-Dimethoxytoluene	MOL004364	152.21	20.87	1.52	1.49	0.03
Anhydroicaritin	MOL004373	368.41	45.41	0.72	0.01	0.44
C-Homoerythrinan, 1,6-didehydro-3,15,16-trimethoxy-, (3.beta.)-	MOL004380	329.48	39.14	1.02	0.68	0.49
8-(3-methylbut-2-enyl)-2-phenyl-chromone	MOL004391	290.38	48.54	1.53	0.99	0.25
Bilobanol	MOL004400	234.37	14.22	1.16	0.96	0.09
globulol	MOL004419	222.41	19.94	1.31	1.43	0.12
Sympamin	MOL004466	135.23	44.85	1.21	1.14	0.02
Levamfetamine	MOL004467	135.23	44.32	1.18	1.07	0.02
Hippeastrine	MOL004497	315.35	51.65	0.02	-0.49	0.62
D-Nicotine	MOL004503	162.26	76.47	1.35	1.53	0.04
longifolene	MOL004679	204.39	39.49	1.83	2.08	0.11
cis-p-2-Menthen-1-ol	MOL004680	154.28	35.3	1.22	1.43	0.03
Cumic acid	MOL004688	164.22	45.78	1.03	1.1	0.04
spathulenol	MOL004706	220.39	80.01	1.26	1.31	0.12
tau-cadinol	MOL004707	222.41	36.51	1.31	1.42	0.09
δ-cadinol	MOL004708	222.41	14.03	1.33	1.45	0.09
(+)-trans-Carveol	MOL004709	152.26	44.21	1.19	1.31	0.03
(4aS,9aS)-2,9,9-trimethyl-5-methylene-4,4a,6,7,8,9a-hexahydro-3H-benzo[7]annulene	MOL004715	204.39	48.89	1.82	2.01	0.08
(3R,4aR,8aR)-3-isopropenyl-5,8a-dimethyl-2,3,4,4a,7,8-hexahydro-1H-naphthalene	MOL004717	204.39	23.86	1.84	2.05	0.08
β-cedrene	MOL004720	204.39	54.35	1.79	2.12	0.11
β-oplopenone	MOL004722	220.39	42.08	1.42	1.67	0.09
beta-Terpinene	MOL004723	136.26	42.29	1.85	2.12	0.02
(1R,4aR,8aS)-1-isopropyl-7-methyl-4-methylene-2,3,4a,5,6,8a-hexahydro-1H-naphthalene	MOL004727	204.39	21.35	1.84	2.1	0.08
BDMA	MOL004753	135.23	62.42	1.67	2.02	0.02
N-Methylhomoveratrylamine	MOL004754	195.29	84.7	1.16	0.83	0.05
Izoteolin	MOL004763	327.41	39.53	0.84	0.37	0.51
TERT-BUTYLTOLUENE	MOL004769	148.27	53.96	1.88	2.03	0.03
Marmesine	MOL004793	246.28	84.77	0.43	-0.19	0.18
WLN: 4OVR	MOL004832	178.25	48.41	1.31	1.42	0.04
Phaseolinisoflavan	MOL004833	324.4	32.01	1.01	0.46	0.45
Glypallichalcone	MOL004835	284.33	61.6	0.76	0.23	0.19
Karenzu DK2	MOL004837	224.27	62.26	0.94	0.64	0.1
5,6,7,8-Tetrahydro-2,4-dimethylquinoline	MOL004880	161.27	49.77	1.64	1.7	0.05
shinpterocarpin	MOL004891	322.38	80.3	1.1	0.68	0.73
Glabridin	MOL004908	324.4	53.25	0.97	0.36	0.47
HMO	MOL004957	268.28	38.37	0.79	0.25	0.21
(Z)-1-(2,4-dihydroxyphenyl)-3-phenylprop-2-en-1-one	MOL004964	240.27	73.18	0.57	0.14	0.12
2-[(3R)-8,8-dimethyl-3,4-dihydro-2H-pyrano[6,5-f]chromen-3-yl]-5-methoxyphenol	MOL004978	338.43	36.21	1.12	0.61	0.52
5,6,7,8-Tetrahydro-4-methylquinoline	MOL004983	147.24	59.18	1.63	1.79	0.04
Licoagrocarpin	MOL005003	338.43	58.81	1.23	0.61	0.58
feroxidin	MOL005045	194.25	30.7	0.5	0.18	0.07
Aloesone	MOL005054	232.25	59.72	0.39	-0.23	0.12
Isogermacrone	MOL005068	218.37	31.32	1.39	1.67	0.07
5,7-dimethoxy-8-((3-methylbut-2-en-1-yl)oxy)-2H-chromen-2-one	MOL005081	290.34	45.77	0.89	0.45	0.19
5,7,8-Trimethoxycoumarin	MOL005082	236.24	23.26	0.89	0.43	0.12
Diosphenol	MOL005087	168.26	58.11	1.11	1.33	0.04
3-[(2R)-2,3-dihydroxy-3-methyl-butyl]-4-methoxy-1-methyl-carbostyril	MOL005094	291.38	26.97	0.24	-0.19	0.19
.alpha.-Ionene	MOL005110	174.31	29.59	1.9	2.1	0.06
492-06-8	MOL005137	234.43	68.35	1.58	1.93	0.21
Sparassol	MOL005140	196.22	7.13	0.95	0.77	0.06
DL-Laudanine	MOL005223	343.46	69.09	0.86	0.45	0.37
Penniclavin	MOL005257	270.36	48.15	0.39	-0.05	0.31
CHANOCLAVINE	MOL005260	256.38	62.64	0.84	0.56	0.18
LYSERGOL	MOL005261	254.36	48.11	1.07	0.55	0.27
AGROCLAVIN	MOL005266	238.36	47.71	1.52	1.56	0.24
elymoclavine	MOL005267	254.36	72.87	0.8	0.38	0.27
3,5-Dimethyl-p-anisic acid	MOL005290	180.22	61.11	0.75	0.56	0.05
Gamma-Selinene	MOL005322	240.39	22.58	1.84	2.11	0.08
cis-Widdrol alpha-epoxide	MOL005396	238.41	69.04	1.07	1	0.15
Aposiopolamine	MOL005308	271.34	66.65	0.66	0.4	0.22
atropine	MOL005406	289.41	45.97	0.43	0.01	0.19
apoatropine	MOL005408	271.39	90.81	1.07	1	0.17
anisodamine	MOL005409	305.41	34.87	0.01	-0.48	0.23
2,4,6-Trimethylanisole	MOL005412	150.24	75.96	1.73	1.85	0.03
(-)-Epicedrol	MOL005423	222.41	87.66	1.31	1.48	0.12
hancinone C	MOL005430	400.51	59.05	0.74	0.06	0.39
(2S,3S,3aR)-3a-allyl-2-(1,3-benzodioxol-5-yl)-5-methoxy-3-methyl-2,3-dihydrobenzofuran-6-one	MOL005437	340.4	3.23	0.75	0.42	0.43
1,2-Benzenedicarboxylicacid, mono(2-ethyl) hexylester	MOL005472	278.38	55.17	0.57	0.35	0.13
GRO	MOL005484	150.19	52.16	0.89	1.06	0.03
6-Isopropyl-1,4-dimethylnaphthalene	MOL005493	198.33	33.79	1.91	1.91	0.08
Eugenone	MOL005515	252.29	8.7	0.43	0.24	0.1
(-)-Pulegone	MOL005563	152.26	51.23	1.4	1.65	0.03
3,4-DIMETHOXYPHENOL	MOL005612	154.18	73.36	1	0.86	0.03
(4R)-3,3,6-trimethylhepta-1,5-dien-4-ol	MOL005617	154.28	74.17	1.24	1.41	0.02
Yomogi alcohol	MOL005620	154.28	41.59	1.21	1.35	0.02
artemisia alcohol	MOL005740	196.32	45.45	1.26	1.44	0.04
carvenone	MOL005744	168.26	62.99	0.98	1.18	0.06
2,4,7-trimethoxy-9,10-dihydrophenanthrene	MOL005757	270.35	17.88	1.32	0.72	0.23
1,3-dimethoxy-5-[2-(3-methoxyphenyl)ethyl]benzene	MOL005762	272.37	63.21	1.42	0.87	0.16
1,3-dimethoxy-5-(2-phenylethyl)benzene	MOL005764	242.34	70.79	1.62	1.36	0.12
7-methoxy-9,10-dihydrophenanthrene-2,5-diol	MOL005769	242.29	25.97	1.04	0.4	0.18
suberosin	MOL005795	244.31	53.35	1.09	0.75	0.13
desmodimiine	MOL005803	237.28	45.65	0.14	-0.2	0.11
catechin	MOL005836	288.32	17.83	0.1	-0.7	0.24
Tricyclo[4.3.1.12,5]undec-3-en-10-ol, 3-(1-methylethyl)-, (1R,2S,5S,6S,10R)-rel-	MOL005895	206.36	63.84	1.37	1.59	0.1
53111-25-4	MOL005899	204.39	46.62	1.86	2.14	0.08
6892-80-4	MOL005901	222.41	45.41	1.24	1.29	0.1
phenanthrone	MOL005918	293.34	38.7	1.05	0.45	0.33
honokiol	MOL005955	266.36	60.67	1.43	0.92	0.15
(R)-Lavandulol	MOL005957	154.28	38.55	1.25	1.3	0.02
D-Nerolidol	MOL005968	196.32	30.5	1.35	1.74	0.05
Eucalyptol	MOL005970	266.36	60.62	1.1	0.62	0.32
OBOVATOL	MOL005972	282.36	69.45	1.37	0.99	0.18
4-hydroxy mephenytion	MOL005988	234.28	79.9	0.17	-0.23	0.1
(1R)-2-[(2S)-1-methyl-2-piperidyl]-1-phenyl-ethanol	MOL006089	219.36	29.05	1.01	1.09	0.08
daucene	MOL006104	204.36	44.33	1.82	2.16	0.08
7-hydroxy-8-methyl-4-vinyl-9,10-dihydrophenanthrene-1-carboxylic acid	MOL006149	278.32	56.99	0.56	0.03	0.27
methyl 6-hydroxy-2,2-dimethyl-3,4-dihydrobenzo[h]chromene-5-carboxylate	MOL006167	286.35	51.09	1.08	0.72	0.25
Xyloidone	MOL006174	240.27	31.61	0.82	0.47	0.18
APIOL	MOL006198	222.26	16.82	1.23	0.88	0.09
3-Allyl-2-methoxyphenol	MOL006211	164.22	52.45	1.36	1.4	0.04
FERULIC ACID METHYL ESTER	MOL006212	208.23	34.62	0.82	0.72	0.07
Elsholtziaketone	MOL006227	166.24	35.15	1.3	1.36	0.03
Dasycarpamin	MOL006235	303.39	59.14	1.01	0.61	0.21
calodendrolide	MOL006243	260.31	14.37	0.82	0.74	0.22
Fraxinellone	MOL006258	232.3	35.96	1.13	1.09	0.13
9alpha-Hydroxyfraxinellone	MOL006259	248.3	75.5	0.47	0.1	0.15
preskimmianine	MOL006268	303.39	42.14	0.89	0.53	0.21
9alpha-hydroxyfraxinellone-9-o-beta-d-glucoside_qt	MOL006273	262.33	76.17	0.55	0.08	0.17
9beta-hydroxyfraxinellone	MOL006274	262.33	96.52	0.46	-0.07	0.17
alpha-amorphene	MOL006286	204.39	15.65	1.83	2.04	0.08
α-muurolene	MOL006287	204.39	15.64	1.84	2.11	0.08
α-cadinol	MOL006288	222.41	31.02	1.32	1.33	0.09
δ-selinene	MOL006292	204.39	19.01	1.86	2.06	0.08
β-guaiene	MOL006297	204.39	26.85	1.83	2.1	0.07
Azulol	MOL006312	198.33	15.15	1.94	1.83	0.07
(2R)-6-(2-hydroxyethyl)-2,5,7-trimethyl-1-indanone	MOL006347	218.32	46.6	0.79	0.43	0.09
(2S,3S)-3-hydroxy-6-(2-hydroxyethyl)-2,5,7-trimethyl-1-indanone	MOL006349	234.32	50.24	-0.09	-0.72	0.11
Pterosin O	MOL006351	232.35	27.77	1.16	1.02	0.11
(-)-oblongine	MOL006365	314.44	2.1	1.11	0.75	0.28
Amurensine	MOL006385	325.39	49.51	1.08	0.59	0.69
candicine	MOL006386	166.27	0.51	1.44	1.65	0.04
isomer-of-magnofl,orine	MOL006396	356.48	28.64	1.09	0.67	0.6
litcubine	MOL006398	328.42	2.26	0.89	0.22	0.51
lotusine	MOL006399	314.44	2.45	0.97	0.6	0.28
magnofl,orinea	MOL006400	356.48	24.72	1.1	0.69	0.6
phellodenol-c	MOL006416	244.31	66.42	0.34	-0.48	0.13
(13aS)-2,3,10-trimethoxy-6,8,13,13a-tetrahydro-5H-isoquinolino[2,1-b]isoquinolin-9-ol	MOL006419	341.44	72.65	1.09	0.53	0.59
tetrahydropalmatine	MOL006420	369.5	22.03	1.23	0.82	0.7
tetrahydroreticuline	MOL006421	328.42	87.93	1.06	0.21	0.33
xanthoplanine	MOL006424	384.54	6.86	1.24	0.68	0.7
S-trans-N-methyltetrahydrocolumbamine	MOL006444	356.48	20.55	0.95	0.38	0.62
2-Hydroxychalcone	MOL006574	224.27	37.33	1.06	0.61	0.1
Artepillin C	MOL006589	300.43	38.39	0.83	0.11	0.17
Eciphin	MOL006594	165.26	43.35	0.92	0.99	0.03
(2R)-flavanone	MOL006595	224.27	54.3	1.25	1.02	0.13
Psi-ephedrin	MOL006637	165.26	52.25	1.03	1.15	0.03
Bethanid	MOL006655	177.28	46.66	1.47	1.34	0.04
5-[(Z)-2-(4-methoxyphenyl)vinyl]resorcinol	MOL006699	242.29	72.37	0.93	0.39	0.13
Isosafrole	MOL006866	162.2	38.01	1.48	1.35	0.05
β-terpineol	MOL006868	154.28	47.97	1.19	1.34	0.03
atratoside,a_qt	MOL006879	344.49	21.77	0.23	-0.13	0.45
2h-pyran-2-one, tetrahydro-6-nonyl	MOL006925	226.4	31.72	1.31	1.28	0.07
l-Pseudoephedrine	MOL006932	165.26	45.01	1.06	1.12	0.03
(S)-(6-methoxy-4-quinolyl)-[(2S,4S,5S)-5-vinylquinuclidin-2-yl]methanol	MOL006968	324.46	38.06	0.69	0.25	0.4
CREBANINE	MOL006971	339.42	34.64	1.08	0.62	0.75
morphine	MOL006979	285.37	24.69	0.56	0.33	0.51
codeine	MOL006982	299.4	45.48	0.87	0.87	0.56
stesakine	MOL006984	325.39	23.76	1.19	0.61	0.7
Stephanine	MOL006985	309.39	27.45	1.15	0.77	0.64
Nornuciferine	MOL006986	281.38	22.63	1.17	0.76	0.36
2-methoxy-5-[(Z)-prop-1-enyl]phenol	MOL007001	164.22	58.73	1.36	1.38	0.04
5,6-dihydroxy-7-isopropyl-1,1-dimethyl-2,3-dihydrophenanthren-4-one	MOL007036	298.41	33.77	1.19	0.8	0.29
1,2-DT-Quinone	MOL007037	278.32	19.95	1.07	0.46	0.36
Dehydromiltirone	MOL007038	280.39	24.57	1.14	0.74	0.26
1-ketoisocryptotanshinone	MOL007040	310.37	17.99	0.48	-0.01	0.44
2-isopropyl-8-methylphenanthrene-3,4-dione	MOL007041	264.34	40.86	1.23	0.81	0.23
3α-hydroxytanshinoneⅡa	MOL007045	310.37	44.93	0.53	0.22	0.44
3beta-Hydroxytanshinone IIA	MOL007046	310.37	20.53	0.48	-0.13	0.45
4-methylenemiltirone	MOL007049	266.36	34.35	1.25	0.87	0.23
3-beta-Hydroxymethyllenetanshiquinone	MOL007059	294.32	32.16	0.38	-0.48	0.41
Methylenetanshinquinone	MOL007061	278.32	37.07	1.03	0.46	0.36
przewalskin c	MOL007065	330.51	20.34	1.07	0.69	0.35
przewalskin d	MOL007066	298.46	18.17	1.46	1.34	0.29
Przewaquinone A	MOL007067	310.37	21.91	0.38	-0.38	0.45
przewaquinone c	MOL007069	296.34	55.74	0.42	-0.3	0.4
tanshinaldehyde	MOL007079	308.35	52.47	0.57	-0.07	0.45
carnosol	MOL007087	330.46	14.96	0.8	0.56	0.43
cryptotanshinone	MOL007088	296.39	52.34	0.95	0.51	0.4
dan-shexinkum b	MOL007091	280.34	21.67	0.83	0.18	0.26
dan-shexinkum d	MOL007093	336.41	38.88	0.67	-0.15	0.55
danshenspiroketallactone	MOL007094	282.36	50.43	0.88	0.51	0.31
danshenspiroketallactoneii	MOL007095	286.4	19.89	1.05	0.84	0.29
deoxyneocryptotanshinone	MOL007098	298.41	49.4	0.85	0.24	0.29
dihydroisotanshinoneⅠ	MOL007099	278.32	20.91	0.92	0.2	0.36
dihydrotanshinlactone	MOL007100	266.31	38.68	1.26	0.81	0.32
epidanshenspiroketallactone	MOL007105	284.38	68.27	0.9	0.61	0.31
C09092	MOL007107	286.5	36.07	1.63	1.54	0.25
isocryptotanshi-none	MOL007108	296.39	54.98	0.93	0.34	0.39
isotanshinone iib	MOL007110	310.37	21.07	0.38	-0.33	0.45
Isotanshinone II	MOL007111	294.37	49.92	1.03	0.45	0.4
miltionone Ⅰ	MOL007119	312.39	49.68	0.35	-0.11	0.32
Miltirone	MOL007122	282.41	38.76	1.23	0.87	0.25
neocryptotanshinone ii	MOL007124	270.35	39.46	0.76	0.16	0.23
neocryptotanshinone	MOL007125	314.41	52.49	0.35	-0.13	0.32
przewalskin	MOL007126	272.42	25.18	1.24	0.98	0.28
salviolone	MOL007145	268.38	31.72	1.04	0.72	0.24
tanshinone iia	MOL007154	294.37	49.89	1.05	0.7	0.4
(6S)-6-(hydroxymethyl)-1,6-dimethyl-8,9-dihydro-7H-naphtho[8,7-g]benzofuran-10,11-dione	MOL007155	310.37	65.26	0.44	-0.31	0.45
β-cadinol	MOL007160	222.41	37.76	1.29	1.34	0.09
DFA	MOL007197	169.24	31.13	1.85	1.87	0.05
Armepavine	MOL007206	313.43	69.31	1.3	0.91	0.29
Machiline	MOL007207	285.37	79.64	0.78	0.09	0.24
o-Nornuciferine	MOL007210	281.38	33.52	1.23	0.84	0.36
Nuciferin	MOL007213	295.41	34.43	1.22	0.83	0.4
n-nornuciferine	MOL007216	281.38	22.53	1.21	0.73	0.36
Remerin	MOL007218	279.36	40.75	1.31	0.97	0.52
(-)-Drimenol	MOL007255	222.41	45.66	1.25	1.38	0.1
Methyl phenylacetate	MOL007262	150.19	22.7	1.24	1.39	0.03
Proglobeflowery acid	MOL007268	236.29	42.58	0.66	0.33	0.09
Homovanillyl alcohol	MOL007272	168.21	38.2	0.49	0.05	0.04
Globeflowery acid	MOL007273	236.29	51.85	0.7	0.57	0.11
Xanthanoic acid	MOL007313	226.24	48.07	0.73	0.59	0.16
MENTHOL	MOL007330	156.3	43.31	1.27	1.49	0.03
2-Butyl-4-hydroxyanisole	MOL007331	180.27	66.46	1.36	1.3	0.05
Acetylthymol	MOL007338	192.28	24.09	1.31	1.47	0.05
Methyl carvacrol	MOL007340	164.27	31.76	1.71	1.87	0.04
dihydroepideoxyarteannuin b	MOL007391	234.37	60.81	1.27	1.46	0.15
Deoxyarteannuin B	MOL007392	232.35	71.98	1.22	1.32	0.15
gamma-Terpineol	MOL007420	154.28	38.48	1.32	1.49	0.03
qinghaosu i	MOL007431	206.31	66.95	1.21	1.42	0.11
deoxyisoartemisinin b	MOL007433	232.35	65.03	1.26	1.36	0.15
isoaromadendrene,epoxide	MOL007442	220.39	64.63	1.6	1.91	0.15
trans-Pinocarveyl acetate	MOL007448	194.3	34.93	1.3	1.53	0.08
1,2-DIHYDRO-1,5,8-TRIMETHYLNAPHTHALENE	MOL007461	172.29	47.69	1.91	2.13	0.06
1,4,6-trimethyl-1,2,3,4-tetralin	MOL007462	174.31	45.15	1.89	2.14	0.06
α-copaene	MOL007510	206.41	37.81	1.83	2.04	0.08
cubenol	MOL007528	222.41	57.91	1.45	1.58	0.09
(1S,4aS,8aS)-7-isopropyl-1,4a-dimethyl-2,3,4,5,6,8a-hexahydronaphthalen-1-ol	MOL007548	222.41	37.04	1.26	1.37	0.1
trans-limonene oxide	MOL007550	156.26	43.25	1.53	1.8	0.05
gamma-Terpinyl acetate	MOL007556	196.32	31.82	1.34	1.54	0.05
beta-Hydroxypropiovanillone	MOL007570	196.22	34.95	0.21	-0.2	0.06
e-nuciferol	MOL007584	218.37	29.39	1.38	1.34	0.07
dihydroagarofuran	MOL007591	222.41	108.55	1.64	2.03	0.13
(Z)-3-(4-hydroxy-3,5-dimethoxy-phenyl)acrolein	MOL007596	208.23	71.93	0.7	0.31	0.07
(1R,3R)-1-methyl-2,3,4,9-tetrahydro-1H-$b-carboline-3-carboxylic acid	MOL007606	230.29	87.57	0.59	0.27	0.15
Abrine	MOL007680	218.28	70.83	0.65	0.44	0.09
dichotomoside,e_qt	MOL007710	252.34	8.42	0.89	0.48	0.11
(2R)-3-oxo-2-phenylbutanenitrile	MOL007720	159.2	43.03	0.88	0.65	0.04
Alkannan	MOL007723	274.34	74.88	0.61	-0.06	0.17
arnebinol	MOL007731	244.36	56.66	1.36	1.23	0.14
ZINC00391893	MOL007743	270.3	41.92	0.89	0.4	0.2
melampyroside_qt	MOL007784	272.32	29.06	0.31	-0.16	0.2
2,8-dihydroxy-1,7-dimethyl-6-ethenyl-10,11-dihydrodibenz[b,f]-oxepin	MOL007895	282.36	58.95	1.11	0.41	0.27
1,7-dimethyl-5-vinyl-9,10-dihydrophenanthrene-2,3-diol	MOL007896	266.36	22.07	1.43	1.04	0.23
1,7-dimethyl-5-vinyl-9,10-dihydrophenanthrene-2,6-diol	MOL007897	266.36	29.2	1.43	0.79	0.23
1,8-dimethyl-4-vinyl-9,10-dihydrophenanthrene-2,7-diol	MOL007898	266.36	42.1	1.33	0.59	0.23
2,8-dihydroxy-1,6-dimethyl-5-ethenyl-9,10-dihydrophenanthrene	MOL007899	266.36	35.77	1.34	0.67	0.23
1,7-dimethyl-9,10-dihydrophenanthrene-2,6-diol	MOL007900	240.32	39.96	1.34	0.77	0.18
105013-74-9	MOL007902	236.39	17.79	1	1.09	0.14
5-(1-methoxyethyl)-2,6-dihydroxy-1,7-dimethyl-9,10-dihydrophenanthrene	MOL007905	298.41	35.77	1.19	0.66	0.29
3,7-dihydroxy-2,8-dimethyl-9,10-dihydrophenanthrene-4-carbaldehyde	MOL007907	268.33	40.49	0.92	0.36	0.23
1-hydroxyethyl)-2,6-dihydroxy-1,7-dimethyl-9,10-dihydrophenanthrene	MOL007915	284.38	42.31	0.88	0.16	0.26
8-hydroxy-2-methoxy-1,6-dimethyl-5-ethenyl-9,10-dihydrophenanthrene	MOL007917	280.39	32.62	1.55	0.98	0.26
2-hydroxy-7-methoxy-1,8-dimethyl-5-ethenyl-9,10-dihydrophenanthrene	MOL007918	280.39	43.49	1.48	0.89	0.26
2-hydroxy-7-carboxy-1-methyl-5-ethenyl-9,10-dihydrophenanthrene	MOL007919	280.34	24.83	0.83	0.1	0.27
19435-97-3	MOL007946	222.41	33.04	1.32	1.37	0.09
austrobailignan-5	MOL007985	312.39	42.54	1.19	0.42	0.38
2-methoxy-9,10-dihydrophenanthrene-4,5-diol	MOL007991	242.29	44.97	1.1	0.61	0.18
Artepillin A	MOL008047	316.43	68.32	0.45	-0.15	0.24
Synox TBC	MOL008139	166.24	39.34	1.24	1.35	0.04
7beta,12-Dimethoxy-8,11,13-abietatrien-11-ol	MOL008141	346.56	21.74	1.17	0.98	0.36
Costaclavine	MOL008145	240.38	46.21	1.52	1.46	0.24
4,8-dimethoxy-1-methyl-3-(3-methyl-2-oxobut-3-enyl)quinolin-2-one	MOL008177	301.37	46.11	0.71	0.49	0.21
3-(2-keto-3-methyl-but-3-enyl)-4,8-dimethoxy-carbostyril	MOL008178	287.34	86.46	0.51	0.36	0.19
1,1-diethylpropylbenzene	MOL008181	176.33	51.15	1.85	2.14	0.04
alpha-berbine	MOL008182	235.35	54.69	1.63	1.68	0.26
3-[(3R,9S,9aR)-9-hydroxy-2-keto-quinolizidin-3-yl]quinazolin-4-one	MOL008191	313.39	52.21	-0.31	-0.69	0.39
4,8-dimethoxy-1-methyl-3-(3-methyl-2-oxobutyl)quinolin-2-one	MOL008193	303.39	37.4	0.76	0.58	0.21
4-Ethoxycarbonyl-2-quinolone	MOL008059	217.24	66.97	0.45	0.14	0.1
Orixinone	MOL008195	317.37	51.43	0.81	0.53	0.31
Pteleprenine	MOL008197	301.37	70.11	1.08	0.67	0.28
α-Dichroine	MOL008199	301.38	38.33	0.11	-0.24	0.33
5-hydroxy-7,8-dimethoxy flavanone	MOL008205	300.33	9.3	0.77	0.34	0.27
α-acoradiene	MOL008255	204.39	40.98	1.82	2.09	0.07
(1R,4R,5S)-4-isopropenyl-1,8-dimethylspiro[4.5]dec-8-ene	MOL008258	204.39	40.65	1.83	2.1	0.07
2-valerylbenzoic acid	MOL008265	206.26	78.26	0.61	0.45	0.06
(3S)-3-butyl-3H-isobenzofuran-1-one	MOL008285	190.26	55.05	1.3	1.37	0.07
(3E)-3-butylidene-7-hydroxy-2-benzofuran-1-one	MOL008287	204.24	42.17	1.03	0.94	0.08
Tremetone	MOL008298	202.27	88.69	1.17	1.02	0.08
5H-benzocyclohepten-1-ol , 6, 7, 8, 9-	MOL008303	218.37	36.15	1.66	1.79	0.1
7, 8-dihydroxy-4,5-dimethyl-3,4-dihydronaphthalen-1( 2H ) -one	MOL008304	206.26	42	0.88	0.81	0.09
()-Dihydrocarveol	MOL008329	154.28	53.39	1.21	1.3	0.03
o-(o-Methoxyphenoxy)phenol	MOL008378	216.25	50.75	1.33	1.32	0.09
Codonopsine	MOL008395	267.36	45.83	-0.04	-0.43	0.13
Tangshenoside II_qt	MOL008410	210.25	51.72	0.65	0.24	0.06
2-[(2S,5S)-5-ethenyl-5-methyloxolan-2-yl]propan-2-ol	MOL008437	170.28	69.43	1.17	1.43	0.04
methyl 2,4-dimethoxy-6-methylbenzoate	MOL008452	210.25	75.35	0.91	0.76	0.06
Tetrahydroalstonine	MOL008457	352.47	32.42	0.9	0.33	0.81
geissoschizinc acid	MOL008460	352.47	49.92	0.47	0.12	0.6
Strictosamide_qt	MOL008462	336.42	25.48	0.53	-0.34	0.76
SMR000232338	MOL008463	368.47	56.74	0.13	-0.19	0.75
(E)-16,17-Didehydro-17-methoxy-17,18-seco-3-beta-yohimban-16-carboxylic acid methyl ester	MOL008465	368.52	32.75	1.21	0.82	0.64
Dihydrocorynantheine	MOL008466	382.55	14.34	1.14	0.75	0.67
Rhynchophylline A	MOL008467	352.47	68.68	0.24	-0.15	0.69
methyl (E)-2-[(2S,3Z,12bS)-3-ethylidene-2,4,6,7,12,12b-hexahydro-1H-indolo[3,2-h]quinolizin-2-yl]-3-methoxyprop-2-enoate	MOL008468	366.5	56.83	0.65	0.37	0.64
Rhynchophylline	MOL008469	384.52	41.82	0.47	0.38	0.57
SMR000232333	MOL008470	368.47	78.38	0.24	-0.24	0.75
Isorhyncophylline	MOL008471	384.52	47.31	0.58	0.33	0.57
(E)-2-[(3S,6'S,7'S,8'aS)-6'-ethyl-2-keto-spiro[indoline-3,1'-indolizidine]-7'-yl]-3-methoxy-acrylic acid methyl ester	MOL008473	384.52	57.85	0.72	0.33	0.57
(E)-2-[(3R,6'S,7'S,8'aS)-6'-ethyl-2-keto-spiro[indoline-3,1'-indolizidine]-7'-yl]-3-methoxy-acrylic acid methyl ester	MOL008474	384.52	54.47	0.28	0.25	0.57
Mitraphyllic acid	MOL008475	354.44	31.7	0.02	-0.17	0.7
corynoxeine	MOL008477	382.5	57.13	0.86	0.5	0.57
methyl (E)-2-[(2S,3R,12bS)-3-vinyl-1,2,3,4,6,7,12,12b-octahydroindolo[3,2-h]quinolizin-2-yl]-3-methoxy-prop-2-enoate	MOL008478	366.5	31.94	0.91	0.61	0.64
(1'R,3S,4a'S,5a'S,10a'R)-1'-methyl-2-oxo-1',4a',5',5a',7',8',10',10a'-octahydrospiro[indoline-3,6'-pyrano[3,4-f]indolizine]-4'-carboxylic acid	MOL008481	354.44	105.22	-0.11	-0.46	0.7
(2S,12bR)-methyl 2-((E)-1-oxobut-2-en-2-yl)-1,2,6,7,12,12b-hexahydroindolo[2,3-a]quinolizine-3-carboxylate	MOL008482	350.45	42.07	0.98	0.63	0.6
vincoside lactam_qt	MOL008484	352.47	50.81	0.5	-0.16	0.82
Isorhynchophylline	MOL008486	370.49	12.71	0.08	-0.21	0.52
hirsutine	MOL008487	313.43	34.44	0.86	0.78	0.43
yohimbine	MOL008488	354.49	46.42	0.46	-0.02	0.81
delta(sup 18)-Hirsutine	MOL008489	366.5	41.64	1.11	0.76	0.64
isocorynantheic acid	MOL008490	352.47	72.36	0.71	0.26	0.6
gentianine	MOL008515	175.2	60.82	0.85	0.68	0.06
Methyl 4-hydroxyphenylacetate	MOL008555	166.19	29.81	0.79	0.73	0.04
4'-Methyl-N-methylcoclaurine	MOL008628	297.43	53.43	1.26	0.87	0.26
(S)-Cheilanthifoline	MOL008633	325.39	46.68	0.89	0.44	0.72
corycavine	MOL008634	367.43	67.18	0.7	0.38	0.84
coryincine	MOL008635	354.49	38.27	0.43	-0.13	0.81
corynoline	MOL008636	367.43	30.53	0.71	0.2	0.85
13-epicorynoline	MOL008638	367.43	34.04	0.57	-0.1	0.85
epicorynoline	MOL008639	367.43	4	0.55	0.13	0.85
isocorynoline	MOL008640	353.4	47.44	1.01	0.43	0.86
noryuziphine	MOL008642	269.37	51.93	1.01	0.45	0.2
tetrahydrocorysamine	MOL008644	337.4	25.66	0.93	0.45	0.86
yuziphine	MOL008645	283.4	84.32	1.13	0.67	0.23
PRZ	MOL008671	166.25	35.83	1.14	1.1	0.03
isoaromadendrene epoxide	MOL008718	220.39	60.7	1.57	1.81	0.15
1-oxaspiro-[2,5]octane,5,5-dimethyl-4-(3-methyl-1,3-butadienyl	MOL008746	206.36	36.25	1.55	1.72	0.08
cadinene	MOL008754	178.35	47.78	1.8	2.18	0.06
BHT-OH	MOL008766	236.39	39.39	0.88	0.76	0.09
(R)-Reticuline	MOL008797	329.43	3.22	1.1	0.66	0.33
tembetarine	MOL008798	344.47	2.82	0.81	0.21	0.36
N,O,O-trimethylsparsiflorine	MOL008815	323.42	36.38	1.43	0.96	0.51
xanthoplanine	MOL008833	356.48	26.54	0.99	0.52	0.6
Cherianoine	MOL008843	235.26	27.32	1	0.71	0.12
bis[(2R)-2-ethylhexyl] benzene-1,2-dicarboxylate	MOL008854	390.62	43.59	1.05	0.68	0.35
3,4-Dioxymethulene-5methoxy-1-(1-oxopropyl) benzene	MOL008882	208.23	44.67	0.63	0.19	0.08
2-Methoxyphenethylamine	MOL008886	151.23	52.01	0.94	0.75	0.03
(9aS)-2,5,9,9-tetramethyl-3,4,6,7,8,9a-hexahydrobenzo[7]annulene	MOL008939	204.39	45.36	1.86	2.05	0.08
3-carbomethoxy-3-hydroxy-glutaric acid	MOL008948	206.17	28.82	-0.9	-1.27	0.05
Angeloylgomisin H	MOL008955	500.64	7.51	0.58	0.03	0.81
Chamissonin diacetate	MOL008964	348.43	10.28	0.44	0.19	0.32
Boschniakine	MOL008996	161.22	56.74	0.99	0.88	0.05
(-)-Tabernemontanine	MOL009015	354.49	58.67	0.66	0.36	0.61
MHP	MOL009018	166.19	46.61	0.46	0.25	0.04
Cinchonan-9-al, 6'-methoxy-, (9R)-	MOL009031	324.46	68.22	0.63	0.17	0.4
Peraksine	MOL009136	310.43	82.58	0.51	0.07	0.78
(R)-(6-methoxy-4-quinolyl)-[(2R,4R,5S)-5-vinylquinuclidin-2-yl]methanol	MOL009137	324.46	55.88	0.62	0.21	0.4
Cheilanthifoline	MOL009149	325.39	46.51	0.91	0.52	0.72
Tuberosine B	MOL009153	193.22	75.96	0.07	0	0.08
Loureirin A	MOL009160	286.35	40.43	0.83	0.21	0.19
(1R)-6-methoxy-1,2-dimethyl-3,4-dihydro-1H-isoquinolin-7-ol	MOL009161	207.3	32.31	1.04	0.91	0.08
N-Methylheliamine	MOL009162	207.3	33.99	1.11	1.08	0.08
anonaine	MOL009166	265.33	25.14	1.18	0.77	0.47
(1R)-6,7-dimethoxy-1-(4-methoxybenzyl)-2-methyl-3,4-dihydro-1H-isoquinoline	MOL009167	327.46	52.96	1.28	0.79	0.32
lotusine	MOL009170	314.44	2.45	0.95	0.47	0.28
Pronuciferin	MOL009172	311.41	32.75	0.73	0.5	0.37
Tybraine	MOL009189	179.29	44.08	1.13	1.22	0.04
Usaf cs-6	MOL009190	151.23	66.05	0.48	0.21	0.03
4'-methyl-N-methylcoclaurine	MOL009156	297.43	55.35	1.44	1.14	0.26
Cathine	MOL009191	151.23	68.94	0.55	0.48	0.03
(1R,2R)-2-dimethylamino-1-phenylpropan-1-ol	MOL009192	179.29	73.69	1.16	1.1	0.04
()-N-Methylpseudoephedrine	MOL009194	179.29	37.12	1.09	1.29	0.04
(+)-Anwulignan	MOL009198	328.44	23.61	1.13	0.52	0.32
2,3-dihydro-7-methoxy-2-(3-methoxy-4,5-methylenedioxyphenyl)-3-methyl-5-(E)-propenyl-benzofuran	MOL009237	354.43	7.95	1.22	0.49	0.5
Methoxyeugenol	MOL009238	194.25	65.28	1.36	1.35	0.05
4-[(2R,3R,4S,5S)-5-(1,3-benzodioxol-5-yl)-3,4-dimethyl-2-tetrahydrofuranyl]-2-methoxyphenol	MOL009240	342.42	8.53	0.9	0.47	0.41
2,6-dimethoxy-4-[(2S,3S)-7-methoxy-3-methyl-5-[(E)-prop-1-enyl]-2,3-dihydrobenzofuran-2-yl]phenol	MOL009241	356.45	28.06	1.26	0.73	0.38
Isoguaiacin	MOL009243	328.44	48.78	1.06	0.51	0.31
Phenol, 4,4'-((2R,3R,4S,5S)-tetrahydro-3,4-dimethyl-2,5-furandiyl)bis(2-methoxy-, rel-	MOL009247	344.44	4.09	0.77	0.16	0.32
Licarin A	MOL009248	326.42	9.75	1.29	0.76	0.31
4-[(2R,3S)-4-(1,3-benzodioxol-5-yl)-2,3-dimethylbutyl]-2-methoxyphenol	MOL009251	328.44	23.61	1.08	0.77	0.32
5-[(2S,3S)-7-methoxy-3-methyl-5-[(E)-prop-1-enyl]-2,3-dihydrobenzofuran-2-yl]-1,3-benzodioxole	MOL009255	324.4	53.11	1.28	0.72	0.4
diethyleniminophosphoryl-(4-methylphenyl)amine	MOL009258	237.27	97.66	0.99	0.86	0.09
IPMC	MOL009260	209.27	66.39	1.01	1.14	0.06
Propranolol, L-	MOL009261	259.38	57.99	1.03	0.73	0.15
saucernetindiol	MOL009263	344.44	41.85	0.83	0.14	0.32
tetrahydrofuroguaiacin B	MOL009264	344.44	62.86	0.88	0.23	0.32
hreo-austrobailignan-5	MOL009265	326.42	49.49	1	0.42	0.32
4-[(2R,3S,4S,5S)-5-(4-hydroxy-3-methoxyphenyl)-3,4-dimethyloxolan-2-yl]-2-methoxyphenol	MOL009267	344.44	4.09	0.83	0.33	0.32
1-Methyl-3-isopropoxy cyclohexane	MOL009273	156.3	39.68	1.55	1.86	0.03
5-[[(1S)-6,7-dimethoxy-2-methyl-3,4-dihydro-1H-isoquinolin-1-yl]methyl]-2-methoxyphenol	MOL009328	343.46	51.55	0.98	0.78	0.37
(S)-Reticuline	MOL009333	329.43	3.22	0.91	0.64	0.33
salutaridine	MOL009334	329.43	17.5	0.58	0.11	0.33
Erythroculine	MOL009335	343.46	63.36	0.57	0.04	0.53
Nardol	MOL009337	222.41	18.93	1.29	1.41	0.09
(1R,4aR,7R,8aR)-7-isopropenyl-1,4a-dimethyl-1-decalinol	MOL009343	222.41	38.28	1.29	1.42	0.1
(4S,5S,6R)-5,6-dihydroxy-4-isopropyl-6-methyl-2,3,4,5,7,8-hexahydronaphthalen-1-one	MOL009347	238.36	38.51	0.09	-0.19	0.11
Oxyphyllol A	MOL009351	220.39	38.04	1.25	1.32	0.1
4'-methylpinosylvin	MOL009362	226.29	58.92	1.27	0.85	0.1
7-methoxy-3-methyl-2,5-dihydroxy-9,10-dihydrophenanthrene	MOL009374	256.32	59	1.12	0.49	0.21
bisdehydroneostemonine	MOL009376	315.4	24.04	1.17	0.89	0.37
bisdehydroneotuberostemonine	MOL009377	371.52	51.14	0.68	0.15	0.74
bisdehydrotuberostemonine B	MOL009383	371.52	13.29	0.75	0.06	0.74
bisdehydrotuberostemonine C	MOL009384	371.52	18.4	0.74	0.29	0.74
didehydrotuberostemonine	MOL009387	371.52	51.91	0.7	0.19	0.74
epi-bisdehydrotuberostemonine J	MOL009389	371.52	16.39	0.77	0.39	0.74
isodidehydrotuberostemonine	MOL009391	371.52	17.77	0.7	0.15	0.74
stemoninine A	MOL009432	387.52	16.81	0.51	-0.12	0.73
stemoninine B	MOL009433	387.52	74.77	0.53	-0.17	0.73
2-aminobenzoate-3,7-dimethyl-1,6-octadien-3-ol	MOL009450	273.41	64.92	0.97	0.57	0.12
trans-4-(Isopropyl)-1-methylcyclohex-2-en-1-ol	MOL009489	154.28	47.06	1.24	1.5	0.03
1,5-diethyl-2,3-dimethylcyclohexylamine	MOL009497	183.38	61.5	1.33	1.45	0.05
1-isobutyl-2,5-dimethylcyclohexylamine	MOL009507	183.38	78.65	1.35	1.53	0.04
(4aR,7aS)-7-methylol-4,4a,5,7a-tetrahydro-3H-cyclopenta[c]pyran-1-one	MOL009556	168.21	82.28	0.64	0.78	0.05
Methylbenzylideneacetone	MOL009568	160.23	30	1.51	1.58	0.03
(Z)-3-(3,4,5-trimethoxyphenyl)acrylic acid	MOL009578	238.26	20.45	0.71	0.52	0.09
Nemerol	MOL009594	247.37	77.48	1.18	1.36	0.1
1,6-dimethyl-1-isopropyl-1,2,3,4,4a,7-hexahydronaphthalene	MOL009609	204.39	39.54	1.85	2.06	0.08
(2-fluoro-2-methoxycyclopropyl)benzene	MOL009628	166.21	62.78	1.32	1.32	0.05
4-[(Z,1R)-3-(4-methoxyphenyl)-1-vinylprop-2-enyl]phenol	MOL009637	266.36	43.47	1.41	1.1	0.15
Atropine	MOL009650	289.41	42.16	0.57	0.39	0.19
Ethyl p-toluate	MOL009657	164.22	39.64	1.33	1.38	0.04
Zederone	MOL009668	246.33	48.97	1.01	1.05	0.17
Ethyl anisate	MOL009675	180.22	55.9	1.06	1.06	0.04
2-Benzyl-2-isopropenylmalononitrile	MOL009694	196.27	52.44	1.24	1	0.06
2,5-Dimethyl-1-propylpyrrole	MOL009697	137.25	57	1.85	1.97	0.02
3-Ethoxy-4-methoxyphenol	MOL009702	168.21	31.39	1.05	0.91	0.04
Pramoxine	MOL009706	293.45	49.08	1.08	0.72	0.19
5-methoxy-n-4-phenylbutylcyclohexa-1-4-dienamine	MOL009709	257.41	67.08	1.7	1.36	0.14
(S)-bupropion	MOL009710	239.77	33.39	1.31	1.41	0.07
N-(p-Hydroxyphenethyl) actinidine	MOL009735	268.41	2.16	1.71	1.35	0.19
dihydrodioscorine	MOL009781	223.35	53.87	0.87	0.92	0.11
diosbulbin G	MOL009793	346.41	27.53	-0.13	-0.7	0.62
ZINC00407077	MOL009875	166.25	42.11	1.08	1.03	0.04
Toddaculin	MOL009998	274.34	47.85	0.96	0.6	0.17
12-Methoxy-6,8,11,13-abietatraen-11-ol	MOL009999	314.51	28.85	1.55	1.46	0.31
Tussilagine	MOL010026	199.28	34.67	0.43	0.6	0.07
C09628	MOL010044	222.41	145.74	1.4	1.53	0.09
farfugin A	MOL010051	214.33	50.89	1.84	1.76	0.13
BUTYL ISOBUTYL PHTHALATE	MOL010080	278.38	64.11	0.82	0.66	0.13
BA (VAN)	MOL010114	198.28	40.39	1.59	1.46	0.07
Damasione	MOL010115	192.33	38.01	1.35	1.5	0.05
(1S,4R,4aR,8aR)-1-isopropyl-4,7-dimethyl-2,3,4,5,6,8a-hexahydro-1H-naphthalen-4a-ol	MOL010120	222.41	62.54	1.49	1.65	0.09
Pinguisone	MOL010189	232.35	66.07	1.19	1.39	0.15
Dmbc formate	MOL010223	178.25	30.38	1.23	1.41	0.04
(2R,4R)-2-phenylchroman-4-ol	MOL010242	226.29	52.53	1.14	1.13	0.13
(2S)-Flavanone	MOL010244	224.27	64.04	1.14	1.05	0.13
flavone	MOL010245	222.25	25.88	1.34	1.08	0.13
Isoamyl benzoate	MOL010257	192.28	52.2	1.29	1.35	0.05
cis-linalol pyranoxide	MOL010265	170.28	43.89	1.01	1.14	0.04
linalool oxide B (cis-THF)	MOL010266	170.28	71.54	1.03	1.06	0.04
(2E,4E,6E,8Z)-3,7-dimethyl-9-(2,6,6-trimethyl-1-cyclohexenyl)nona-2,4,6,8-tetraen-1-ol	MOL010276	286.5	21.9	1.33	0.84	0.16
3-Allylbenzothiazoliumbromide	MOL010289	176.28	95.31	1.71	1.69	0.05
methyl 4-[2-formyl-5-(methoxymethyl)pyrrol-1-yl]butanoate	MOL010312	239.3	95.34	0.51	0.42	0.09
4-(2-formyl-5-carbooxymethyl-pyrrole-1-yl)-3-phenyl-methyl propanoate	MOL010313	301.37	38.93	0.68	0.19	0.18
()-alpha-Funebrene	MOL010380	204.39	49.41	1.81	2.13	0.1
(4-allyl-2,6-dimethoxy-phenyl) 3-methylbutanoate	MOL010430	278.38	51.16	1.14	0.9	0.12
4-allyl-2-meth-oxyphenyl 2-methylbutanoate	MOL010431	248.35	57.66	1.22	1.13	0.09
Lacinilene-C-7-methyl ether	MOL010468	260.36	35.68	0.58	0.26	0.15
WLN: 6OVR BVO6	MOL010482	334.5	43.74	0.73	0.23	0.24
6,7-dimethoxy-2-(2-phenylethyl)chromone	MOL010495	310.37	31.93	1.12	0.37	0.3
6-methoxy-2-[2-(3-methoxyphenyl)ethyl]chromone	MOL010500	310.37	27.82	1.05	0.33	0.31
2H-3,9a-Methano-1-benzoxepin-9-methanol, octahydro-2,2,5a-trimethyl-, (3R-(3alpha,5aalpha,9alpha,9aalpha))-	MOL010505	238.41	98.38	1.01	1.05	0.14
dihydroagarofuran	MOL010507	222.41	107.36	1.64	1.99	0.13
Dihydrokaranone	MOL010508	218.37	28.86	1.39	1.54	0.1
gmelofuran	MOL010509	246.33	46.33	0.66	0.5	0.16
Isoaromadendrene epoxide	MOL010511	220.39	64.11	1.63	1.86	0.15
(3R)-7-hydroxy-3-isopropenyl-tetralin-5-carbaldehyde	MOL010513	216.3	68.06	1	0.79	0.1
sinenofuranal	MOL010516	236.39	78.09	1.04	1.24	0.14
4,5,9,10-Dehydro-isolongifolene	MOL010523	200.35	41.99	1.82	2.05	0.11
4-hydroxydihydroagarofuran	MOL010524	238.41	107.65	1.22	1.49	0.15
humulene epoxide	MOL010528	220.39	32.96	1.59	1.76	0.1
Actinidine	MOL010532	147.24	74.42	1.59	1.74	0.04
(1S,4R)-1,4-dimethyltetralin	MOL010537	160.28	53.93	1.86	2.11	0.05
nardol	MOL010539	222.41	22.85	1.3	1.36	0.09
Nardosinone	MOL010540	250.37	66.34	0.72	0.81	0.17
ST069309	MOL010546	285.32	24.02	0.65	0.18	0.38
4-Methyl-2-(1,5-dimethyl-4-hexenyl)-3-cyclohexen-1-ol	MOL010550	222.41	39.63	1.44	1.33	0.07
2-Methyl-N-phenylmaleimide	MOL010552	187.21	87.36	0.77	0.37	0.06
1,2-Dibenzoylethane	MOL010555	238.3	57.97	0.98	0.65	0.12
WLN: RVO2R	MOL010556	226.29	31.04	1.35	1.21	0.1
WLN: 2OVR	MOL010557	150.19	27.58	1.26	1.37	0.03
Diglycol dibenzoate	MOL010580	314.36	59.22	0.43	-0.26	0.27
Formononetin	MOL010586	270.3	66.39	0.73	0.12	0.21
(2S,4S)-4-methyl-2-(2-methylprop-1-enyl)oxane	MOL010735	154.28	37.82	1.51	1.84	0.03
2,3,4-Trimethyl-5-phenyloxazolidine	MOL010742	191.3	57.1	1.3	1.51	0.06
()-N-Methylephedrine	MOL010785	179.29	63.64	1.03	1.18	0.04
O-benzoyl-L-(+)-pseudoephedrine	MOL010786	269.37	65.17	0.99	0.76	0.13
1,5,8-trimethyl-1,2-dihydro-naphthalene	MOL010789	172.29	53.22	1.93	2.01	0.06
1-propenyl-2-vinyl-4-methylcycloheptane	MOL010795	178.35	35.45	1.87	2.15	0.04
Cedreneoxide	MOL010798	220.39	82.69	1.55	1.8	0.14
Eremophilene	MOL010832	204.39	37.31	1.83	2.14	0.08
Aceteugenol	MOL010834	206.26	33.87	1.15	1.12	0.06
TSS	MOL010859	160.24	32.08	1.03	0.57	0.05
wilsonic acid	MOL010902	187.21	61.39	0.76	0.77	0.12
Dimethulen	MOL010904	184.3	25.35	1.95	1.84	0.06
linderalactone	MOL010905	244.31	69.58	1.05	0.96	0.17
Lindenenol	MOL010908	230.33	52.05	1.1	1.09	0.18
neolinderalactone	MOL010915	232.3	73.26	1.09	1.18	0.14
Boldine	MOL010917	327.41	31.18	1.05	0.42	0.51
17-beta-estradiol	MOL010919	272.42	12.41	0.95	0.46	0.32
estrone	MOL010921	270.4	53.56	1.01	0.83	0.32
10,10-dimethyl-2,6-bis(methylene)-dicyclo[7.2.0]undecane	MOL010930	204.39	31.97	1.83	2.04	0.09
(2-hydroxyphenyl)methyl benzoate	MOL010945	228.26	79.03	1	0.54	0.1
caryophyllenyl alcohol	MOL010948	222.41	45.86	1.64	1.91	0.1
Methylsyringol	MOL010951	168.21	36.36	1.28	1.29	0.04
decahydro-2,2,4,8-tetramethyl-4,8-methano-azulen-9-ol	MOL010955	222.41	129.76	1.43	1.66	0.12
1H-benzocycloheptene,2,4a,5,6,7,8,9,9a-octahydro-3,3,5-trimethyl-9-methylene-,(4aS-cis)-	MOL010960	205.4	36.59	1.83	2.04	0.08
Phthalic acid, isobutyl octyl ester	MOL010966	334.5	22.08	0.84	0.55	0.24
3,4,5-Trimethoxybenzaldehyde	MOL010992	196.22	31.11	1.08	0.74	0.06
16-Propoxystrychnine	MOL011041	392.54	28.05	0.76	0.5	0.43
4-Methoxypyridoxine	MOL011045	183.23	47.04	0.22	-0.16	0.05
Quinicine	MOL011072	324.46	75.44	0.75	0	0.33
(+)-Medicarpin	MOL011076	270.3	60.46	0.97	0.61	0.34
methyl (Z)-3-(3,4,5-trimethoxyphenyl)prop-2-enoate	MOL011077	252.29	32.29	1.01	0.92	0.1
2-[4-(methoxymethyl)phenyl]acetic acid	MOL011079	180.22	82.66	0.5	0.46	0.05
2-methoxy-3-phenyl-chromone	MOL011083	252.28	26.27	1.25	0.91	0.17
Homoveratrole	MOL011089	152.21	60.84	1.53	1.72	0.03
3-Methoxy-4-propoxybenzaldehyde	MOL011090	194.25	45.42	1.04	1.01	0.05
[(1S,3S,5S,7S)-7-hydroxy-8-methyl-8-azabicyclo[3.2.1]octan-3-yl] (2S)-3-hydroxy-2-phenylpropanoate	MOL011091	305.41	60.94	-0.11	-0.45	0.23
apohyoscine	MOL011092	285.37	46.47	0.77	0.77	0.25
apohyoscine	MOL011093	285.37	59.68	0.84	0.68	0.25
beta-Bazzanene	MOL011149	204.39	41.2	1.83	2.17	0.07
Daucene	MOL011155	190.36	44.8	1.85	2.1	0.07
(5S,8S,9S,10R,13R,14R,17S)-17-ethyl-10,13-dimethylhexadecahydro-1H-cyclopenta[a]phenanthrene	MOL011313	288.57	15.67	1.79	2.01	0.34
Truflex OBP	MOL011319	334.5	43.74	0.9	0.6	0.24
2,3-dihydropyrrolo,[2,1-b],quinazolin-9(1h)-one	MOL011333	186.23	57.92	1.04	0.66	0.09
Ethyl vanillate	MOL011357	196.22	31.11	0.84	0.49	0.05
DIBUTYL TEREPHTHALATE	MOL011366	278.38	62.99	0.68	0.28	0.14
Lindenene	MOL011416	214.33	42.88	1.76	1.85	0.16
Phlegmariuine-N	MOL011429	173.23	51.66	1.26	0.93	0.06
2-(4-cyclohexylphenoxy)ethanol	MOL011448	220.34	42.08	1.12	0.99	0.08
3-phenylhexane	MOL011462	162.3	38.62	1.86	2.12	0.03
trans-p-hydroxyphenylethanol-p-β-coumarate	MOL011469	284.33	4.53	0.59	-0.15	0.2
Anisodamine	MOL011478	305.41	21.44	0.15	-0.14	0.23
Datumetine	MOL011491	275.38	84.74	0.99	0.85	0.18
hyoscine	MOL011519	303.39	49.84	0.21	-0.19	0.27
methyl (2S)-3-hydroxy-2-phenylpropanoate	MOL011524	180.22	32.07	0.6	0.62	0.04
Norhyoscyamine	MOL011525	275.38	60.34	0.36	0.14	0.17
(S)-tropic acid	MOL011534	166.19	95.05	0.09	-0.13	0.04
(1R,2R)-1,2-Diphenylethylenediamine	MOL011545	212.32	66.67	0.78	0.39	0.08
2,3-dihydro-7-hydroxy-3-methyl-1H-inden-1-one	MOL011549	162.2	62	1.07	1.18	0.05
DMBC	MOL011555	150.24	45.14	1.27	1.25	0.03
5,6,7,7a-tetrahydro-4,4,7a-trimethy-2(4H)-benzofuranone	MOL011568	166.24	77.78	1.22	1.39	0.05
(2R,8aS)-2,5,5,8a-tetramethyl-3,6-dihydro-2H-chromene	MOL011582	192.33	41.46	1.56	1.87	0.08
PTBP	MOL011611	150.24	40.49	1.58	1.74	0.03
Benethamine	MOL011634	211.33	73.95	1.65	1.5	0.09
10-hydroxy-8,9-dioxyisopropylidene-thymol	MOL011693	238.31	43.03	0.67	0.47	0.1
1-[(Z)-2-(3,5-dimethoxyphenyl)vinyl]-3,5-dimethoxybenzene	MOL011704	300.38	41.69	1.14	0.56	0.21
9-hydroxythymol	MOL011717	166.24	55.53	0.83	0.68	0.04
deltoin	MOL011735	328.39	14.25	0.83	0.2	0.36
nodakenetin	MOL011748	230.28	68.62	1.08	0.91	0.15
5-O-Methylvisamminol	MOL011753	290.34	37.99	0.54	-0.1	0.25
4-methoxy-6-[(E)-prop-1-enyl]-1,3-benzodioxole	MOL011777	192.23	46.17	1.38	1.18	0.07
senkyunolide B	MOL011784	204.24	43.18	1.01	0.79	0.08
senkyunolide E	MOL011786	204.24	36.75	0.59	0.27	0.08
3B-hydroxy-4(8)-ene-P-mentllane-3(9)-lactone	MOL011843	180.27	110.59	0.65	0.66	0.06
d-Piperitone	MOL011848	152.26	48.75	1.42	1.67	0.03
Schizonodiol	MOL011854	184.26	52.24	-0.01	-0.37	0.05
Schizonol	MOL011855	168.26	57.75	0.82	0.96	0.04
Alloaromadendrene oxide	MOL011871	220.39	65.5	1.58	1.9	0.14
()-Menthone	MOL011872	154.28	57.9	1.37	1.75	0.03
(6S,7aS)-3,6-dimethyl-5,6,7,7a-tetrahydro-4H-benzofuran-2-one	MOL011877	166.24	75.16	1.25	1.39	0.05
1,6,8-trimethyl-1,2,3,4-tetrahydronaphthalene	MOL011880	174.31	39.08	1.88	2.06	0.06
cadinol	MOL011898	222.41	36.5	1.31	1.36	0.09
eremophilene	MOL011899	204.39	34.6	1.85	2.06	0.08
2,6-Diethylpyridine	MOL011904	135.23	57.31	1.7	1.77	0.02
(2S,4aS,10aR)-7-isopropyl-1,1,4a-trimethyl-2,3,4,9,10,10a-hexahydrophenanthren-2-ol	MOL011907	286.5	18.6	1.41	1.17	0.25
(2R,4aS,10aR)-7-isopropyl-2,4a-dimethyl-1-methylene-4,9,10,10a-tetrahydro-3H-phenanthren-2-ol	MOL011912	284.48	48.61	1.36	1.14	0.25
dehydroabietan	MOL011916	270.5	14.46	1.88	1.99	0.22
IPZ	MOL011944	152.22	38.55	1.1	0.96	0.03
Allopseudococain	MOL011949	303.39	34.93	0.84	0.69	0.23
Pterostilbene	MOL011980	256.32	77.54	1.2	0.49	0.14
cis-Verbenyl acetate	MOL011981	194.3	31.73	1.23	1.45	0.08
3-(3-methylbut-2-enylidene)oxindole	MOL012082	199.27	52.63	1.36	1.28	0.08
calacorene	MOL012094	200.35	13.42	1.91	1.94	0.08
Mosloflavone	MOL012101	298.31	34.04	0.86	0.29	0.26
Carvacryl acetate	MOL012106	192.28	29.98	1.25	1.43	0.05
Sarisan	MOL012116	192.23	45.6	1.34	1.04	0.07
(1R,5R,6R,7R)-3-allyl-6-(1,3-benzodioxol-5-yl)-1-methoxy-7-methylbicyclo[3.2.1]oct-2-ene-4,8-dione	MOL012120	340.4	58.79	0.35	-0.18	0.41
isodihydrofutoquinol a	MOL012131	356.45	60.54	0.74	0.19	0.36
licarin b	MOL012135	324.4	11.35	1.29	0.75	0.4
Caribine	MOL012141	326.43	37.06	0.34	-0.15	0.83
Estriol	MOL012142	288.42	27.32	0.35	-0.16	0.36
cis-linalool,oxide	MOL012151	156.25	53.37	0.92	0.88	0.03
coriandrone A	MOL012153	292.36	40.34	0.64	0.21	0.25
trans-linalool,oxide	MOL012155	166.29	79.36	1.59	1.84	0.04
2-hydroxy-6-methoxybenzyl-2-methoxybenzoate	MOL012160	288.32	59.41	0.85	0.61	0.19
2-Methoxybenzyl-2,6-dimethoxybenzoate	MOL012161	302.35	85.96	1.03	0.8	0.21
3-methoxy-4-acetoxycinnamyl angelate	MOL012163	304.37	62.58	0.72	0.24	0.19
Methyl dehydro-15-hydroxy-abietan-18-oate	MOL012165	330.51	40.77	0.73	0.2	0.35
Benzyl 2,6-methoxybenzoate	MOL012169	272.32	67.31	1.05	1.05	0.16
Benzyl 2-hydroxy-6-methoxybenzoate	MOL012170	258.29	88.68	1.09	0.88	0.14
4-[(E)-3-ethoxyprop-1-enyl]-2-methoxyphenol	MOL012177	208.28	9.81	1.09	0.75	0.06
Amyl cinnamate	MOL012182	218.32	77.06	1.31	1.18	0.07
ALLYLBENZOATE	MOL012183	162.2	34.13	1.26	1.34	0.03
Cedrene-V6	MOL012184	204.39	36.7	1.86	2.19	0.08
Phenol, 4-(3-(benzoyloxy)-1-propenyl)-2-methoxy-	MOL012187	284.33	8.84	0.87	0.14	0.2
Labdanol	MOL012192	204.29	26.47	1.35	1.33	0.06
lobelanidine	MOL012207	339.52	60.53	0.82	0.31	0.32
Lobelanine	MOL012208	335.48	54.13	1.14	0.46	0.32
2-[(2R,6S)-6-[(2R)-2-hydroxy-2-phenylethyl]-1-methylpiperidin-2-yl]-1-phenylethanone	MOL012209	337.5	45.53	0.77	0.22	0.32
norlobelanine	MOL012216	321.45	64.08	0.7	0.33	0.3
(6R,7aS)-3,6-dimethyl-5,6,7,7a-tetrahydro-4H-benzofuran-2-one	MOL012244	166.24	81.77	1.26	1.43	0.05
4-((1-ethoxy-2-hydroxy)ethyl)phenol	MOL012284	182.24	42.94	0.48	0.2	0.04
(Z,E)-2-(2-Butenylidene)-1,3,3-trimethyl-7-Oxabicyclo[2,2,1]heptane	MOL012303	192.33	64.13	1.61	1.87	0.07
p-tert-Butylanisole	MOL012342	164.27	28.5	1.74	1.92	0.04
Spiroxabovolide	MOL012350	196.27	104.53	0.98	1.17	0.07
2-Phenylbutenal	MOL012356	146.2	38.65	1.39	1.62	0.03
3beta-Hydroxy-atractylon	MOL012385	232.35	46.42	1.04	0.86	0.15
p-tert-Butylthiophenol	MOL012399	166.31	51.47	1.63	1.56	0.03
isoaromadendrene epoxide	MOL012402	220.39	63.43	1.58	1.83	0.15
[(1S,2S,4S)-1,7,7-trimethylnorbornan-2-yl] propanoate	MOL012403	210.35	81.65	1.31	1.58	0.08
7-methyl-4-methylethenyl-1,2,3,4,4a,5,6,8a-octahydronaphthalene	MOL012426	190.36	46.93	1.82	2	0.07
(1S,4aS,8aS)-7-isopropylidene-1,4a-dimethyl-1-decalinol	MOL012441	222.41	33.39	1.29	1.39	0.1
β-lonene	MOL012449	174.31	45.93	1.89	2.13	0.06
1,4-Dimethoxy-2,3-dimethylbenzene	MOL012551	166.24	54.75	1.37	1.29	0.04
delta-Cadinol	MOL012582	222.41	35.14	1.44	1.58	0.09
cyclohexyl-methoxy-dimethylsilane	MOL012607	172.38	40.22	1.47	1.73	0.03
Phenyl isobutyrate	MOL012627	164.22	46.77	1.23	1.48	0.03
2-isopentanyl-4-methylcyclopenta-1,3-dione	MOL012638	182.29	94.85	0.76	0.63	0.04
caryophellene	MOL012644	204.39	23.79	1.84	2.08	0.09
1,3,3-Trimethyl-2-(2-methyl-cyclo-propyl)-cyclohexene	MOL012765	178.35	55.31	1.82	2.08	0.06
ZINC05063142	MOL012766	222.41	41.98	1.26	1.29	0.1
2,4-Dimethoxybenzyl alcohol	MOL012806	168.21	7.72	0.67	0.37	0.04
2,5-Dimethoxybenzyl alcohol	MOL012807	168.21	38.26	0.79	0.47	0.04
linalyl anthranilate	MOL012866	273.41	64.92	0.85	0.58	0.12
()-Isopulegol	MOL012880	154.28	54.48	1.24	1.42	0.03
Phthalic acid, butyl isohexyl ester	MOL012896	306.44	45.52	0.77	0.47	0.18
Corypalline	MOL012913	193.27	51.5	0.95	0.84	0.07
sinomenine	MOL012920	329.43	30.98	0.62	0.43	0.46
stepharine	MOL012921	297.38	31.55	0.64	0.17	0.33
l-SPD	MOL012922	327.41	87.35	0.76	0.21	0.54
Asimilobine	MOL012974	267.35	25.34	1.03	0.56	0.33
4b,5,6,7,8,8a,9,10-octahydro-4b,8-dimethyl-2-Isopropylphenanthrene	MOL013005	256.47	38.16	1.89	1.97	0.19
Biosol	MOL013023	150.24	44.42	1.59	1.76	0.03
2-phenyl-1H-isoquinoline	MOL013038	207.29	33.37	1.68	1.65	0.11
N-Methyl-L-phenylalanine hydrochloride	MOL013043	179.24	81.82	0.57	0.58	0.04
N,N-Dimethyl-L-phenylalanine	MOL013044	193.27	87.11	0.88	0.91	0.05
Teucvin	MOL013065	328.39	14.92	0.53	0.17	0.49
chrysin-7-O-glucuronide	MOL013066	416.41	18.28	-0.9	-1.91	0.69
Tecomin	MOL013067	242.29	65.41	0.8	0.5	0.13
Decursin	MOL013077	328.39	39.27	0.77	0.25	0.38
Lomatin	MOL013091	246.28	23.36	0.48	0.11	0.18
Coumurrayin	MOL013097	274.34	31.56	0.99	0.52	0.17
Sesibiricin	MOL013105	328.44	22.43	1.16	0.5	0.27
3-acetamino-2-piperidone	MOL013139	156.21	62.01	0.31	0.21	0.03
3-methyl-6-sec-butyl-2,5-piperazinedione	MOL013141	184.27	58.65	0.38	0.32	0.05
2-[(2S)-7-oxo-2,3-dihydrofuro[4,5-g]chromen-2-yl]propan-2-yl (E)-2-methylbut-2-enoate	MOL013176	328.39	17.32	0.82	0.16	0.36
Litsoeine	MOL013195	327.41	55.41	0.8	0.25	0.51
Anisketone	MOL013203	164.22	29.95	1.05	1.03	0.04
Lilac alcohol A	MOL013215	170.28	42.05	0.89	0.82	0.04
Strictosamide_qt	MOL013219	336.42	76.3	0.59	-0.16	0.76
(2S,4aS,8aR)-2,5,5,8a-tetramethyl-3,4,4a,6-tetrahydro-2H-chromene	MOL013221	194.35	47.6	1.64	2.09	0.08
Acetisoeugenol	MOL013227	206.26	31.72	1.22	1.09	0.06
caryophyllene alcohol	MOL013228	222.41	65.73	1.27	1.37	0.13
caryophyllenol	MOL013229	222.41	66.49	1.22	1.31	0.13
Cubenol	MOL013232	222.41	58.49	1.38	1.49	0.09
Bicyclo[6.3.0]undeca-1,7-dien-3-one, 5,5-dimethyl-	MOL013249	190.31	46.5	1.39	1.64	0.07
2,6-dimethoxy-4-prop-1-enylphenol	MOL013311	194.25	14.3	1.31	1.11	0.05
Isomeranzin	MOL013331	260.31	42.78	0.69	0.36	0.15
Butyrophenone	MOL013347	148.22	46.49	1.46	1.6	0.03
8-[[(2S)-3,3-dimethyloxiran-2-yl]methyl]-7-methoxy-coumarin	MOL013382	260.31	26.03	0.9	0.56	0.17
linalool oxide, trans-pyranoid	MOL013256	170.28	41.47	1.01	1.16	0.04
cis-2,8-Menthadien-1-ol	MOL013257	152.26	48.81	1.19	1.24	0.03
1,7-Octadien-3-ol,3,7-dimethyl	MOL013261	154.28	37.54	1.3	1.41	0.02
1,2-Cyclohexanediol,1-methyl-4-(1-methylethyl)	MOL013265	172.3	43.87	0.76	0.86	0.04
Physovenine	MOL013287	262.34	106.21	0.51	0.2	0.19
Fumaricine	MOL013304	369.45	9.92	0.78	0.4	0.72
Auraptene	MOL013434	298.41	25.62	1.24	0.65	0.24
6-Methoxy aurapten	MOL013437	328.44	31.24	1.01	0.38	0.3
panaxynol	MOL001949	244.41	42.44	1.52	1.03	0.1
PHA	MOL000041	165.21	41.62	0.36	0.22	0.04
3β-acetoxyatractylone	MOL000049	274.39	54.07	1.13	1.08	0.22
DTY	MOL000056	181.21	57.55	-0.1	-0.49	0.05
6,7-dihydroxy-indan-4-carbaldehyde	MOL000079	178.2	46.27	0.7	0.37	0.06
quercetin	MOL000098	302.25	46.43	0.05	-0.77	0.28
quercetin 3-o-rhamnopyranosyl	MOL000108	610.57	3.2	-2.46	-3.27	0.68
quercetin,3-o-rutinoside	MOL000111	610.57	3.2	-2.38	-3.1	0.68
quercetin-3-o-galactopyranoside	MOL000112	464.41	1.17	-1.52	-2.18	0.77
3β-acetoxyatractylone	MOL000188	274.39	40.57	1.22	1.04	0.22
(S)-(+)-alpha-Phellandrene	MOL000200	136.26	27.9	1.87	2.2	0.02
Moslene	MOL000202	136.26	33.02	1.88	2.05	0.02
dehydrodiisoeugenol	MOL000258	312.39	56.84	1.19	0.52	0.29
5-[(2R,3R)-7-methoxy-3-methyl-5-[(E)-prop-1-enyl]-2,3-dihydrobenzofuran-2-yl]-1,3-benzodioxole	MOL000260	324.4	65.55	1.27	0.7	0.4
(2R,3R,3aS)-3a-allyl-2-(1,3-benzodioxol-5-yl)-5-methoxy-3-methyl-2,3-dihydrobenzofuran-6-one	MOL000308	340.4	59.99	0.78	0.33	0.43
denudatin,a	MOL000309	340.4	6.93	0.71	0.21	0.44
(2S,3S)-2-(3,4-dimethoxyphenyl)-7-methoxy-3-methyl-2,3-dihydrobenzofuran-5-carbaldehyde	MOL000321	328.39	42.15	1.02	0.63	0.32
Kadsurenone	MOL000322	356.45	54.72	0.82	0.52	0.38
kadsurin B	MOL000324	358.47	30.55	1.03	0.8	0.46
(2R,3R)-2-(3,4-dimethoxyphenyl)-7-methoxy-3-methyl-5-[(E)-prop-1-enyl]-2,3-dihydrobenzofuran	MOL000325	340.45	24.19	1.48	0.93	0.35
Veraguensin	MOL000333	372.5	25.53	1.15	0.72	0.39
futoquinol	MOL000336	354.43	59.83	0.83	0.32	0.36
isorhamnetin	MOL000354	316.28	49.6	0.31	-0.54	0.31
3,9-di-O-methylnissolin	MOL000371	314.36	53.74	1.18	0.63	0.48
(6aR,11aR)-9,10-dimethoxy-6a,11a-dihydro-6H-benzofurano[3,2-c]chromen-3-ol	MOL000380	300.33	64.26	0.93	0.55	0.42
formononetin	MOL000392	268.28	69.67	0.78	0.02	0.21
kaempferol	MOL000422	286.25	41.88	0.26	-0.55	0.24
coumarin	MOL000431	146.15	29.17	1.2	1.3	0.04
Castanin	MOL000467	298.31	23.54	0.77	-0.1	0.27
8-o-Methylreyusi	MOL000468	298.31	70.32	0.86	0.02	0.27
(-)-Epoxycaryophyllene	MOL000474	220.39	35.94	1.57	1.83	0.13
levodopa	MOL000482	197.21	77.85	-0.27	-0.67	0.06
Schisandrin	MOL000487	388.5	8.3	1.15	0.79	0.55
Schizandrol	MOL000488	416.51	9.1	0.64	0.17	0.78
5-[(3R)-7-hydroxychroman-3-yl]-2,3-dimethoxy-p-benzoquinone	MOL000494	316.33	19.2	0.61	0.07	0.3
isosativan	MOL000509	286.35	8.24	1.07	0.52	0.24
arctigenin	MOL000523	372.45	8.05	0.67	0.04	0.44
voacangine	MOL000528	368.52	46.76	0.85	0.46	0.78
Ibogain	MOL000529	310.48	50.52	1.59	1.22	0.63
MAX	MOL000537	358.42	4.5	0.51	-0.23	0.4
2-methylbutyryloxy moiety	MOL000580	280.4	68.54	0.96	0.69	0.13
Gentianidine	MOL000645	163.19	54.45	0.88	0.64	0.05
gentiatibetine	MOL000649	165.21	62.59	0.53	0.38	0.05
flemiphilippinin C	MOL000665	406.46	47.66	0.81	0.03	0.73
(R)-(-)-alpha-Phellandrene	MOL000698	136.26	27.51	1.86	2.17	0.02
Safranal	MOL000720	150.24	39.56	1.39	1.74	0.04
HMF	MOL000748	126.12	45.07	0.05	-0.27	0.02
magnoflorine	MOL000764	342.45	26.69	1.09	0.61	0.55
Menisporphine	MOL000782	321.35	24.33	1.05	0.15	0.52
bicuculline	MOL000791	367.38	69.67	0.72	0.02	0.88
menisperine	MOL000794	356.48	26.17	1.18	0.62	0.59
Zingiberene	MOL000895	204.39	18.8	1.91	2.01	0.06
(5R,6R)-5-isopropenyl-3,6-dimethyl-6-vinyl-5,7-dihydrobenzofuran-4-one	MOL000900	230.33	57.05	1.28	1.32	0.11
Terpilene	MOL000911	136.26	33.95	1.84	2.1	0.02
(1S,3E,7E,11S)-1,5,5,8-tetramethyl-12-oxabicyclo[9.1.0]dodeca-3,7-diene	MOL000939	220.39	34.37	1.58	1.76	0.1
(6R)-2-methyl-6-(4-methylphenyl)hept-2-en-4-one	MOL000944	216.35	40.84	1.59	1.5	0.07
turmeronol A	MOL000955	232.35	59.42	1.19	0.84	0.08
bisacumol	MOL000963	218.37	31.41	1.41	1.24	0.07
Dicumene	MOL000969	238.4	38.08	1.92	2.04	0.11
furanogermacra-1E,10(15)-dien-6-one	MOL000977	230.33	34.93	1.37	1.39	0.11
furanoeudesma- 1,4-diene-6-one	MOL000978	228.31	38.83	1.37	1.27	0.15
pelargonidin	MOL001004	271.26	37.99	0.31	-0.33	0.21
2- methyl-5-(5 ' -hydroxy-1 ' ,5 ' -dimethyl-3 ' -hexenyl)phenol	MOL001057	232.4	51.31	1.65	1.71	0.08
[(3R)-3,7-dimethylocta-1,6-dien-3-yl] acetate	MOL001103	196.32	27.73	1.34	1.53	0.04
p-mentha-1,5-dien-8-ol	MOL001117	150.29	31.18	1.84	2.22	0.03
erlangerin D	MOL001127	456.48	26.28	0.44	0	0.9
1,2-epoxyfurano-10(15)-germacren-6-one	MOL001136	246.33	60.8	1.02	0.76	0.17
petunidin 3-rhamnoglucoside	MOL001140	625.61	3.26	-2.13	-3.1	0.65
3-methoxyfuranoguaia-9- en-8-one	MOL001156	260.36	35.15	1.04	0.85	0.18
(6R,8R,9E)-8-methoxy-3,6,10-trimethyl-6,7,8,11-tetrahydro-5H-cyclodeca[b]furan-4-one	MOL001157	262.38	55.32	0.92	0.86	0.15
24268-41-5	MOL001172	230.33	44.67	1.18	1.23	0.11
(6S,7R,8E)-7-methoxy-3,6-dimethyl-10-methylidene-5,6,7,11-tetrahydrocyclodeca[b]furan-4-one	MOL001173	260.36	36.09	0.89	0.94	0.15
rel-1S,2S-epoxy- 4R-furanogermacr-10(15)-en-6-one	MOL001174	246.33	59.46	0.97	0.93	0.17
1,3-furanoeudesma-diene	MOL001182	228.36	36.46	1.75	1.8	0.15
caryophyllene oxide	MOL001193	235.38	45.75	1.09	1.27	0.15
dehydrocostus lactone	MOL001298	230.33	58.57	1.27	1.35	0.14
n-heptanal	MOL001389	352.42	79.74	0.43	-0.12	0.59
galeopsin	MOL001418	376.54	61.02	0.42	-0.04	0.38
isorhamnetin-3-o-beta-d-rutinoside	MOL001423	624.6	5.09	-1.74	-2.46	0.65
isoleosibirin	MOL001433	450.58	13.41	-0.44	-0.68	0.57
leonurinine_qt	MOL001437	186.23	106.15	-0.59	-1.53	0.07
Dihydrochelerythrine	MOL001461	349.41	32.73	1.13	0.61	0.81
Dihydrosanguinarine	MOL001463	333.36	59.31	1	0.49	0.86
Luteanin	MOL001467	341.44	55.63	0.94	0.7	0.55
rhoeadine	MOL001473	383.43	63.51	0.87	0.47	0.83
(-)-(7R,8S)-Dihydrodehydrodiconiferyl alcohol	MOL001491	360.44	9.68	0.03	-0.93	0.39
n-methylasimilobine	MOL001530	281.38	24.86	1.19	0.94	0.36
dl-Nuciferine	MOL001531	295.41	29.26	1.34	1.03	0.4
zizyphusine	MOL001546	342.45	41.53	0.99	0.6	0.55
2-Diazo-2,3-dihydro-3-methyl-1H-inden-1-one	MOL001568	172.2	68.98	1.08	0.94	0.06
[(3S)-3,7-dimethylocta-1,6-dien-3-yl] propanoate	MOL001584	210.35	45.65	1.45	1.44	0.05
Pisatin	MOL001594	314.31	88.05	0.56	-0.22	0.64
Sinoacutine	MOL001697	325.39	63.39	0.72	0.36	0.53
Dinatin	MOL001735	300.28	30.97	0.48	-0.49	0.27
Sinoacutine	MOL001779	327.41	49.11	0.7	0.39	0.46
Sinensetin	MOL001803	372.4	50.56	1.12	0.04	0.45
1,6,8-trimethyl-1,2,3,4-tetrahydronaphthalene	MOL001861	174.31	38.86	1.91	2.02	0.06
6-Methoxyflavone	MOL001876	252.28	34.56	1.11	0.49	0.18
Secoisolariciresinol	MOL001938	362.46	6	-0.23	-1.01	0.31
3-Methylcoumarin	MOL001994	160.18	19.66	1.27	1.26	0.05
(-)-Caryophyllene oxide	MOL002003	220.39	32.67	1.58	1.76	0.13
()-Cuparene	MOL002029	202.37	38.26	1.88	2.15	0.07
1,3,8-p-Menthatriene	MOL002128	134.24	35.86	1.86	2.06	0.02
Cerulignol	MOL002193	166.24	62.43	1.42	1.42	0.04
sugiol	MOL002222	300.48	36.11	1.14	0.7	0.28
indirubin	MOL002309	262.28	48.59	1.06	0.44	0.26
Dichotomitin	MOL002356	358.32	12.63	0.44	-0.38	0.55
Deltoin	MOL002392	328.39	46.69	0.55	-0.12	0.37
fuzitine	MOL002417	342.45	25.79	1.02	0.69	0.54
6-gingerol	MOL002467	294.43	35.64	0.54	-0.08	0.16
hexahydrocurcumin	MOL002468	374.74	4.88	0.36	-0.5	0.41
Isogingerenone-B	MOL002470	386.48	3.8	0.79	0.05	0.46
4-Gingerol	MOL002486	266.37	8.62	0.45	-0.14	0.12
Gingerenone-C	MOL002508	326.42	4.39	0.82	-0.08	0.3
(3Z)-3-[2-[(1R,2S,4aS,8aS)-5,5,8a-trimethylspiro[decalin-2,2'-oxirane]-1-yl]ethylidene]tetrahydrofuran-2-one	MOL002564	318.5	16.35	0.96	0.93	0.29
(1S,4aS,10aR)-7-isopropyl-1,4a-dimethyl-5,8-dioxo-2,3,4,9,10,10a-hexahydrophenanthrene-1-carboxylic acid	MOL002592	330.46	29.08	0.27	-0.06	0.35
Flavidin	MOL002614	240.27	30.1	0.94	0.2	0.26
Dehydrotanshinone II A	MOL002651	292.35	43.76	1.02	0.52	0.4
D-Phenylalanine	MOL002704	165.21	92.86	0.18	0.14	0.04
scrophuloside A_qt	MOL002796	374.42	68.83	-0.29	-0.97	0.48
Picroside I_qt	MOL002808	330.36	19.4	-0.3	-0.75	0.4
Herbacetin	MOL002823	302.25	36.07	0.12	-0.65	0.27
ZINC05224268	MOL002851	220.39	34.43	1.57	1.81	0.13
magnoflorine	MOL002891	342.45	0.48	1.07	0.69	0.55
Zosimin	MOL002905	328.39	14.82	0.84	0.43	0.36
Salvigenin	MOL002915	328.34	49.07	0.86	-0.03	0.33
(3S)-7-hydroxy-3-(2,3,4-trimethoxyphenyl)chroman-4-one	MOL002962	330.36	48.23	0.62	0.01	0.33
4',5',7-trimethyl-3-methoxyflavone	MOL002963	294.37	40.66	1.22	0.62	0.25
(R)-4-Methoxydalbergione	MOL002964	254.3	67.77	0.81	0.26	0.13
3R-Claussequinone	MOL002979	286.3	22.05	0.33	-0.37	0.24
Duartin	MOL002981	332.38	70.63	0.87	0.12	0.34
isoduartin	MOL002985	332.38	74.11	0.95	0.41	0.34
4-Hydroxyhomopterocarpin	MOL002989	300.33	48.41	1.04	0.55	0.43
(6aR,11aR)-3,9,10-trimethoxy-6a,11a-dihydro-6H-benzofurano[3,2-c]chromen-4-ol	MOL002990	330.36	66.86	1.12	0.37	0.53
(6aR,11aR)-3,9-dimethoxy-6a,11a-dihydro-6H-benzofurano[3,2-c]chromene-4,10-diol	MOL002991	316.33	38.96	0.88	0.35	0.48
odoricarpin	MOL002996	330.36	55.02	1.05	0.54	0.53
HYKOP	MOL003088	182.19	32.79	0.25	-0.19	0.05
Flavone der.	MOL003097	298.31	27.12	0.83	0.03	0.27
Deoxygomisin A	MOL003213	400.51	20.16	1.01	0.69	0.75
trans-Nepetalactone	MOL003216	166.24	70.01	1.26	1.53	0.05
Triptonoterpene methyl ether	MOL003247	330.51	16.46	0.97	0.59	0.34
Triptonoterpene	MOL003248	300.48	48.57	1.22	0.96	0.28
Wilsonine	MOL003272	343.46	29.27	1.09	0.84	0.65
EGENINE	MOL003291	383.43	6.79	0.74	0.25	0.9
forsythidmethylester_qt	MOL003302	242.25	121.84	-0.18	-0.45	0.12
suspenolic acid	MOL003312	197.23	30.96	-0.11	-0.39	0.06
Matatabiether	MOL003366	166.29	55.4	1.55	1.98	0.05
α-Colubrine	MOL003430	394.56	12.11	0.28	-0.58	0.76
Damascenone	MOL003520	190.31	36.43	1.34	1.6	0.05
Pyruvophenone	MOL003525	148.17	35.93	0.92	0.93	0.03
Bisasarcin	MOL003551	416.56	18.55	1.07	0.54	0.5
l-Carvyl acetate	MOL003594	194.3	34.22	1.28	1.48	0.05
Columbin	MOL003610	358.42	13.11	0.09	-0.21	0.6
o-Isovalerylcolum bianetin	MOL003624	330.41	64.03	0.73	0.38	0.36
8-O-methylretusin	MOL003635	286.35	8.27	1.12	0.72	0.24
(2S,3R,4R,5S,6R)-2-[[(1S,4aS,5R,7aR)-4a,5-dihydroxy-7-methylol-5,7a-dihydro-1H-cyclopenta[c]pyran-1-yl]oxy]-6-methylol-tetrahydropyran-3,4,5-triol	MOL003698	362.37	3.1	-2.12	-3.08	0.37
(+)-iridodial lactol	MOL003737	168.26	93.83	0.9	1.02	0.05
Belamcandol A	MOL003745	362.61	18.32	1.47	0.95	0.34
belamcandin	MOL003749	358.37	20.1	0.94	0.28	0.41
irigenin	MOL003755	360.34	1.95	0.46	-0.13	0.41
Irisflorentin	MOL003756	386.38	12.52	0.83	-0.04	0.64
Iristectorigenin (9CI)	MOL003758	330.31	71.55	0.55	-0.16	0.34
(2S,4aR,4bS,7S)-7-isopropyl-1,1,4a-trimethyl-2,4b,5,6,7,8-hexahydrophenanthren-2-ol	MOL003780	286.5	16.36	1.38	1.26	0.25
dehydroabietic acid	MOL003782	300.48	14.93	1.1	0.92	0.28
α－ionone	MOL003872	162.15	64.35	0.77	0.6	0.05
Nevadensin	MOL003884	344.34	14.26	0.81	-0.11	0.37
7-Methoxy-2-methyl isoflavone	MOL003896	266.31	42.56	1.16	0.56	0.2
nerolidyl acetate	MOL003938	264.45	32.33	1.48	1.33	0.1
Nantenin	MOL003939	339.42	25.49	0.93	0.38	0.74
Rutalinidine	MOL003943	275.33	40.89	0.08	-0.46	0.22
4,7-dimethyl-1-tetralone	MOL004039	174.26	34.41	1.41	1.5	0.06
4',5-dimethoxyquercetin	MOL004081	330.31	6.34	0.46	-0.43	0.34
ivangustin	MOL004086	248.35	42.92	0.66	0.32	0.17
inulicin	MOL004089	308.41	30.12	0.13	-0.53	0.22
3-[(3aS,4R,5R,8aR)-4-hydroxy-5,7-dimethyl-3-methylene-2-oxo-4,5,8,8a-tetrahydro-3aH-cyclohepta[b]furan-6-yl]propyl acetate	MOL004090	308.41	73.35	0.1	-0.56	0.22
3-(alpha,4-Dihydroxy-3-methoxybenzyl)-4-(hydroxy-3-methoxybenzyl) tetrahydrofuran	MOL004171	360.44	5.53	0.26	-0.26	0.4
Corydalmine	MOL004196	340.45	52.5	1.21	0.57	0.59
Corydine	MOL004197	341.44	37.16	1.29	0.79	0.55
Corynoloxine	MOL004199	365.41	38.12	0.62	0.25	0.6
4H-Dibenzo(de,g)quinoline-1,11-diol, 5,6,6a,7-tetrahydro-2,10-dimethoxy-6-methyl-, (S)-	MOL004201	327.41	24.95	1.25	0.77	0.51
Glauvent	MOL004211	355.47	29.03	1.35	0.77	0.61
isocorybulbine	MOL004214	368.51	40.18	1.18	0.69	0.66
norglaucing	MOL004221	341.44	30.35	0.95	0.37	0.56
cyclocurcumin	MOL004259	368.41	5.17	0.5	-0.4	0.45
(1R,4E,7E,11R)-1,5,9,9-tetramethyl-12-oxabicyclo[9.1.0]dodeca-4,7-diene	MOL004275	220.39	23.66	1.58	1.77	0.1
ar-turmerone	MOL004333	216.35	60.86	1.51	1.6	0.07
(6S)-2-methyl-6-[(1R)-4-methyl-1-cyclohexa-2,4-dienyl]hept-2-en-4-one	MOL004335	218.37	47.54	1.53	1.67	0.07
caryophyllene oxide	MOL004344	220.39	33.24	1.55	1.79	0.13
Laurifoline	MOL004347	342.45	22.96	0.95	0.5	0.55
Anhydroicaritin	MOL004373	368.41	45.41	0.72	0.01	0.44
wanepimedoside A	MOL004376	678.75	6.54	-1.57	-2.45	0.58
Yinyanghuo C	MOL004384	336.36	45.67	0.75	-0.11	0.5
Yinyanghuo E	MOL004386	352.36	51.63	0.51	-0.54	0.55
8-(3-methylbut-2-enyl)-2-phenyl-chromone	MOL004391	290.38	48.54	1.53	0.99	0.25
Xuelianlacton e	MOL004517	248.35	34.58	0.72	0.6	0.16
3,5,6,7-tetramethoxy-2-(3,4,5-trimethoxyphenyl)chromone	MOL004598	432.46	31.97	0.75	0.08	0.59
caryophyllene oxide	MOL004657	220.39	29.06	1.57	1.7	0.13
3S,5R-dihydroxy -6R,7-megstigmadien-9-one	MOL004731	224.33	30.88	0.1	-0.4	0.08
coisoflavone B	MOL004884	352.36	38.93	0.46	-0.18	0.55
licoisoflavanone	MOL004885	354.8	52.47	0.39	-0.22	0.54
licopyranocoumarin	MOL004904	384.41	80.36	0.13	-0.62	0.65
Glabridin	MOL004908	324.4	53.25	0.97	0.36	0.47
Glabrone	MOL004912	336.36	52.51	0.59	-0.11	0.5
(-)-Medicocarpin	MOL004924	432.46	40.99	-0.6	-1.34	0.95
3'-Methoxyglabridin	MOL004974	354.43	46.16	0.94	0.47	0.57
2-[(3R)-8,8-dimethyl-3,4-dihydro-2H-pyrano[6,5-f]chromen-3-yl]-5-methoxyphenol	MOL004978	338.43	36.21	1.12	0.61	0.52
5,6,7,8-Tetrahydro-4-methylquinoline	MOL004983	147.24	59.18	1.63	1.79	0.04
7-Acetoxy-2-methylisoflavone	MOL004991	294.32	38.92	0.74	0.16	0.26
3S,5R-dihydroxy -6R,7-megstigmadien-9-one	MOL004731	224.33	30.88	0.1	-0.4	0.08
Licoagrocarpin	MOL005003	338.43	58.81	1.23	0.61	0.58
Glyasperins M	MOL005007	368.41	72.67	0.49	-0.04	0.59
Glycyrrhiza flavonol A	MOL005008	370.38	41.28	-0.09	-0.81	0.6
feroxidin	MOL005045	194.25	30.7	0.5	0.18	0.07
Dihydronitidine	MOL005086	349.41	29.73	1.12	0.33	0.81
.alpha.-Ionene	MOL005110	174.31	29.59	1.9	2.1	0.06
Lucidumoside D_qt	MOL005147	406.47	54.41	-0.04	-0.54	0.47
[(3S)-3,7-dimethylocta-1,6-dien-3-yl] acetate	MOL005151	196.32	36.84	1.4	1.51	0.04
Oleoside dimethyl ester_qt	MOL005173	256.28	55.9	-0.07	-0.5	0.1
Eseramine	MOL005220	318.42	45.89	0.37	-0.06	0.31
Embelin	MOL005235	294.43	37.72	0.44	0.07	0.18
Frutinone A	MOL005321	264.24	65.9	0.89	0.46	0.34
Vulgarin	MOL005386	264.35	29.21	0.03	-0.27	0.2
(2S,3S,3aR)-3a-allyl-2-(1,3-benzodioxol-5-yl)-5-methoxy-3-methyl-2,3-dihydrobenzofuran-6-one	MOL005437	340.4	3.23	0.75	0.42	0.43
phosphonofluoridic acid,(l-methylethyl)-,cyclohexyl ester	MOL005562	208.24	76	1.06	0.99	0.04
eupatilin	MOL005734	344.34	29.39	0.75	-0.3	0.38
2,4,7-trimethoxy-9,10-dihydrophenanthrene	MOL005757	270.35	17.88	1.32	0.72	0.23
blestrin B	MOL005780	482.56	0.9	0.79	-0.4	0.63
desmodimiine	MOL005803	237.28	45.65	0.14	-0.2	0.11
tangeretin	MOL005814	372.4	21.38	1.23	0.09	0.43
catechin	MOL005836	288.32	17.83	0.1	-0.7	0.24
Pectolinarigenin	MOL005842	314.31	41.17	0.7	-0.09	0.3
3,3',4-tri-O-methylellagic acid	MOL005857	346.31	22.81	0.07	-0.81	0.57
Rhamnetin	MOL005889	316.28	2.4	0.29	-0.6	0.3
Labroda	MOL005897	182.19	54.13	0.42	0.11	0.05
1-Oxaspiro[2.5]octan-4-one, 5,6,6-trimethyl-5-(3-oxo-1-butenyl)-, [3a,5b(Z)]-	MOL005905	236.34	32.19	0.5	0.47	0.11
irisolidone	MOL005916	314.31	37.78	0.76	-0.14	0.3
3,23-dihydroxy-12-oleanen-28-oic acid	MOL005924	356.4	28.98	0.89	0.02	0.4
D-Nerolidol	MOL005968	196.32	30.5	1.35	1.74	0.05
Eucalyptol	MOL005970	266.36	60.62	1.1	0.62	0.32
tamariscina ester	MOL005989	344.39	67.6	0.74	-0.09	0.36
7-hydroxy-8-methyl-4-vinyl-9,10-dihydrophenanthrene-1-carboxylic acid	MOL006149	278.32	56.99	0.56	0.03	0.27
Xyloidone	MOL006174	240.27	31.61	0.82	0.47	0.18
(1R,4R,6S,8aR)-1-(3-furyl)-4,6-dihydroxy-5,8a-dimethyl-4,6,7,8-tetrahydro-1H-isochromen-3-one	MOL006244	278.33	49.09	-0.06	-0.4	0.19
(1R,4S,6R,8aR)-1-(3-furyl)-4,6-dihydroxy-5,8a-dimethyl-4,6,7,8-tetrahydro-1H-isochromen-3-one	MOL006246	278.33	27.35	-0.16	-0.68	0.19
9alpha-Hydroxyfraxinellone	MOL006259	248.3	75.5	0.47	0.1	0.15
isofraxinellone	MOL006260	236.34	25.48	0.86	0.75	0.13
(2R)-6-(2-hydroxyethyl)-2,5,7-trimethyl-1-indanone	MOL006347	218.32	46.6	0.79	0.43	0.09
(2S,3S)-3-hydroxy-6-(2-hydroxyethyl)-2,5,7-trimethyl-1-indanone	MOL006349	234.32	50.24	-0.09	-0.72	0.11
Pterosin O	MOL006351	232.35	27.77	1.16	1.02	0.11
pterosin S	MOL006352	250.32	33.07	-0.39	-0.59	0.13
(+),n-methylcorydine	MOL006363	384.54	6.96	1.3	0.95	0.69
isomer-of-magnofl,orine	MOL006396	356.48	28.64	1.09	0.67	0.6
magnofl,orinea	MOL006400	356.48	24.72	1.1	0.69	0.6
menisperine	MOL006402	384.54	19.26	1.27	0.88	0.69
7-hydroxy-8-(2-hydroxyethyl)coumarin	MOL006415	206.21	30.95	-0.02	-0.42	0.09
xanthoplanine	MOL006424	384.54	6.86	1.24	0.68	0.7
7,30-dihydroxy-5,40,50-trimethoxyisoflavone	MOL006428	346.36	47.33	0.58	-0.13	0.37
tinoside_qt	MOL006450	358.42	85.68	0.07	-0.23	0.6
aurantio-obtusin,6-o-beta-d-glucoside_qt	MOL006471	332.33	24.17	0.23	-0.46	0.37
2-n-tridecyl-5,7-dihydroxy-6,8-dimethyl chromone	MOL006581	388.6	3.27	1.16	0.6	0.48
Thc-9-cooh	MOL006591	358.52	26.61	0.89	0.44	0.43
Eciphin	MOL006594	165.26	43.35	0.92	0.99	0.03
Psi-ephedrin	MOL006637	165.26	52.25	1.03	1.15	0.03
Pterocarpine	MOL006638	298.31	12.47	1.12	0.44	0.6
sophoraisoflavanone,a	MOL006647	398.49	0.97	0.52	-0.1	0.52
Dopa D-form	MOL006656	197.21	59.72	-0.45	-1.09	0.06
atratoside,a_qt	MOL006879	344.49	21.77	0.23	-0.13	0.45
cynanoside,l_qt	MOL006897	330.46	14.2	0.03	-0.42	0.43
pedatisectine f	MOL006952	200.22	53.81	-0.85	-1.01	0.06
codeine	MOL006982	299.4	45.48	0.87	0.87	0.56
Nornuciferine	MOL006986	281.38	22.63	1.17	0.76	0.36
5,6-dihydroxy-7-isopropyl-1,1-dimethyl-2,3-dihydrophenanthren-4-one	MOL007036	298.41	33.77	1.19	0.8	0.29
1,2-DT-Quinone	MOL007037	278.32	19.95	1.07	0.46	0.36
1-ketoisocryptotanshinone	MOL007040	310.37	17.99	0.48	-0.01	0.44
3α-hydroxytanshinoneⅡa	MOL007045	310.37	44.93	0.53	0.22	0.44
3beta-Hydroxytanshinone IIA	MOL007046	310.37	20.53	0.48	-0.13	0.45
7-oxoroyleanone2	MOL007053	330.46	15.41	0.48	0.04	0.34
(4bS,8aS,10S)-10-hydroxy-2-isopropyl-4b,8,8-trimethyl-5,6,7,8a,9,10-hexahydrophenanthrene-3,4-dione	MOL007054	316.48	26.25	0.41	-0.06	0.31
3-beta-Hydroxymethyllenetanshiquinone	MOL007059	294.32	32.16	0.38	-0.48	0.41
Methylenetanshinquinone	MOL007061	278.32	37.07	1.03	0.46	0.36
przewalskin c	MOL007065	330.51	20.34	1.07	0.69	0.35
Przewaquinone A	MOL007067	310.37	21.91	0.38	-0.38	0.45
przewaquinone c	MOL007069	296.34	55.74	0.42	-0.3	0.4
(6S,7R)-6,7-dihydroxy-1,6-dimethyl-8,9-dihydro-7H-naphtho[8,7-g]benzofuran-10,11-dione	MOL007070	312.34	41.31	-0.06	-0.68	0.45
(2S)-3-(3,4-dihydroxyphenyl)-2-hydroxypropanoic acid	MOL007072	198.19	59.56	-0.29	-0.6	0.06
tanshinaldehyde	MOL007079	308.35	52.47	0.57	-0.07	0.45
carnosol	MOL007087	330.46	14.96	0.8	0.56	0.43
dan-shexinkum d	MOL007093	336.41	38.88	0.67	-0.15	0.55
danshenspiroketallactone	MOL007094	282.36	50.43	0.88	0.51	0.31
dihydroisotanshinoneⅠ	MOL007099	278.32	20.91	0.92	0.2	0.36
dihydrotanshinlactone	MOL007100	266.31	38.68	1.26	0.81	0.32
C09092	MOL007107	286.5	36.07	1.63	1.54	0.25
isocryptotanshi-none	MOL007108	296.39	54.98	0.93	0.34	0.39
isotanshinone iib	MOL007110	310.37	21.07	0.38	-0.33	0.45
Isotanshinone II	MOL007111	294.37	49.92	1.03	0.45	0.4
methyltanshinonate	MOL007117	339.38	19.19	0.56	0.09	0.55
miltionone Ⅱ	MOL007120	312.39	71.03	0.62	0.03	0.44
miltipolone	MOL007121	300.43	36.56	0.5	0.17	0.37
przewalskin	MOL007126	272.42	25.18	1.24	0.98	0.28
1-methyl-8,9-dihydro-7H-naphtho[5,6-g]benzofuran-6,10,11-trione	MOL007127	280.29	34.72	0.5	-0.27	0.37
danshensu	MOL007134	198.19	36.91	-0.27	-0.62	0.06
salvilenone Ⅰ	MOL007143	270.4	32.43	1.13	0.77	0.23
salviolone	MOL007145	268.38	31.72	1.04	0.72	0.24
(6S)-6-hydroxy-1-methyl-6-methylol-8,9-dihydro-7H-naphtho[8,7-g]benzofuran-10,11-quinone	MOL007150	312.34	75.39	0.03	-0.74	0.46
Tanshindiol B	MOL007151	312.34	42.67	0.05	-0.63	0.45
Przewaquinone E	MOL007152	312.34	42.85	-0.04	-0.65	0.45
tanshinone iia	MOL007154	294.37	49.89	1.05	0.7	0.4
(6S)-6-(hydroxymethyl)-1,6-dimethyl-8,9-dihydro-7H-naphtho[8,7-g]benzofuran-10,11-dione	MOL007155	310.37	65.26	0.44	-0.31	0.45
o-Nornuciferine	MOL007210	281.38	33.52	1.23	0.84	0.36
Nuciferin	MOL007213	295.41	34.43	1.22	0.83	0.4
n-nornuciferine	MOL007216	281.38	22.53	1.21	0.73	0.36
Remerin	MOL007218	279.36	40.75	1.31	0.97	0.52
Methyl phenylacetate	MOL007262	150.19	22.7	1.24	1.39	0.03
salicylaldoxime	MOL007277	137.15	31.9	0.46	0.3	0.03
annulide	MOL007390	232.35	52.95	1.26	1.32	0.15
cyclopentanecarboxylic acid, 3-methylene-, 1,7,7-trimethylbicyclo	MOL007440	262.43	53.25	1.36	1.44	0.16
SILYBIN	MOL007450	482.47	0.93	-0.71	-1.77	0.93
silandrin	MOL007455	466.47	64.14	-0.17	-1.14	0.94
1,4,6-trimethyl-1,2,3,4-tetralin	MOL007462	174.31	45.15	1.89	2.14	0.06
gamma-Terpinyl acetate	MOL007556	196.32	31.82	1.34	1.54	0.05
beta-Hydroxypropiovanillone	MOL007570	196.22	34.95	0.21	-0.2	0.06
abrectorin	MOL007684	314.31	32.17	0.57	-0.5	0.31
Hydroferulic	MOL007685	196.22	34.67	0.5	0.07	0.06
(2R)-3-oxo-2-phenylbutanenitrile	MOL007720	159.2	43.03	0.88	0.65	0.04
arnebinone	MOL007732	302.4	20.81	1.06	0.81	0.2
reptoside_qt	MOL007770	228.27	118.87	-0.19	-0.34	0.1
Tetramethoxyluteolin	MOL007879	342.37	43.68	0.96	0.09	0.37
1,7-dimethyl-5-vinyl-9,10-dihydrophenanthrene-2,3-diol	MOL007896	266.36	22.07	1.43	1.04	0.23
1,7-dimethyl-5-vinyl-9,10-dihydrophenanthrene-2,6-diol	MOL007897	266.36	29.2	1.43	0.79	0.23
1,8-dimethyl-4-vinyl-9,10-dihydrophenanthrene-2,7-diol	MOL007898	266.36	42.1	1.33	0.59	0.23
2,8-dihydroxy-1,6-dimethyl-5-ethenyl-9,10-dihydrophenanthrene	MOL007899	266.36	35.77	1.34	0.67	0.23
1,7-dimethyl-9,10-dihydrophenanthrene-2,6-diol	MOL007900	240.32	39.96	1.34	0.77	0.18
5-(1-methoxyethyl)-2,6-dihydroxy-1,7-dimethyl-9,10-dihydrophenanthrene	MOL007905	298.41	35.77	1.19	0.66	0.29
1-hydroxyethyl)-2,6-dihydroxy-1,7-dimethyl-9,10-dihydrophenanthrene	MOL007915	284.38	42.31	0.88	0.16	0.26
8-hydroxy-2-methoxy-1,6-dimethyl-5-ethenyl-9,10-dihydrophenanthrene	MOL007917	280.39	32.62	1.55	0.98	0.26
2-hydroxy-7-methoxy-1,8-dimethyl-5-ethenyl-9,10-dihydrophenanthrene	MOL007918	280.39	43.49	1.48	0.89	0.26
swermirin	MOL007959	222.26	35.5	0.33	0.08	0.08
8-hydroxy-1,2,6-trimethoxy-xanthone	MOL007960	302.3	77.13	0.94	0.25	0.3
austrobailignan-5	MOL007985	312.39	42.54	1.19	0.42	0.38
1,1-diethylpropylbenzene	MOL008181	176.33	51.15	1.85	2.14	0.04
alpha-berbine	MOL008182	235.35	54.69	1.63	1.68	0.26
Deoxycamptothecine	MOL008209	332.38	50.01	0.68	-0.18	0.77
14-deoxy-12-methoxyandrographolide	MOL008213	364.53	70.29	-0.03	-0.39	0.36
Quercetin tetramethyl(3',4',5,7) ether	MOL008239	358.37	31.57	0.9	0.36	0.41
mulberroside C	MOL008243	458.5	25.58	-0.73	-1.83	0.95
1,5,5,6-tetramethyl-1,3-Cyclohexadiene	MOL008293	136.26	39.22	1.82	2.18	0.03
5H-benzocyclohepten-1-ol , 6, 7, 8, 9-	MOL008303	218.37	36.15	1.66	1.79	0.1
7, 8-dihydroxy-4,5-dimethyl-3,4-dihydronaphthalen-1( 2H ) -one	MOL008304	206.26	42	0.88	0.81	0.09
Coelogin	MOL008396	300.33	21.68	0.84	0.11	0.42
berchemiasideA_qt	MOL008424	178.2	44.25	0.33	0.09	0.06
gamma-curcumene	MOL008434	204.39	23.49	1.92	2.1	0.06
Tetrahydroalstonine	MOL008457	352.47	32.42	0.9	0.33	0.81
Rhynchophylline	MOL008469	384.52	41.82	0.47	0.38	0.57
SMR000232333	MOL008470	368.47	78.38	0.24	-0.24	0.75
Isorhyncophylline	MOL008471	384.52	47.31	0.58	0.33	0.57
(E)-2-[(3R,6'S,7'S,8'aS)-6'-ethyl-2-keto-spiro[indoline-3,1'-indolizidine]-7'-yl]-3-methoxy-acrylic acid methyl ester	MOL008474	384.52	54.47	0.28	0.25	0.57
Mitraphyllic acid	MOL008475	354.44	31.7	0.02	-0.17	0.7
corynoxeine	MOL008477	382.5	57.13	0.86	0.5	0.57
methyl (E)-2-[(2S,3R,12bS)-3-vinyl-1,2,3,4,6,7,12,12b-octahydroindolo[3,2-h]quinolizin-2-yl]-3-methoxy-prop-2-enoate	MOL008478	366.5	31.94	0.91	0.61	0.64
(1'R,3S,4a'S,5a'S,10a'R)-1'-methyl-2-oxo-1',4a',5',5a',7',8',10',10a'-octahydrospiro[indoline-3,6'-pyrano[3,4-f]indolizine]-4'-carboxylic acid	MOL008481	354.44	105.22	-0.11	-0.46	0.7
(2S,12bR)-methyl 2-((E)-1-oxobut-2-en-2-yl)-1,2,6,7,12,12b-hexahydroindolo[2,3-a]quinolizine-3-carboxylate	MOL008482	350.45	42.07	0.98	0.63	0.6
yohimbine	MOL008488	354.49	46.42	0.46	-0.02	0.81
delta(sup 18)-Hirsutine	MOL008489	366.5	41.64	1.11	0.76	0.64
isocorynantheic acid	MOL008490	352.47	72.36	0.71	0.26	0.6
Methyl 4-hydroxyphenylacetate	MOL008555	166.19	29.81	0.79	0.73	0.04
coryincine	MOL008635	354.49	38.27	0.43	-0.13	0.81
isocorynoline	MOL008640	353.4	47.44	1.01	0.43	0.86
acetylcorynoline	MOL008648	395.44	43.72	0.61	-0.16	0.83
BHT-OH	MOL008766	236.39	39.39	0.88	0.76	0.09
STOCK1N-08335	MOL008799	357.44	27.68	0.9	0.25	0.61
thalicsimidine	MOL008808	385.5	28.89	0.86	0.43	0.7
xanthoplanine	MOL008833	356.48	26.54	0.99	0.52	0.6
Isoschisandrin	MOL008912	432.56	7.7	0.73	0.5	0.66
Gomisin T	MOL008931	402.53	8.01	1	0.68	0.58
(-)-Gomisin L1	MOL008932	386.48	9.38	0.96	0.6	0.71
(-)-Gomisin L2	MOL008934	368.48	9.13	0.9	0.55	0.71
Schisanhenol	MOL008946	402.53	8.02	1.01	0.69	0.59
3-Phenyldecane	MOL008950	218.42	5.19	1.87	2.02	0.06
SMR000445689	MOL008954	386.48	9.52	0.9	0.55	0.71
Angeloylgomisin H	MOL008955	500.64	7.51	0.58	0.03	0.81
Gomisin-A	MOL008968	416.51	30.69	0.63	-0.02	0.78
Gomisin B	MOL008969	498.57	12.65	0.55	0.18	0.76
Gomisin J	MOL008976	388.5	8.41	0.87	0.41	0.54
AIDS446185	MOL008977	416.51	8.77	0.65	0.29	0.78
(1R)-1-phenylpropan-1-ol	MOL008984	136.21	70.32	1.26	1.44	0.02
Schisanhenol acetate	MOL008987	444.57	19.68	0.9	0.56	0.71
2-[(1R)-4-methyl-1-cyclohex-3-enyl]propan-2-yl acetate	MOL008990	196.32	33.05	1.37	1.56	0.05
Wuweizisu C	MOL008992	384.46	46.27	1.08	0.5	0.84
2,3,4-Trihydroxy-benzenepropanoic acid	MOL008995	198.19	35.67	-0.07	-0.33	0.06
Boschniakine	MOL008996	161.22	56.74	0.99	0.88	0.05
(+-)-Threo-guaiacylglycerol	MOL009005	214.24	11.81	-0.49	-1	0.07
(-)-Tabernemontanine	MOL009015	354.49	58.67	0.66	0.36	0.61
MHP	MOL009018	166.19	46.61	0.46	0.25	0.04
Dehydrodiconiferyl alcohol 4,gamma'-di-O-beta-D-glucopyanoside_qt	MOL009029	358.42	51.44	0.04	-1.16	0.4
Ulmoside_qt	MOL009051	186.23	92.81	-0.4	-0.96	0.06
4-[(2S,3R)-5-[(E)-3-hydroxyprop-1-enyl]-7-methoxy-3-methylol-2,3-dihydrobenzofuran-2-yl]-2-methoxy-phenol	MOL009053	358.42	50.76	0.03	-0.98	0.39
Peraksine	MOL009136	310.43	82.58	0.51	0.07	0.78
Tuberosine B	MOL009153	193.22	75.96	0.07	0	0.08
anonaine	MOL009166	265.33	25.14	1.18	0.77	0.47
Tybraine	MOL009189	179.29	44.08	1.13	1.22	0.04
(1R,2R)-2-dimethylamino-1-phenylpropan-1-ol	MOL009192	179.29	3.69	1.16	1.1	0.04
()-N-Methylpseudoephedrine	MOL009194	179.29	37.12	1.09	1.29	0.04
(+)-Anwulignan	MOL009198	328.44	23.61	1.13	0.52	0.32
Kadsuranin	MOL009214	400.51	9.4	1.04	0.7	0.75
2,3-dihydro-7-methoxy-2-(3-methoxy-4,5-methylenedioxyphenyl)-3-methyl-5-(E)-propenyl-benzofuran	MOL009237	354.43	7.95	1.22	0.49	0.5
2,6-dimethoxy-4-[(2S,3S)-7-methoxy-3-methyl-5-[(E)-prop-1-enyl]-2,3-dihydrobenzofuran-2-yl]phenol	MOL009241	356.45	28.06	1.26	0.73	0.38
Licarin A	MOL009248	326.42	9.75	1.29	0.76	0.31
5-[(2S,3S)-7-methoxy-3-methyl-5-[(E)-prop-1-enyl]-2,3-dihydrobenzofuran-2-yl]-1,3-benzodioxole	MOL009255	324.4	53.11	1.28	0.72	0.4
LOF	MOL009294	166.19	33.27	0.3	0.38	0.04
Azuleno(4,5-b)furan-2(3H)-one, decahydro-4-hydroxy-3-methyl-6,9-bis(methylene)-, (3R-(3alpha,3abeta,4alpha,6abeta,9abeta,9balpha))-	MOL009300	248.35	56.04	0.72	0.62	0.16
Noskapin	MOL009327	413.46	40.66	0.78	0.35	0.88
Noscapine	MOL009330	413.46	53.29	0.89	0.36	0.88
salutaridine	MOL009334	329.43	17.5	0.58	0.11	0.33
Papaverrubine B	MOL009339	385.45	10.3	0.9	0.41	0.87
7-methoxy-3-methyl-2,5-dihydroxy-9,10-dihydrophenanthrene	MOL009374	256.32	59	1.12	0.49	0.21
isoprincepin	MOL009551	494.53	49.12	-0.18	-1.47	0.77
(4aS,7R)-7-isopropenyl-1,4a-dimethyl-5,6,7,8-tetrahydronaphthalen-2-one	MOL009606	216.35	35.46	1.45	1.56	0.1
1,6-dimethyl-1-isopropyl-1,2,3,4,4a,7-hexahydronaphthalene	MOL009609	204.39	39.54	1.85	2.06	0.08
(2-fluoro-2-methoxycyclopropyl)benzene	MOL009628	166.21	62.78	1.32	1.32	0.05
2-Benzyl-2-isopropenylmalononitrile	MOL009694	196.27	52.44	1.24	1	0.06
diosbuilbin K	MOL009785	379.44	12.96	-0.13	-0.59	0.55
diosbuilbin M	MOL009787	360.39	11.3	-0.35	-0.61	0.62
Diosbulbin F	MOL009792	376.44	22.37	-0.31	-0.87	0.55
diosbulbinoside F_qt	MOL009798	392.44	19.32	-0.45	-0.92	0.59
EHD	MOL009830	348.38	61.04	0.16	-0.48	0.81
(1R,4S,6R)-1-methyl-4-(6-methylhepta-1,5-dien-2-yl)-7-oxabicyclo[4.1.0]heptan-2-one	MOL010008	234.37	67.57	1.16	1.14	0.11
Pinguisone	MOL010189	232.35	66.07	1.19	1.39	0.15
flavone	MOL010245	222.25	25.88	1.34	1.08	0.13
q-Lure	MOL010295	206.26	17.01	0.64	0.22	0.06
shiromodiol diacetate	MOL010480	338.49	13.27	0.83	0.74	0.25
DPMC	MOL010494	312.34	5.9	0.8	0.12	0.32
DMPEC	MOL010496	340.4	32.38	1	0.18	0.39
6-Hmpec	MOL010498	296.34	25.91	0.86	0.03	0.28
6-methoxy-2-[2-(3-methoxyphenyl)ethyl]chromone	MOL010500	310.37	27.82	1.05	0.33	0.31
7,9-ditert-butyl-1-oxaspiro[4.5]deca-6,9-diene-2,8-dione	MOL010501	276.41	33.22	0.88	0.65	0.14
(3R)-7-hydroxy-3-isopropenyl-tetralin-5-carbaldehyde	MOL010513	216.3	68.06	1	0.79	0.1
4,5,9,10-Dehydro-isolongifolene	MOL010523	200.35	41.99	1.82	2.05	0.11
humulene epoxide	MOL010528	220.39	32.96	1.59	1.76	0.1
Actinidine	MOL010532	147.24	74.42	1.59	1.74	0.04
(3aS,6aR,9aR,9bR)-3,6,9-trimethylene-3a,4,5,6a,7,8,9a,9b-octahydroazuleno[5,4-d]furan-2-one	MOL010536	230.33	61.2	1.29	1.4	0.14
(1S,4R)-1,4-dimethyltetralin	MOL010537	160.28	53.93	1.86	2.11	0.05
[(9S)-8,8-dimethyl-2-oxo-9,10-dihydropyrano[6,5-h]chromen-9-yl] (E)-2-methylbut-2-enoate	MOL010538	328.39	17.61	0.69	0.33	0.37
ST069309	MOL010546	285.32	24.02	0.65	0.18	0.38
Hydro Cinnamicacid	MOL010562	150.19	36.71	0.88	0.96	0.03
neokadsuranin	MOL010569	414.49	23.53	0.91	0.55	0.88
trifohrhizin 6'-monoacetate	MOL010587	484.54	28.64	-0.39	-1.11	0.65
linalyl isobutyrate	MOL010600	224.38	43.04	1.47	1.54	0.06
isosclerone	MOL010630	178.2	35.94	0.31	-0.05	0.06
meldenin	MOL010657	440.63	18.44	0.2	-0.31	0.84
()-N-Methylephedrine	MOL010785	179.29	63.64	1.03	1.18	0.04
(3aS,5R,8aS,9aS)-5,8a-dimethyl-3-methylene-5,6,7,8,9,9a-hexahydro-3aH-benzo[f]benzofuran-2-one	MOL010818	232.35	53.29	1.3	1.42	0.15
Ambrosin	MOL010819	246.33	68.54	0.64	0.8	0.17
Ermanthin	MOL010831	230.33	61.55	1.28	1.43	0.14
eudesma-5,11(13)-dien-8,12-olide	MOL010833	232.35	52.71	1.27	1.4	0.15
3-Epizaluzanin C	MOL010838	246.33	48.97	0.54	0.12	0.16
Boldine	MOL010917	327.41	31.18	1.05	0.42	0.51
17-beta-estradiol	MOL010919	272.42	12.41	0.95	0.46	0.32
estrone	MOL010921	270.4	53.56	1.01	0.83	0.32
PHENYLACETONE	MOL010946	134.19	39.66	1.32	1.59	0.02
MAESANIN	MOL010964	362.56	42.77	0.8	0.38	0.35
5-ethoxy-2-hydroxy-3-[(8Z)-tridec-8-en-1-yl][1,4]benzoquinone	MOL011003	348.53	43.23	0.76	0.15	0.3
pinol	MOL011071	138.23	39.4	1.55	2.02	0.04
GCS	MOL011260	179.2	50.15	-2	-4.81	0.04
Praeruptorin A	MOL011436	342.42	19.8	0.7	0.17	0.4
vitamin b6	MOL011440	169.2	61.54	-0.16	-0.81	0.04
methyl (2S)-3-hydroxy-2-phenylpropanoate	MOL011524	180.22	32.07	0.6	0.62	0.04
(2R,8aS)-2,5,5,8a-tetramethyl-3,6-dihydro-2H-chromene	MOL011582	192.33	41.46	1.56	1.87	0.08
2-[(1S)-4-methyl-5-oxo-1-cyclohex-3-enyl]propan-2-yl acetate	MOL011613	210.3	29.67	0.67	0.37	0.06
(2R)-2-amino-3-(4-aminophenyl)propionic acid	MOL011662	180.23	65.05	-0.62	-1.36	0.05
10-hydroxy-8,9-dioxyisopropylidene-thymol	MOL011693	238.31	43.03	0.67	0.47	0.1
Bicyclo[2.2.2]octa-2,5-diene, 1,2,3,6-tetramethyl-	MOL011719	162.3	45.93	1.87	2.15	0.06
3'-O-Acetylhamaudol	MOL011731	318.35	26.21	0.5	-0.01	0.34
3'-O-angeloylhamaudol	MOL011736	358.42	12.01	0.47	-0.07	0.45
divaricatol	MOL011740	334.35	31.65	-0.13	-1.09	0.38
ledebouriellol	MOL011747	374.42	32.05	0.07	-0.81	0.51
5-O-Methylvisamminol	MOL011753	290.34	37.99	0.54	-0.1	0.25
cis-2-methyl-5-(1-methylvinyl)cyclohex-2-en-1-yl acetate	MOL011874	194.3	56.88	1.39	1.64	0.05
1,6,8-trimethyl-1,2,3,4-tetrahydronaphthalene	MOL011880	174.31	39.08	1.88	2.06	0.06
(2S,4aS,10aR)-7-isopropyl-1,1,4a-trimethyl-2,3,4,9,10,10a-hexahydrophenanthren-2-ol	MOL011907	286.5	18.6	1.41	1.17	0.25
(2R,4aS,10aR)-7-isopropyl-2,4a-dimethyl-1-methylene-4,9,10,10a-tetrahydro-3H-phenanthren-2-ol	MOL011912	284.48	48.61	1.36	1.14	0.25
dehydroabietan	MOL011916	270.5	14.46	1.88	1.99	0.22
visamminol	MOL012078	276.31	50.01	0.41	-0.37	0.23
denudanolide c	MOL012125	370.48	62.56	0.77	0.15	0.39
denudanolide d	MOL012126	400.51	51.28	0.83	0.27	0.47
isodihydrofutoquinol a	MOL012131	356.45	60.54	0.74	0.19	0.36
licarin b	MOL012135	324.4	11.35	1.29	0.75	0.4
Estriol	MOL012142	288.42	27.32	0.35	-0.16	0.36
Methyl dehydro-15-hydroxy-abietan-18-oate	MOL012165	330.51	40.77	0.73	0.2	0.35
PPY	MOL012194	164.17	32.72	0.39	0.46	0.04
Sumatrol	MOL012200	410.45	70.92	0.74	0.06	0.91
(-)(2R,3S)-2,3-dihydro-2-(4-hydroxy-3-methoxy phenyl)-3-hydroxy-methyl-7-methoxy-5-benzofuran propanoic acid ethyl ester	MOL012224	400.51	9.59	0.27	-0.84	0.52
(+)(2R,3S)-2,3-dihydro-2-(4-hydroxy-3-methoxy phenyl)-3-hydroxy-methyl-7-methoxy-5-benzofuran propanoic acid ethyl ester	MOL012226	400.51	9.59	0.23	-0.79	0.52
1,2,3,7-Tetramethylindole	MOL012379	173.28	87.85	1.95	1.94	0.06
1,4-diethyl-1,4-dimethyl-2,5-cyclohexadiene	MOL012865	164.32	19.43	1.81	2.03	0.04
4b,5,6,7,8,8a,9,10-octahydro-4b,8-dimethyl-2-Isopropylphenanthrene	MOL013005	256.41	38.16	1.89	1.97	0.19
Tomentosin	MOL013014	248.35	55.52	0.66	0.36	0.13
N-Methyl-L-phenylalanine hydrochloride	MOL013043	179.24	81.82	0.57	0.58	0.04
N,N-Dimethyl-L-phenylalanine	MOL013044	193.27	87.11	0.88	0.91	0.05
3,7,3',5'-tetramethoxy-2hydrochroxyflavone	MOL013059	376.39	53.26	0.05	-0.6	0.42
chrysin-7-O-glucuronide	MOL013066	416.41	18.28	-0.9	-1.91	0.69
Decursin	MOL013077	328.39	39.27	0.77	0.25	0.38
Gnaphalin	MOL013113	360.44	18.51	0.22	0	0.44
Dihydrocubebin	MOL013192	358.42	49.64	-0.01	-0.88	0.46
Litsoeine	MOL013195	327.41	55.41	0.8	0.25	0.51
1-[(1R,2R,3R,4R)-2,3-dimethyl-4-(2,4,5-trimethoxyphenyl)cyclobutyl]-2,4,5-trimethoxybenzene	MOL013196	416.56	16.13	1.21	0.56	0.5
Anisketone	MOL013203	164.22	29.95	1.05	1.03	0.04
Strictosamide_qt	MOL013219	336.42	76.3	0.59	-0.16	0.76
[(2S,3S)-3-methyl-3-(4-methylpent-3-enyl)oxiran-2-yl]methyl acetate	MOL013241	212.32	32.81	0.97	0.83	0.07
delta-Terpinene	MOL013242	136.26	38.9	1.84	2.19	0.02
2,3-dehydro-1,8-cineole	MOL013260	152.26	39.17	1.58	2.03	0.05
nerohdyl acetate	MOL013272	264.45	48.17	1.44	1.5	0.1
Isosinensetin	MOL013277	372.4	51.15	1.16	0.03	0.44
4',5,7,8-Tetramethoxyflavone	MOL013278	342.37	23.45	1.03	0.1	0.36
(-)-3-Hydroxy-4-methoxy-8-9-methylenedioxy pterocarpan	MOL013280	314.31	8.45	0.97	0.21	0.66
Physovenine	MOL013287	262.34	106.21	0.51	0.2	0.19
Hemerocallone	MOL013343	356.35	63.01	0.77	0.4	0.54
MELILOTATE	MOL013384	166.19	46.74	0.52	0.36	0.04
citrusin B_qt	MOL013441	406.47	11.65	-0.35	-1.49	0.42
nodakenin	MOL004792	408.44	57.12	-0.79	-1.42	0.69
psoralen	MOL001950	186.17	33.06	1.05	1.06	0.1
daidzin	MOL009720	416.41	14.32	-1	-1.94	0.73
Stichloroside C1	MOL014137	1455.7	14.16	-4.53	-5.41	0.02
(+/-)-Isoborneol	MOL000018	154.28	86.98	1.27	1.6	0.05
Hemo-sol	MOL000023	136.26	39.84	1.83	2.12	0.02
2-[(1R,3S,4S)-3-isopropenyl-4-methyl-4-vinylcyclohexyl]propan-2-ol	MOL000034	222.41	19.03	1.37	1.46	0.07
2-[(2R,5S,6S)-6,10-dimethylspiro[4.5]dec-9-en-2-yl]propan-2-ol	MOL000058	222.41	38.59	1.34	1.42	0.09
(L)-alpha-Terpineol	MOL000118	154.28	48.8	1.39	1.72	0.03
1,8-cineole	MOL000122	154.28	39.73	1.57	2.06	0.05
(-)-nopinene	MOL000126	136.26	44.84	1.8	2.12	0.05
beta-Chamigrene	MOL000162	204.36	31.99	1.82	2.07	0.08
2-[(2S,5S,6S)-6,10-dimethylspiro[4.5]dec-9-en-2-yl]propan-2-ol	MOL000165	222.41	37.62	1.44	1.53	0.09
ZINC01609418	MOL000166	222.41	21.62	1.41	1.37	0.07
Guaiol	MOL000171	222.41	38.77	1.36	1.47	0.09
L-Bornyl acetate	MOL000196	196.32	65.52	1.29	1.59	0.08
(R)-linalool	MOL000198	154.28	39.8	1.33	1.36	0.02
(6R)-6-isopropyl-3-methyl-1-cyclohex-2-enone	MOL000205	152.26	53.88	1.3	1.55	0.03
()-alpha-Terpineol	MOL000232	154.28	46.3	1.28	1.4	0.03
delta-Terpineol	MOL000233	154.28	55.11	1.28	1.44	0.03
()-Borneol	MOL000244	154.28	81.8	1.22	1.47	0.05
Tereben	MOL000264	136.26	29.62	1.86	2.11	0.02
hederagenin	MOL000296	414.79	36.91	1.32	0.96	0.75
beta-sitosterol	MOL000358	414.79	36.91	1.32	0.99	0.75
stachydrine	MOL000447	144.22	0.27	0.74	0.89	0.03
Eucarvone	MOL000478	150.24	53.14	1.35	1.65	0.03
TMH	MOL000485	136.26	46.25	1.82	2.18	0.05
Homoarecoline	MOL000555	169.25	52.03	0.74	1.07	0.03
8-methoxy-9-hydroxythymol	MOL000586	169.27	46.02	0.71	0.56	0.06
()-Terpinen-4-ol	MOL000608	154.28	81.41	1.36	1.66	0.03
l-Menthone	MOL000715	154.28	57.9	1.35	1.7	0.03
Safranal	MOL000720	150.24	39.56	1.39	1.74	0.04
Dihydronepetalactone	MOL000744	168.26	64.23	1.19	1.52	0.05
HMF	MOL000748	126.12	45.07	0.05	-0.27	0.02
dihydro-4-hydroxy-5-hydroxymethyl-2(3H)-furanone	MOL000759	174.17	61.69	-0.07	-0.51	0.04
Citraurin beta	MOL000765	432.7	20.53	1.07	-0.85	0.56
lismol	MOL000837	220.39	49.43	1.27	1.27	0.09
13657-68-6	MOL000896	236.39	7	0.81	0.68	0.08
(5R,6R)-5-isopropenyl-3,6-dimethyl-6-vinyl-5,7-dihydrobenzofuran-4-one	MOL000900	230.33	57.05	1.28	1.32	0.11
cineole	MOL000904	154.28	59.96	1.55	1.94	0.05
beta-elemene	MOL000908	204.39	25.63	1.84	2.07	0.06
(3S,4R)-3-isopropenyl-1-isopropyl-4-methyl-4-vinylcyclohexene	MOL000909	204.39	27.57	1.84	2.06	0.06
(5S)-1-isopropyl-4-methylbicyclo[3.1.0]hex-3-ene	MOL000914	136.26	47.13	1.81	2.14	0.04
cineole	MOL000917	154.28	59.96	1.55	1.97	0.05
LINALOOL (D)	MOL000920	154.28	38.29	1.29	1.33	0.02
(R)-p-Menth-1-en-4-ol	MOL000922	154.28	32.16	1.33	1.52	0.03
calarene	MOL000938	204.39	51.55	1.82	2.05	0.11
Zingiberenol	MOL000941	222.41	31.43	1.31	1.22	0.07
(1R,4S,4aR,8aR)-4-isopropyl-1,6-dimethyl-3,4,4a,7,8,8a-hexahydro-2H-naphthalen-1-ol	MOL000942	222.41	31.67	1.32	1.3	0.09
(6R)-2-methyl-6-(4-methylphenyl)hept-2-en-4-one	MOL000944	216.35	40.84	1.59	1.5	0.07
(6Z,10S)-3-isopropylidene-6,10-dimethyl-cyclodec-6-ene-1,4-quinone	MOL000947	234.37	35.77	0.97	0.77	0.08
turmeronol A	MOL000955	232.35	59.42	1.19	0.84	0.08
furanogermacra-1E,10(15)-dien-6-one	MOL000977	230.33	34.93	1.37	1.39	0.11
[(3R)-3,7-dimethylocta-1,6-dien-3-yl] acetate	MOL001103	196.32	27.73	1.34	1.53	0.04
cis-Verbenol	MOL001115	152.26	50.68	1.25	1.48	0.06
l-Verbenone	MOL001129	150.24	50.66	1.26	1.53	0.06
(20S)12β,16β- trihydroxydammar-24-ene-3β-O-β-glucopyranoside	MOL001142	638.98	4.34	-0.91	-1.74	0.53
3β-acetoxy-16β-hydroxydammar-24-ene	MOL001150	534.86	9.02	-0.16	-0.97	0.8
24268-41-5	MOL001172	230.33	44.67	1.18	1.23	0.11
()-Bornyl acetate	MOL001217	196.32	65.55	1.3	1.59	0.08
Medilla	MOL001228	176.18	35.08	0.78	0.46	0.06
3-Epilupeol	MOL001238	426.8	10.37	1.41	1.21	0.78
3,6-dihydroxy-p-menth-1-ene	MOL001260	170.28	40.65	0.41	0.39	0.04
incensole,acetate	MOL001274	348.58	16.7	1.42	1.48	0.31
dehydrocostus lactone	MOL001298	230.33	58.57	1.27	1.35	0.14
4,4-dimethylcyclopent-2-en-1-one	MOL001375	110.17	82.01	1.23	1.63	0.02
(7aS)-4,4,7a-trimethyl-6,7-dihydro-5H-benzofuran-2-one	MOL001387	180.27	36.84	1.2	1.46	0.07
crocetin	MOL001406	328.44	35.3	0.54	-0.83	0.26
LOLIOLIDE	MOL001500	196.27	44.66	0.54	0.43	0.08
Piperitenone	MOL001593	150.24	40.05	1.43	1.62	0.03
α-cubebol	MOL001599	208.38	64.81	1.32	1.43	0.09
Linalool	MOL001604	170.28	49.37	0.86	0.74	0.04
Villosol	MOL001675	200.26	99.3	-0.17	-0.74	0.08
methyl (1R,4aS,6S,7R,7aS)-1,6-dihydroxy-7-methyl-1,4a,5,6,7,7a-hexahydrocyclopenta[d]pyran-4-carboxylate	MOL001681	228.27	29.99	-0.36	-1.05	0.1
2-[(2S,5R)-5-ethenyl-5-methyloxolan-2-yl]propan-2-ol	MOL001719	170.28	68.08	0.99	1.14	0.04
2, 6-dimethyl-5-nitro-2-hepten-4-one	MOL001865	185.25	47.73	1.02	1.02	0.04
Pulegone	MOL001972	152.26	51.6	1.39	1.74	0.03
()-Cuparene	MOL002029	202.37	38.26	1.88	2.15	0.07
1-[(2S)-1-methyl-2-piperidyl]acetone	MOL002075	155.27	49.09	1	1.36	0.03
cis-Piperitol	MOL002125	154.28	43.26	1.27	1.49	0.03
Cnidilide	MOL002127	194.3	77.55	1.21	1.41	0.07
neocnidilide	MOL002136	194.3	83.83	1.23	1.32	0.07
7-oxabicyclo-2.2.1-heptane,1-methyl-4-[1-methylethyl]-	MOL002185	154.28	60.92	1.53	1.92	0.04
1(3H)-Isobenzofuranone, 3-butyl-3a,4,5,6-tetrahydro-, cis-(-)-	MOL002207	194.3	65.03	1.25	1.38	0.07
Senkyunolide G	MOL002209	208.28	39.52	0.63	0.48	0.08
2,2,2-triethoxyethanol	MOL002326	178.26	33.73	0.58	-0.1	0.03
ZINC01850974	MOL002458	154.28	78.86	1.31	1.6	0.05
[(1R,2R,5R)-2-isopropyl-5-methyl-cyclohexyl] acetate	MOL002471	198.34	22.19	1.29	1.57	0.05
p-mentha-1,5-dien-8-ol	MOL002474	152.26	28.63	1.29	1.5	0.03
Shyobunone	MOL002515	220.39	44.28	1.34	1.58	0.07
.beta.-Fenchyl acetate, exo-	MOL002520	196.32	108.68	1.27	1.62	0.07
9-ethoxy-10-oxatricyclo[7.2.1.0(1,6)]dodecan-11-one	MOL002559	224.33	74.23	0.93	0.96	0.12
[(1S,2R,5S,6R)-6-methyl-2-methylol-norpinan-6-yl]methanol	MOL002586	170.28	24.87	0.43	0.2	0.07
(4R)-limonene 1beta,2beta-epoxide	MOL002648	152.26	41.43	1.56	1.87	0.05
trans-p-2-Menthen-1-ol	MOL002829	154.28	40.91	1.18	1.34	0.03
1-(2-methoxypropan-2-yl)-4-methylbenzene	MOL002858	164.27	33.14	1.64	1.86	0.04
2,4-Dimethylpentane-2,4-diol	MOL002877	132.33	80.86	0.52	0.33	0.02
(E)-Linalol pyranoxide	MOL002944	170.28	44.25	0.94	0.94	0.04
secologanic acid_qt	MOL003012	212.22	73.14	-0.51	-1.07	0.07
Eudesmol	MOL003028	224.43	35.38	1.28	1.41	0.09
3-Methyl-2-pent-2-enyl-cyclopent-2-enone	MOL003057	164.27	25.28	1.52	1.58	0.03
8-epiloganin_qt	MOL003074	228.27	26.42	-0.64	-1.25	0.1
swertiajaposide A_qt	MOL003164	226.25	67.93	0.11	-0.16	0.1
trans-Nepetalactone	MOL003216	166.24	70.01	1.26	1.53	0.05
rengyolone	MOL003328	174.22	17.88	-0.49	-1.19	0.04
Matatabiether	MOL003366	166.29	55.4	1.55	1.98	0.05
Damascenone	MOL003520	190.31	36.43	1.34	1.6	0.05
Tyranton	MOL003527	116.18	58.34	0.49	0.37	0.01
(E)-2-propenoic acid,3-(3-hydroxy-2,6,6-trimethyl-1-cyclohexen-1-yl),methyl ester	MOL003539	224.33	30.7	0.56	0.3	0.08
Epishyobunone	MOL003570	220.39	42.37	1.4	1.59	0.07
cis-p-2,8-Menthadien-1-ol	MOL003595	152.26	48.55	1.28	1.41	0.03
Fenchylacetate	MOL003614	196.32	109.32	1.31	1.58	0.07
jioglutin E	MOL003709	232.31	81.9	-0.04	-0.59	0.1
jioglutolide	MOL003710	186.23	86.95	-0.15	-0.55	0.06
AI3-23133	MOL003953	152.26	52.03	1.18	1.35	0.06
(3R,6S)-3-hydroperoxy-6-isopropenyl-3-methylcyclohexene	MOL004000	168.26	58.86	1.05	1.05	0.04
7R,8R-8-hydroxy-4-isopropylidene-7-methylbicyclo[5.3.1]undec-1-ene	MOL004008	220.36	29.24	1.34	1.27	0.09
isokobusone	MOL004054	222.36	39.63	0.67	0.51	0.11
rotundenol	MOL004070	220.39	74.95	1.32	1.5	0.12
epsilon-Cadinene	MOL004174	204.39	16.41	1.82	2.12	0.08
Xuelianlacton e	MOL004517	248.35	34.58	0.72	0.6	0.16
cis-p-2-Menthen-1-ol	MOL004680	154.28	35.3	1.22	1.43	0.03
3S,5R-dihydroxy -6R,7-megstigmadien-9-one	MOL004731	224.33	30.88	0.1	-0.4	0.08
(7aR)-4,4,7a-trimethyl-6,7-dihydro-5H-benzofuran-2-one	MOL004741	180.27	40.48	1.2	1.39	0.07
1-alpha-Terpinyl acetate	MOL004788	196.32	28.97	1.34	1.59	0.05
Diosphenol	MOL005087	168.26	58.11	1.11	1.33	0.04
[(3S)-3,7-dimethylocta-1,6-dien-3-yl] acetate	MOL005151	196.32	36.84	1.4	1.51	0.04
ketologanin_qt	MOL005160	226.25	35.36	-0.29	-0.54	0.1
trans-Verbenol	MOL005534	152.26	52.01	1.17	1.39	0.06
cornin_qt	MOL005545	226.25	25.1	-0.2	-0.37	0.1
phosphonofluoridic acid,(l-methylethyl)-,cyclohexyl ester	MOL005562	208.24	76	1.06	0.99	0.04
(-)-Pulegone	MOL005563	152.26	51.23	1.4	1.65	0.03
(4R)-3,3,6-trimethylhepta-1,5-dien-4-ol	MOL005617	154.28	74.17	1.24	1.41	0.02
Yomogi alcohol	MOL005620	154.28	41.59	1.21	1.35	0.02
aristolactone	MOL005642	232.35	65.92	1.25	1.29	0.11
2,6,6-Trimethylcyclohexa-2,4-dienone	MOL005713	136.21	75.49	1.41	1.68	0.03
Artemisia ketone	MOL005726	152.26	74.44	1.45	1.71	0.02
artemisia alcohol	MOL005740	196.32	45.45	1.26	1.44	0.04
carvenone	MOL005744	168.26	62.99	0.98	1.18	0.06
isopulegone	MOL005749	152.26	64.31	1.37	1.73	0.03
Tricyclo[4.3.1.12,5]undec-3-en-10-ol, 3-(1-methylethyl)-, (1R,2S,5S,6S,10R)-rel-	MOL005895	206.36	63.84	1.37	1.59	0.1
D-Nerolidol	MOL005968	196.32	30.5	1.35	1.74	0.05
3-β-D-glucopyranosyl-3-epi-2-isocucurbic acid_qt	MOL006195	212.32	46.63	0.03	-0.21	0.06
APIOL	MOL006198	222.26	16.82	1.23	0.88	0.09
dictamnol	MOL006248	182.34	81.15	1.33	1.62	0.06
isofraxinellone	MOL006260	236.34	25.48	0.86	0.75	0.13
β-terpineol	MOL006868	154.28	47.97	1.19	1.34	0.03
cynanversicoside g_qt 1	MOL006914	162.21	60.53	-0.01	-1.26	0.03
60761-00-4	MOL006991	170.28	45.44	0.89	0.91	0.06
paeonin,a_qt	MOL007027	210.25	73.79	0.16	-0.03	0.09
paeonin,c_qt	MOL007031	210.25	72.7	0.14	-0.18	0.09
salviolone	MOL007145	268.38	31.72	1.04	0.72	0.24
β-cadinol	MOL007160	222.41	37.76	1.29	1.34	0.09
(-)-Drimenol	MOL007255	222.41	45.66	1.25	1.38	0.1
2-Butyl-4-hydroxyanisole	MOL007331	180.27	66.46	1.36	1.3	0.05
isoartemisia ketone	MOL007411	152.26	69.84	1.37	1.65	0.02
qinghaosu i	MOL007431	206.31	66.95	1.21	1.42	0.11
trans-Pinocarveyl acetate	MOL007448	194.3	34.93	1.3	1.53	0.08
cubenol	MOL007528	222.41	57.91	1.45	1.58	0.09
cis-isoascaridole	MOL007541	168.26	72.06	1.3	1.62	0.05
trans-limonene oxide	MOL007550	152.26	43.25	1.53	1.8	0.05
gamma-Terpinyl acetate	MOL007556	196.32	31.82	1.34	1.54	0.05
Doederleinic acid	MOL007565	156.15	69.21	-0.16	-0.32	0.05
7-hydroxy-9-hydroxymethyl-3-oxo-	MOL007672	182.24	44.49	-0.54	-0.75	0.06
reptoside_qt	MOL007770	228.27	118.87	-0.19	-0.34	0.1
plantarenaloside_qt	MOL007781	198.24	35.4	0	0.07	0.08
p-menth-4-en-3-one	MOL007909	152.26	61.79	1.35	1.61	0.03
swermirin	MOL007959	222.26	35.5	0.33	0.08	0.08
ascaridole	MOL008130	168.26	76.78	1.26	1.54	0.05
sedanolide	MOL008251	194.3	62.46	1.24	1.4	0.07
α-acoradiene	MOL008255	204.39	40.98	1.82	2.09	0.07
(-)-angelicoidenol-2-O-β-D-glucopyranoside_qt	MOL008419	200.36	60.07	0.7	0.43	0.06
2-[(2S,5S)-5-ethenyl-5-methyloxolan-2-yl]propan-2-ol	MOL008437	170.28	69.43	1.17	1.43	0.04
Carpesia lactone	MOL008526	248.35	63.14	0.72	0.73	0.16
3,4-Dioxymethulene-5methoxy-1-(1-oxopropyl) benzene	MOL008882	208.23	44.67	0.63	0.19	0.08
schizonepetoside A_qt	MOL008989	168.26	60.29	0.87	0.97	0.04
2-[(1R)-4-methyl-1-cyclohex-3-enyl]propan-2-yl acetate	MOL008990	196.32	33.05	1.37	1.56	0.05
Thujyalcohol	MOL008991	154.28	73.08	1.2	1.38	0.05
Ajugoside_qt	MOL009021	228.27	78.5	-0.11	-0.5	0.1
2,6-dimethoxy-4-[(2S,3S)-7-methoxy-3-methyl-5-[(E)-prop-1-enyl]-2,3-dihydrobenzofuran-2-yl]phenol	MOL009241	356.45	28.06	1.26	0.73	0.38
Azuleno(4,5-b)furan-2(3H)-one, decahydro-4-hydroxy-3-methyl-6,9-bis(methylene)-, (3R-(3alpha,3abeta,4alpha,6abeta,9abeta,9balpha))-	MOL009300	248.35	56.04	0.72	0.62	0.16
Vincubine	MOL009305	155.27	50.99	1	1.32	0.04
Nardol	MOL009337	222.41	18.93	1.29	1.41	0.09
(4S,5S,6R)-5,6-dihydroxy-4-isopropyl-6-methyl-2,3,4,5,7,8-hexahydronaphthalen-1-one	MOL009347	238.36	38.51	0.09	-0.19	0.11
(4aR,7R,8R)-7,8-dihydroxy-4a,8-dimethyl-4,5,6,7-tetrahydro-3H-naphthalen-2-one	MOL009349	210.3	45.17	0	-0.37	0.09
Oxyphyllenone B	MOL009350	210.3	47.45	0.04	-0.17	0.09
tuberostemospironine	MOL009371	253.33	63.8	0.04	-0.32	0.15
trans-4-(Isopropyl)-1-methylcyclohex-2-en-1-ol	MOL009489	154.28	47.06	1.24	1.5	0.03
1,2-diethyl-3-methylcyclohexylamine	MOL009491	169.35	76.38	1.4	1.6	0.04
1,5-diethyl-2,3-dimethylcyclohexylamine	MOL009497	183.38	61.5	1.33	1.45	0.05
1-isobutyl-2,5-dimethylcyclohexylamine	MOL009507	183.38	78.65	1.35	1.53	0.04
(4aR,7aS)-7-methylol-4,4a,5,7a-tetrahydro-3H-cyclopenta[c]pyran-1-one	MOL009556	168.21	82.28	0.64	0.78	0.05
2-ethyl-1,2,3-propanetriylbutanoate	MOL009699	154.23	63.76	1.21	1.55	0.06
dihydrodioscorine	MOL009781	223.35	53.87	0.87	0.92	0.11
Dow Corning product Z-6187	MOL009841	188.38	48.93	1.22	1.44	0.04
Tussilagine	MOL010026	199.28	34.67	0.43	0.6	0.07
Damasione	MOL010115	192.33	38.01	1.35	1.5	0.05
(1S,4R,4aR,8aR)-1-isopropyl-4,7-dimethyl-2,3,4,5,6,8a-hexahydro-1H-naphthalen-4a-ol	MOL010120	222.41	62.54	1.49	1.65	0.09
ZINC04023242	MOL010122	210.31	75.81	0.66	0.37	0.08
cis-linalol pyranoxide	MOL010265	170.28	43.89	1.01	1.14	0.04
linalool oxide B (cis-THF)	MOL010266	170.28	71.54	1.03	1.06	0.04
Guvacoline	MOL010487	141.19	32.67	0.71	0.86	0.02
Velleral	MOL010520	232.35	36.76	0.84	0.57	0.1
(3aS,6aR,9aR,9bR)-3,6,9-trimethylene-3a,4,5,6a,7,8,9a,9b-octahydroazuleno[5,4-d]furan-2-one	MOL010536	230.33	61.2	1.29	1.4	0.14
nardol	MOL010539	222.41	22.85	1.3	1.36	0.09
2-Methyl-N-phenylmaleimide	MOL010552	187.21	87.36	0.77	0.37	0.06
S(-)-Secobarbital	MOL010609	238.32	86.94	0.02	-0.18	0.09
Ethyl 2-methyllactate	MOL010728	132.18	76.58	0.56	0.43	0.02
Dehydroxylinalool oxide A	MOL010797	154.28	36.85	1.57	2.01	0.03
Ermanthin	MOL010831	230.33	61.55	1.28	1.43	0.14
3-Epizaluzanin C	MOL010838	246.33	48.97	0.54	0.12	0.16
2-isopropyl-3-methyl-1-cyclohex-2-enone	MOL010999	152.26	63.87	1.45	1.67	0.03
beta-Irone	MOL011150	206.36	29.82	1.33	1.58	0.06
L-Pantolactone	MOL011326	130.16	73.25	0.43	0.63	0.02
methyl (2S)-3-hydroxy-2-phenylpropanoate	MOL011524	180.22	32.07	0.6	0.62	0.04
2-isopropyl-2,5-dimethyl-cyclohexanone	MOL011554	168.31	64.58	1.34	1.61	0.04
5,6,7,7a-tetrahydro-4,4,7a-trimethy-2(4H)-benzofuranone	MOL011568	166.24	77.78	1.22	1.39	0.05
(2R,8aS)-2,5,5,8a-tetramethyl-3,6-dihydro-2H-chromene	MOL011582	192.33	41.46	1.56	1.87	0.08
2-[(1S)-4-methyl-5-oxo-1-cyclohex-3-enyl]propan-2-yl acetate	MOL011613	210.3	29.67	0.67	0.37	0.06
(1R,2R,4S)-4-isopropenyl-1-methylcyclohexane-1,2-diol	MOL011831	170.28	49.24	0.66	0.47	0.04
3B-hydroxy-4(8)-ene-P-mentllane-3(9)-lactone	MOL011843	180.27	110.59	0.65	0.66	0.06
d-Piperitone	MOL011848	152.26	48.75	1.42	1.67	0.03
Schizonepetoside C_qt	MOL011851	168.26	58.02	0.59	0.57	0.04
Schizonepetoside D_qt	MOL011853	168.26	61.01	0.56	0.4	0.04
Schizonodiol	MOL011854	184.26	52.24	-0.01	-0.37	0.05
Schizonol	MOL011855	168.26	57.75	0.82	0.96	0.04
schizonepetoside E_qt	MOL011868	186.28	38.77	0	-0.02	0.05
()-Menthone	MOL011872	154.28	57.9	1.37	1.75	0.03
(2S,5R)-2-isopropenyl-5-methyl-1-cyclohexanone	MOL011876	152.26	66.91	1.36	1.64	0.03
(6S,7aS)-3,6-dimethyl-5,6,7,7a-tetrahydro-4H-benzofuran-2-one	MOL011877	166.24	75.16	1.25	1.39	0.05
Allopseudococain	MOL011949	303.39	34.93	0.84	0.69	0.23
cis-Verbenyl acetate	MOL011981	194.3	31.73	1.23	1.45	0.08
cis-linalool,oxide	MOL012151	156.25	53.37	0.92	0.88	0.03
trans-linalool,oxide	MOL012155	166.29	79.36	1.59	1.84	0.04
(6R,7aS)-3,6-dimethyl-5,6,7,7a-tetrahydro-4H-benzofuran-2-one	MOL012244	166.24	81.77	1.26	1.43	0.05
(Z,E)-2-(2-Butenylidene)-1,3,3-trimethyl-7-Oxabicyclo[2,2,1]heptane	MOL012303	192.33	64.13	1.61	1.87	0.07
Spiroxabovolide	MOL012350	196.27	104.53	0.98	1.17	0.07
Elemol	MOL012364	222.41	31.91	1.28	1.32	0.07
[truncated: 635 more rows]

## Sheet: Swiss ADME
Compound	ID	Smiles	MW	GI absorption	BBB permeant	Bioavailability Score	Druglikeness Lipinski
atractylone	MOL000046	CC1=COC2=C1CC3C(=C)CCCC3(C2)C	216.32	high	yes	0.55	yes
juniper camphor	MOL000047	CC(=C1CCC2(CCCC(C2C1)(C)O)C)C	222.37	high	yes	0.55	yes
(5E,9Z)-3,6,10-trimethyl-4,7,8,11-tetrahydrocyclodeca[b]furan	MOL000048	CC1=CCC2=C(CC(=CCC1)C)OC=C2C	216.32	high	yes	0.55	yes
DIBP	MOL000057	CC(C)COC(=O)C1=CC=CC=C1C(=O)OCC(C)C	278.34	high	yes	0.55	yes
selina-4(14),7(11)-dien-8-one	MOL000060	CC(=C1CC2C(=C)CCCC2(CC1=O)C)C	218.33	high	yes	0.55	yes
alloaromadedrene	MOL000066	CC1CCC2C1C3C(C3(C)C)CCC2=C	204.35	low	yes	0.55	yes
EIC = linoleic acid	MOL000131	CCCCCC=CCC=CCCCCCCCC(=O)O	280.45	high	yes	0.85	yes
Deoxyvasicinone	MOL000135	C1CC2=NC3=CC=CC=C3C(=O)N2C1	186.21	high	yes	0.55	yes
patchoulene	MOL000194	CC1CCC2=C1CC3CCC2(C3(C)C)C	204.35	low	no	0.55	yes
L-Bornyl acetate	MOL000196	CC(=O)OC1CC2CCC1(C2(C)C)C	196.29	high	yes	0.55	yes
()-Aromadendrene	MOL000208	CC1CCC2C1C3C(C3(C)C)CCC2=C	204.35	low	yes	0.55	yes
Magnolol	MOL000210	C=CCC1=CC(=C(C=C1)O)C2=C(C=CC(=C2)CC=C)O	266.33	high	yes	0.55	yes
(S)-Scoulerine	MOL000217	COC1=C(C2=C(CC3C4=CC(=C(C=C4CCN3C2)OC)O)C=C1)O	327.37	high	yes	0.55	yes
Alnusone	MOL000227	C1=CC=C(C=C1)CCC(=O)C=CC=CC2=CC=CC=C2	262.35	high	yes	0.55	yes
(2R)-7-hydroxy-5-methoxy-2-phenylchroman-4-one	MOL000228	COC1=CC(=CC2=C1C(=O)CC(O2)C3=CC=CC=C3)O	270.28	high	yes	0.55	yes
Trans-1,7-diphenyl-1-hepten-5-ol	MOL000237	C1=CC=C(C=C1)CCC(CCC=CC2=CC=CC=C2)O	266.38	high	yes	0.55	yes
1,7-diphenyl-5-hydroxy-6-hepten-3-one	MOL000238	C1=CC=C(C=C1)CCC(=O)CC(C=CC2=CC=CC=C2)O	280.36	high	yes	0.55	yes
2',4'-dihydroxy-6'-methhoxychalcone	MOL000241	COC1=CC(=CC(=C1C(=O)C=CC2=CC=CC=C2)O)O	270.28	high	yes	0.55	yes
5-[(2R,3R)-7-methoxy-3-methyl-5-[(E)-prop-1-enyl]-2,3-dihydrobenzofuran-2-yl]-1,3-benzodioxole	MOL000260	CC=CC1=CC2=C(C(=C1)OC)OC(C2C)C3=CC4=C(C=C3)OCO4	324.37	high	yes	0.55	yes
beta-Cubebene	MOL000266	CC1CCC(C2C13C2C(=C)CC3)C(C)C	204.35	low	yes	0.55	yes
(2R,3R,3aS)-3a-allyl-2-(1,3-benzodioxol-5-yl)-5-methoxy-3-methyl-2,3-dihydrobenzofuran-6-one	MOL000308	CC1C(OC2=CC(=O)C(=CC12CC=C)OC)C3=CC4=C(C=C3)OCO4	340.37	high	yes	0.85	yes
futokadsurin C	MOL000312	CC1C(C(OC1C2=CC3=C(C=C2)OCO3)C4=C(C(=CC=C4)OC)OC)C	356.41	high	yes	0.55	yes
Galgravin	MOL000313	CC1C(C(OC1C2=CC(=C(C=C2)OC)OC)C3=CC(=C(C=C3)OC)OC)C	372.45	high	yes	0.55	yes
(2S,3S,4S,5S)-2,5-bis(3,4-dimethoxyphenyl)-3,4-dimethyltetrahydrofuran	MOL000314	CC1C(C(OC1C2=CC(=C(C=C2)OC)OC)C3=CC(=C(C=C3)OC)OC)C	372.45	high	yes	0.55	yes
(1R,5S,6R,7R,8R)-3-allyl-6-(3,4-dimethoxyphenyl)-8-hydroxy-1-methoxy-7-methyl-4-bicyclo[3.2.1]oct-2-enone	MOL000318	CC1C(C2C(C1(C=C(C2=O)CC=C)OC)O)C3=CC(=C(C=C3)OC)OC	358.43	high	yes	0.55	yes
(2S,3S)-2-(3,4-dimethoxyphenyl)-7-methoxy-3-methyl-2,3-dihydrobenzofuran-5-carbaldehyde	MOL000321	CC1C(OC2=C1C=C(C=C2OC)C=O)C3=CC(=C(C=C3)OC)OC	328.36	high	yes	0.55	yes
Kadsurenone	MOL000322	CC1C(OC2=CC(=O)C(=CC12OC)CC=C)C3=CC(=C(C=C3)OC)OC	356.41	high	yes	0.85	yes
(2R,3R)-2-(3,4-dimethoxyphenyl)-7-methoxy-3-methyl-5-[(E)-prop-1-enyl]-2,3-dihydrobenzofuran	MOL000325	CC=CC1=CC2=C(C(=C1)OC)OC(C2C)C3=CC(=C(C=C3)OC)OC	340.41	high	yes	0.55	yes
Veraguensin	MOL000333	CC1C(C(OC1C2=CC(=C(C=C2)OC)OC)C3=CC(=C(C=C3)OC)OC)C	372.45	high	yes	0.55	yes
wallichinine	MOL000334	CC(=CC1=CC(=C(C=C1)OC)OC)C2(C=C(C(=O)C=C2OC)CC=C)OC	370.44	high	yes	0.85	yes
futoamide	MOL000335	CC(C)CNC(=O)C=CCCC=CC1=CC2=C(C=C1)OCO2	301.38	high	yes	0.55	yes
beta-sitosterol	MOL000358	CCC(CCC(C)C1CCC2C1(CCC3C2CC=C4C3(CCC(C4)O)C)C)C(C)C	414.71	low	no	0.55	yes
3,9-di-O-methylnissolin	MOL000371	COC1=CC2=C(C=C1)C3C(CO2)C4=C(O3)C(=C(C=C4)OC)OC	314.33	high	yes	0.55	yes
7-O-methylisomucronulatol	MOL000378	COC1=CC2=C(CC(CO2)C3=C(C(=C(C=C3)OC)OC)O)C=C1	316.35	high	yes	0.55	yes
(6aR,11aR)-9,10-dimethoxy-6a,11a-dihydro-6H-benzofurano[3,2-c]chromen-3-ol	MOL000380	COC1=C(C2=C(C=C1)C3COC4=C(C3O2)C=CC(=C4)O)OC	300.31	high	yes	0.55	yes
formononetin	MOL000392	COC1=CC=C(C=C1)C2=COC3=C(C2=O)C=CC(=C3)O	268.26	high	yes	0.55	yes
Erythraline	MOL000443	COC1CC23C(=CCN2CCC4=CC5=C(C=C34)OCO5)C=C1	297.35	high	yes	0.55	yes
methyl (2S)-2-dimethylamino-3-(1H-indol-3-yl)propanoate	MOL000444	CN(C)C(CC1=CNC2=CC=CC=C21)C(=O)OC	246.3	high	yes	0.55	yes
Stigmasterol	MOL000449	CCC(C=CC(C)C1CCC2C1(CCC3C2CC=C4C3(CCC(C4)O)C)C)C(C)C	412.69	low	no	0.55	yes
erysodienone	MOL000451	COC1=C(C=C2CCN3CCC4=CC(=O)C(=CC43C2=C1)OC)O	313.35	high	yes	0.55	yes
1,2,6,7-Tetradehydro-3,15-dimethoxyerythrinan-16-ol	MOL000453	COC1CC23C(=CCN2CCC4=CC(=C(C=C34)OC)O)C=C1	299.36	high	yes	0.55	yes
Erysotrine	MOL000455	COC1CC23C(=CCN2CCC4=CC(=C(C=C34)OC)OC)C=C1	313.39	high	yes	0.55	yes
Phaseolin	MOL000456	CC1(C=CC2=C(O1)C=CC3=C2OC4C3COC5=C4C=CC(=C5)O)C	322.35	high	yes	0.55	yes
(-)-Epoxycaryophyllene	MOL000474	CC1(CC2C1CCC3(C(O3)CCC2=C)C)C	220.35	high	yes	0.55	yes
licochalcone a	MOL000497	CC(C)(C=C)C1=C(C=C(C(=C1)C=CC(=O)C2=CC=C(C=C2)O)OC)O	338.4	high	yes	0.55	yes
Vestitol	MOL000500	COC1=CC(=C(C=C1)C2CC3=C(C=C(C=C3)O)OC2)O	272.3	high	yes	0.55	yes
Lupinidine	MOL000506	C1CCN2CC3CC(C2C1)CN4C3CCCC4	234.38	low	yes	0.55	yes
coniferin	MOL000519	CC(CO)C1=C(C2=C(C3=C(C=C2)C(CCC3)(C)C)C(=O)C1=O)O	314.38	high	yes	0.85	yes
voacangine	MOL000528	CCC1CC2CC3(C1N(C2)CCC4=C3NC5=C4C=C(C=C5)OC)C(=O)OC	368.47	high	yes	0.55	yes
Ibogain	MOL000529	CCC1CC2CC3C1N(C2)CCC4=C3NC5=C4C=C(C=C5)OC	310.43	high	yes	0.55	yes
[2-[1-(acetoxymethyl)vinyl]-5-methyl-phenyl] (E)-2-methylbut-2-enoate	MOL000587	CC=C(C)C(=O)OC1=C(C=CC(=C1)C)C(=C)COC(=O)C	288.34	high	yes	0.55	yes
9-acetoxythymol 3-O-tiglate	MOL000589	CC=C(C)C(=O)OC1=C(C=CC(=C1)C)C(C)COC(=O)C	290.35	high	yes	0.55	yes
(-)-alpha-cedrene	MOL000612	CC1CCC2C13CC=C(C(C3)C2(C)C)C	204.35	low	no	0.55	yes
osthol	MOL000614	CC(=CCC1=C(C=CC2=C1OC(=O)C=C2)OC)C	244.29	high	yes	0.55	yes
16-epi-Isositsirikine	MOL000621	CC=C1CN2CCC3=C(C2CC1C(CO)C(=O)OC)NC4=CC=CC=C34	354.44	high	yes	0.55	yes
Sinomenine	MOL000625	CN1CCC23CC(=O)C(=CC2C1CC4=C3C(=C(C=C4)OC)O)OC	329.39	high	yes	0.55	yes
Stepholidine	MOL000627	COC1=C(C=C2C3CC4=C(CN3CCC2=C1)C(=C(C=C4)O)OC)O	327.37	high	yes	0.55	yes
Farnesylacetone	MOL000878	CC(=CCCC(=CCCC(=CCCC(=O)C)C)C)C	262.43	high	no	0.55	yes
isocurcumenol	MOL000889	CC1CCC2C13CC(=C(C)C)C(O3)(CC2=C)O	234.33	high	yes	0.55	yes
Furanodiene	MOL000899	CC1=CCC2=C(CC(=CCC1)C)OC=C2C	216.32	high	yes	0.55	yes
coumaroyltyramine	MOL000631	C1=CC(=CC=C1CCNC(=O)C=CC2=CC=C(C=C2)O)O	283.32	high	yes	0.55	yes
Dibutyl Phthalate	MOL000676	CCCCOC(=O)C1=CC=CC=C1C(=O)OCCCC	278.34	high	yes	0.55	yes
homalomenol	MOL000689	CC(=CC1CCC2(C1C(CCC2O)(C)O)C)C	238.37	high	yes	0.55	yes
patchouli alcohol	MOL000695	CC1CCC2(C(C3CCC2(C1C3)C)(C)C)O	222.37	high	yes	0.55	yes
Cularicine	MOL000742	CN1CCC2=C3C1CC4=CC5=C(C=C4OC3=C(C=C2)O)OCO5	311.33	high	yes	0.55	yes
Linoleic	MOL000749	CCCCCC=CCC=CCCCCCCCC(=O)O	280.45	high	yes	0.85	yes
magnoflorine	MOL000764	C[N+]1(CCC2=CC(=C(C3=C2C1CC4=C3C(=C(C=C4)OC)O)O)OC)C	342.41	high	yes	0.55	yes
PDSP1_000624	MOL000781	CN1CCC2=CC3=C(C4=C2C1CC5=C4C(=C(C=C5)OC)O)OCO3	325.36	high	yes	0.55	yes
STOCK1N-14407	MOL000786	COC1=C(C2=C(CC3C4=CC(=C(C=C4CCN3C2)OC)OC)C=C1)OC	355.43	high	yes	0.55	yes
Fumarine	MOL000787	CN1CCC2=CC3=C(C=C2C(=O)CC4=C(C1)C5=C(C=C4)OCO5)OCO3	353.37	high	yes	0.55	yes
Isocorypalmine	MOL000790	COC1=C(C2=C(CC3C4=CC(=C(C=C4CCN3C2)OC)O)C=C1)OC	341.4	high	yes	0.55	yes
Fagarine I	MOL000792	CN1CCC2=CC3=C(C=C2C(=O)CC4=C(C1)C(=C(C=C4)OC)OC)OCO3	369.41	high	yes	0.55	yes
C09367	MOL000793	CN1CCC2=CC3=C(C4=C2C1CC5=C4C(=C(C=C5)OC)O)OCO3	325.36	high	yes	0.55	yes
(1S,3aR,4R,8aS)-7-isopropyl-1,4-dimethyl-2,3,3a,5,6,8a-hexahydroazulene-1,4-diol	MOL000827	CC(C)C1=CC2C(CCC2(C)O)C(CC1)(C)O	238.37	high	yes	0.55	yes
orientalol,f	MOL000840	CC1=C2C(CC1)C3(CCC(C2O)(O3)C(C)C)C	236.35	high	yes	0.55	yes
Farnesylacetone	MOL000878	CC(=CCCC(=CCCC(=CCCC(=O)C)C)C)C	262.43	high	no	0.55	yes
isocurcumenol	MOL000889	CC1CCC2C13CC(=C(C)C)C(O3)(CC2=C)O	234.33	high	yes	0.55	yes
Furanodiene	MOL000899	CC1=CCC2=C(CC(=CCC1)C)OC=C2C	216.32	high	yes	0.55	yes
calarene	MOL000938	CC1CCC=C2C1(C3C(C3(C)C)CC2)C	204.35	low	no	0.55	yes
(3S,3aS,8aR)-3-hydroxy-5-isopropylidene-3-methyl-8-methylene-2,3a,4,8a-tetrahydro-1H-azulen-6-one	MOL000949	CC(=C1CC2C(CCC2(C)O)C(=C)CC1=O)C	234.33	high	yes	0.55	yes
procurcumadiol	MOL000960	CC1=CC(=O)C(=C(C)C)CC2(C1CCC2(C)O)O	250.33	high	yes	0.55	yes
(6S)-6-[(1R,4S,5S)-4,5-dihydroxy-4-methyl-1-cyclohex-2-enyl]-2-methylhept-2-en-4-one	MOL000962	CC(CC(=O)C=C(C)C)C1CC(C(C=C1)(C)O)O	252.35	high	yes	0.55	yes
furanogermacra-1E,10(15)-dien-6-one	MOL000977	CC1CC=CC(=C)CC2=C(C(=CO2)C)C(=O)C1	230.3	high	yes	0.55	yes
[(5aS,8aR,9R)-8-oxo-9-(3,4,5-trimethoxyphenyl)-5,5a,6,9-tetrahydroisobenzofurano[6,5-f][1,3]benzodioxol-8a-yl] acetate	MOL001126	CC(=O)OC12C(CC3=CC4=C(C=C3C1C5=CC(=C(C(=C5)OC)OC)OC)OCO4)COC2=O	456.44	high	no	0.55	yes
lindestrene	MOL001161	CC1=COC2=C1CC3C(=C)CC=CC3(C2)C	214.3	high	yes	0.55	yes
commiferin	MOL001162	CC1=C2CC3C(=C)CC(CC3(CC2OC1=O)C)O	248.32	high	yes	0.55	yes
β-selinene	MOL001167	CC(=C)C1CCC2(CCCC(=C)C2C1)C	204.35	low	no	0.55	yes
α-copaene	MOL001176	CC1=CCC2C3C1C2(CCC3C(C)C)C	204.35	low	yes	0.55	yes
(−)-Alloaromadendrene	MOL001179	CC1CCC2C1C3C(C3(C)C)CCC2=C	204.35	low	yes	0.55	yes
dehydroaromadendrane	MOL001188	CC1CCC2C1C3C(C3(C)C)CC=C2C	204.35	low	yes	0.55	yes
caryophyllene oxide	MOL001193	CC1(CC2C1CCC3(C(O3)CCC2=C)C)C	220.35	high	yes	0.55	yes
trans-gondoic acid	MOL001297	CCCCCCCCC=CCCCCCCCCCC(=O)O	310.51	low	no	0.85	yes
oleic acid	MOL001308	CCCCCCCCC=CCCCCCCCC(=O)O	282.46	high	no	0.85	yes
galeopsin	MOL001418	CC(=O)OC1(C(=O)CC2C(CCCC2(C1(CCC3=COC=C3)O)C)(C)C)C	376.49	high	no	0.55	yes
preleoheterin	MOL001421	CC1C(C(=O)C2C(CCCC2(C13CCC4(O3)COC=C4)C)(C)C)O	334.45	high	yes	0.55	yes
phytol	MOL001442	CC(C)CCCC(C)CCCC(C)CCCC(=CCO)C	296.53	low	no	0.55	yes
(S)-Canadine	MOL001455	COC1=C(C2=C(CC3C4=CC5=C(C=C4CCN3C2)OCO5)C=C1)OC	339.39	high	yes	0.55	yes
Cryptopin	MOL001460	CN1CCC2=CC(=C(C=C2C(=O)CC3=C(C1)C4=C(C=C3)OCO4)OC)OC	369.41	high	yes	0.55	yes
(+/-)-Homochelidonine	MOL001466	CN1CC2=C(C=CC(=C2OC)OC)C3C1C4=CC5=C(C=C4CC3O)OCO5	369.41	high	yes	0.55	yes
Luteanin	MOL001467	CN1CCC2=CC(=C(C3=C2C1CC4=C3C(=C(C=C4)OC)O)OC)OC	341.4	high	yes	0.55	yes
rhoeadine	MOL001473	CN1CCC2=CC3=C(C=C2C4C1C5=C(C(O4)OC)C6=C(C=C5)OCO6)OCO3	383.39	high	yes	0.55	yes
beta-Isosparteine	MOL001475	C1CCN2CC3CC(C2C1)CN4C3CCCC4	234.38	low	yes	0.55	yes
(S)-Stylopine	MOL001476	C1CN2CC3=C(CC2C4=CC5=C(C=C41)OCO5)C=CC6=C3OCO6	323.34	high	yes	0.55	yes
Inermine	MOL001484	C1C2C(C3=C(O1)C=C(C=C3)O)OC4=CC5=C(C=C24)OCO5	284.26	high	yes	0.55	yes
(S)-Coclaurine	MOL001522	COC1=C(C=C2C(NCCC2=C1)CC3=CC=C(C=C3)O)O	285.34	high	yes	0.55	yes
n-methylasimilobine	MOL001530	CN1CCC2=CC(=C(C3=C2C1CC4=CC=CC=C43)OC)O	281.35	high	yes	0.55	yes
dl-Nuciferine	MOL001531	CN1CCC2=CC(=C(C3=C2C1CC4=CC=CC=C43)OC)OC	295.38	high	yes	0.55	yes
zizyphusine	MOL001546	C[N+]1(CCC2=CC(=C(C3=C2C1CC4=C3C(=C(C=C4)OC)OC)O)O)C	342.41	high	yes	0.55	yes
OIN	MOL001552	CN1C2CCC1CC(C2)OC(=O)C(CO)C3=CC=CC=C3	289.37	high	yes	0.55	yes
atroscine	MOL001553	CN1C2CC(CC1C3C2O3)OC(=O)C(CO)C4=CC=CC=C4	303.35	high	no	0.55	yes
Scopolamine	MOL001554	CN1C2CC(CC1C3C2O3)OC(=O)C(CO)C4=CC=CC=C4	303.35	high	no	0.55	yes
piperlonguminine	MOL001559	CC(C)CNC(=O)C=CC=CC1=CC2=C(C=C1)OCO2	273.33	high	yes	0.55	yes
pipernonaline	MOL001560	C1CCN(CC1)C(=O)C=CCCCCC=CC2=CC3=C(C=C2)OCO3	341.44	high	yes	0.55	yes
dehydropipernonaline	MOL001561	C1CCN(CC1)C(=O)C=CC=CCCC=CC2=CC3=C(C=C2)OCO3	339.43	high	yes	0.55	yes
N-(2,5-dimethoxyphenyl)-4-methoxybenzamide	MOL001586	COC1=CC=C(C=C1)C(=O)NC2=C(C=CC(=C2)OC)OC	287.31	high	yes	0.55	yes
piperine	MOL001592	C1CCN(CC1)C(=O)/C=C/C=C/C2=CC3=C(C=C2)OCO3	285.34	high	yes	0.55	yes
Tetradecahydro-1-methylphenanthrene	MOL001597	CC1CCCC2C1CCC3C2CCCC3	206.37	low	no	0.55	yes
1,2,5,6-tetrahydrotanshinone	MOL001601	CC1COC2=C1C(=O)C(=O)C3=C2C=CC4=C3CCC=C4C	280.32	high	yes	0.85	yes
2-hydroxy-3-methylanthraquinone	MOL001649	CC1=CC2=C(C=C1O)C(=O)C3=CC=CC=C3C2=O	238.24	high	yes	0.55	yes
2-methoxy-3-methyl-9,10-anthraquinone	MOL001670	CC1=CC2=C(C=C1OC)C(=O)C3=CC=CC=C3C2=O	252.26	high	yes	0.55	yes
Sinoacutine	MOL001697	CN1CC23C1C4=CC(=O)C(=CC4(C2)C5=C3C=CC(=C5O)OC)OC	325.36	high	yes	0.55	yes
ZINC03860434	MOL001749	CCCCC(CC)COC(=O)C1=CC=CC=C1C(=O)OCC(CC)CCCC	390.56	high	no	0.55	yes
3-(2-hydroxyphenyl)quinazolin-4-one	MOL001763	C1=CC=C2C(=C1)C(=O)N(C=N2)C3=CC=CC=C3O	238.24	high	yes	0.55	yes
Sinoacutine	MOL001779	CN1CCC23C=C(C(=O)C=C2C1CC4=C3C(=C(C=C4)OC)O)OC	327.37	high	yes	0.55	yes
Methyl 2-ethylhexyl phthalate	MOL001821	CCCCC(CC)COC(=O)C1=CC=CC=C1C(=O)OC	292.37	high	yes	0.55	yes
BB_NC-1530	MOL001835	C1CC2C(=O)NC3=CC=CC=C3C(=O)N2C1	216.24	high	no	0.55	yes
6-Methoxyflavone	MOL001876	COC1=CC2=C(C=C1)OC(=CC2=O)C3=CC=CC=C3	252.26	high	yes	0.55	yes
Omaine	MOL001884	CNC1CCC2=CC(=C(C(=C2C3=CC=C(C(=O)C=C13)OC)OC)OC)OC	371.43	high	yes	0.55	yes
Ammidin	MOL001941	CC(=CCOC1=C2C(=CC3=C1OC=C3)C=CC(=O)O2)C	270.28	high	yes	0.55	yes
Marmesin	MOL001944	CC(C)(C1CC2=C(O1)C=C3C(=C2)C=CC(=O)O3)O	246.26	high	yes	0.55	yes
Cnidilin	MOL001956	CC(=CCOC1=C2C=COC2=C(C3=C1C=CC(=O)O3)OC)C	300.31	high	yes	0.55	yes
5,6,7-Trimethoxycoumarin	MOL001997	COC1=C(C(=C2C=CC(=O)OC2=C1)OC)OC	236.22	high	yes	0.55	yes
(-)-Caryophyllene oxide	MOL002003	CC1(CC2C1CCC3(C(O3)CCC2=C)C)C	220.35	high	yes	0.55	yes
DNOP	MOL002032	CCCCCCCCOC(=O)C1=CC=CC=C1C(=O)OCCCCCCCC	390.56	high	no	0.55	yes
(+)-ALPHA-FUNEBRENE	MOL002096	CC1CCC2C13CC=C(C(C3)C2(C)C)C	204.35	low	no	0.55	yes
alpha-Selinene	MOL002112	CC1=CCCC2(C1(CC(CC2)C(=C)C)C)C	204.35	low	no	0.55	yes
betea-CUBEBENE	MOL002120	CC1CCC(C2C13C2C(=C)CC3)C(C)C	204.35	low	yes	0.55	yes
Chuanxiongol	MOL002123	CCCC=C1C2=C(C=CC=C2O)C(=O)CO1	218.25	high	yes	0.55	yes
1H-Cycloprop(e)azulen-7-ol, decahydro-1,1,7-trimethyl-4-methylene-, (1aR-(1aalpha,4aalpha,7beta,7abeta,7balpha))-	MOL002153	CC1(C2C1C3C(CCC3(C)O)C(=C)CC2)C	220.35	high	yes	0.55	yes
Aromadendrene oxide 2	MOL002186	CC1CCC2C1C3C(C3(C)C)CCC24CO4	220.35	high	yes	0.55	yes
Cedrene	MOL002190	CC1CCC2C13CC=C(C(C3)C2(C)C)C	204.35	low	no	0.55	yes
sugiol	MOL002222	CC(C)C1=C(C=C2C(=C1)C(=O)CC3C2(CCCC3(C)C)C)O	300.44	high	yes	0.55	yes
indirubin	MOL002309	C1=CC=C2C(=C1)C(=C(N2)O)C3=NC4=CC=CC=C4C3=O	262.26	high	yes	0.55	yes
N-Methylflindersine	MOL002331	CC1(C=CC2=C(O1)C3=CC=CC=C3N(C2=O)C)C	241.29	high	yes	0.55	yes
STOCK1N-53032	MOL002332	COC1=C(C2=C3C(CC24C=CC(=O)C=C4)NCCC3=C1)OC	297.35	high	yes	0.55	yes
beta-Gurjunene	MOL002335	CC1CCC2C(C2(C)C)C3C1CCC3=C	204.39	low	yes	0.55	yes
fuzitine	MOL002417	C[N+]1(CCC2=CC(=C(C3=C2C1CC4=C3C(=C(C=C4)O)O)OC)OC)C	342.41	high	yes	0.55	yes
β-humulene	MOL002451	CC1=CCC(C=CCC(=C)CC1)(C)C	204.35	low	no	0.55	yes
6-gingerol	MOL002467	CCCCCC(CC(=O)CCC1=CC(=C(C=C1)O)OC)O	294.39	high	yes	0.55	yes
copaene	MOL002502	CC1=CCC2C3C1C2(CCC3C(C)C)C	204.35	low	yes	0.55	yes
Phenethyl octanoate	MOL002536	CCCCCCCC(=O)OCCC1=CC=CC=C1	248.36	high	yes	0.55	yes
1,7-diphenyl-5-hydroxy-3-heptanone	MOL002544	C1=CC=C(C=C1)CCC(CC(=O)CCC2=CC=CC=C2)O	282.38	high	yes	0.55	yes
5-methoxy-1,7-diphenyl-3-heptanone	MOL002554	COC(CCC1=CC=CC=C1)CC(=O)CCC2=CC=CC=C2	296.4	high	yes	0.55	yes
(2S,3R)-2,3-dihydroxy-1,3-di(phenyl)propan-1-one	MOL002561	C1=CC=C(C=C1)C(C(C(=O)C2=CC=CC=C2)O)O	242.27	high	yes	0.55	yes
Medicarpin	MOL002565	COC1=CC2=C(C=C1)C3COC4=C(C3O2)C=CC(=C4)O	270.28	high	yes	0.55	yes
DAH-3-Keto-4-en	MOL002568	C1=CC=C(C=C1)CCC=CC(=O)CCC2=CC=CC=C2	264.36	high	yes	0.55	yes
butyl-2-ethylhexyl phthalate	MOL002575	CCCCC(CC)COC(=O)C1=CC=CC=C1C(=O)OCCCC	334.45	high	yes	0.55	yes
Phellopterin	MOL002644	CC(=CCOC1=C2C(=C(C3=C1OC(=O)C=C3)OC)C=CO2)C	300.31	high	yes	0.55	yes
Dehydrotanshinone II A	MOL002651	CC1=COC2=C1C(=O)C(=O)C3=C2C=CC4=C3C=CCC4(C)C	292.33	high	yes	0.55	yes
Cavidine	MOL002670	CC1C2C3=CC(=C(C=C3CCN2CC4=C1C=CC5=C4OCO5)OC)OC	353.41	high	yes	0.55	yes
Piperolein B	MOL002847	C1CCN(CC1)C(=O)CCCCCCC=CC2=CC3=C(C=C2)OCO3	343.46	high	yes	0.55	yes
cis-Piplartine	MOL002848	COC1=CC(=CC(=C1OC)OC)C=CC(=O)N2CCC=CC2=O	317.34	high	yes	0.55	yes
ZINC05224268	MOL002851	CC1(CC2C1CCC3(C(O3)CCC2=C)C)C	220.35	high	yes	0.55	yes
coumaperine	MOL002852	C1CCN(CC1)C(=O)C=CC=CC2=CC=C(C=C2)O	257.33	high	yes	0.55	yes
(E)-7-(1,3-benzodioxol-5-yl)-1-piperidino-hept-6-en-1-one	MOL002863	C1CCN(CC1)C(=O)CCCCC=CC2=CC3=C(C=C2)OCO3	315.41	high	yes	0.55	yes
(2E,4Z)-5-(1,3-benzodioxol-5-yl)-1-piperidino-penta-2,4-dien-1-one	MOL002864	C1CCN(CC1)C(=O)C=CC=CC2=CC3=C(C=C2)OCO3	285.34	high	yes	0.55	yes
(2E,4E,8E)-9-(1,3-benzodioxol-5-yl)-N-isobutylnona-2,4,8-trienamide	MOL002866	CC(C)CNC(=O)C=CC=CCCC=CC1=CC2=C(C=C1)OCO2	327.42	high	yes	0.55	yes
Noroxyhydrastinine	MOL002900	C1CNC(=O)C2=CC3=C(C=C21)OCO3	191.18	high	no	0.55	yes
(R)-Canadine	MOL002903	COC1=C(C2=C(CC3C4=CC5=C(C=C4CCN3C2)OCO5)C=C1)OC	339.39	high	yes	0.55	yes
(-)-Vestitol	MOL002961	COC1=CC(=C(C=C1)C2CC3=C(C=C(C=C3)O)OC2)O	272.3	high	yes	0.55	yes
(R)-4-Methoxydalbergione	MOL002964	COC1=CC(=O)C(=CC1=O)C(C=C)C2=CC=CC=C2	254.28	high	yes	0.85	yes
(2,5-dihydroxy-4-methoxyphenyl)-phenylmethanone	MOL002977	COC1=C(C=C(C(=C1)O)C(=O)C2=CC=CC=C2)O	244.24	high	yes	0.55	yes
3-methoxy-4-[(E)-3-phenylprop-2-enyl]pyrocatechol	MOL002984	COC1=C(C=CC(=C1O)O)CC=CC2=CC=CC=C2	256.3	high	yes	0.55	yes
4-Hydroxyhomopterocarpin	MOL002989	COC1=CC2=C(C=C1)C3COC4=C(C3O2)C=CC(=C4O)OC	300.31	high	yes	0.55	yes
3-methoxy-4-[(E)-3-phenylprop-2-enyl]phenol	MOL002995	COC1=C(C=CC(=C1)O)CC=CC2=CC=CC=C2	240.3	high	yes	0.55	yes
81827-74-9	MOL003184	CC(C)C1=CC(=C2C(=C1OC)CCC3C2(CCC4=C3COC4=O)C)O	342.43	high	yes	0.55	yes
(1R,4aR,10aS)-5-hydroxy-1-(hydroxymethyl)-7-isopropyl-8-methoxy-1,4a-dimethyl-4,9,10,10a-tetrahydro-3H-phenanthren-2-one	MOL003185	CC(C)C1=CC(=C2C(=C1OC)CCC3C2(CCC(=O)C3(C)CO)C)O	346.46	high	yes	0.55	yes
Tryptophenolide	MOL003196	CC(C)C1=C(C2=C(C=C1)C3(CCC4=C(C3CC2)COC4=O)C)O	312.4	high	yes	0.55	yes
Triptoditerpenic acid B	MOL003231	CC1=C(CCC2(C1CCC3=C2C=CC(=C3OC)C(C)C)C)C(=O)O	328.45	high	yes	0.85	yes
Triptonoditerpenic acid	MOL003245	CC1=C(CCC2(C1CCC3=C(C(=C(C=C32)OC)C(C)C)O)C)C(=O)O	344.44	high	yes	0.85	yes
(-)-Phillygenin	MOL003330	COC1=C(C=C(C=C1)C2C3COC(C3CO2)C4=CC(=C(C=C4)O)OC)OC	372.41	high	yes	0.55	yes
Norlapachol	MOL003360	CC(=CC1=C(C2=CC=CC=C2C(=O)C1=O)O)C	228.24	high	yes	0.85	yes
Pseudostrychnine	MOL003425	C1CN2CC3=CCOC4CC(=O)N5C6C4C3CC2(C61C7=CC=CC=C75)O	350.41	high	yes	0.55	yes
vomicine	MOL003432	CN1CCC23C4C5C(CC2=O)C(=CCOC5CC(=O)N4C6=C3C=CC=C6O)C1	380.44	high	no	0.55	yes
()-Sativene	MOL003522	CC(C)C1CCC2(C3C1C4C2(C4C3)C)C	204.35	low	yes	0.55	yes
()-Ledene	MOL003538	CC1CCC2=C(CCC3C(C12)C3(C)C)C	204.35	low	no	0.55	yes
Aristolone	MOL003546	CC1CCCC2=CC(=O)C3C(C12C)C3(C)C	218.33	high	yes	0.55	yes
Isocalamendiol	MOL003560	CC(C)C1CCC(C2C1(CC(=C)CC2)O)(C)O	238.37	high	yes	0.55	yes
Patchoulene	MOL003568	CC1CCC23C1CC(C2(C)C)CCC3=C	204.35	low	no	0.55	yes
spathulenol	MOL003571	CC1(C2C1C3C(CCC3(C)O)C(=C)CC2)C	220.35	high	yes	0.55	yes
Xanthoxylin N	MOL003584	CC1(C=CC2=C(O1)C=C3C(=C2OC)C=CC(=O)O3)C	258.27	high	yes	0.55	yes
auraptenol	MOL003592	CC(=C)C(CC1=C(C=CC2=C1OC(=O)C=C2)OC)O	260.29	high	yes	0.55	yes
O-Acetylcolumbianetin	MOL003608	CC(=O)OC(C)(C)C1CC2=C(O1)C=CC3=C2OC(=O)C=C3	288.3	high	yes	0.55	yes
(8S)-8-(2-hydroxypropan-2-yl)-8,9-dihydrofuro[2,3-h]chromen-2-one	MOL003609	CC(C)(C1CC2=C(O1)C=CC3=C2OC(=O)C=C3)O	246.26	high	yes	0.55	yes
o-Isovalerylcolum bianetin	MOL003624	CC(C)CC(=O)OC(C)(C)C1CC2=C(O1)C=CC3=C2OC(=O)C=C3	330.37	high	yes	0.55	yes
Isolapachol	MOL003787	CC(C)C=CC1=C(C2=CC=CC=C2C(=O)C1=O)O	242.27	high	yes	0.85	yes
Cinnamein	MOL003788	C1=CC=C(C=C1)COC(=O)C=CC2=CC=CC=C2	238.28	high	yes	0.55	yes
Androstane	MOL003790	CC12CCCC1C3CCC4CCCCC4(C3CC2)C	260.46	low	no	0.55	yes
4-Prenylresveratrol	MOL003879	CC(=CCC1=C(C=C(C=C1O)C=CC2=CC=C(C=C2)O)O)C	296.36	high	yes	0.55	yes
7-Methoxy-2-methyl isoflavone	MOL003896	CC1=C(C(=O)C2=C(O1)C=C(C=C2)OC)C3=CC=CC=C3	266.29	high	yes	0.55	yes
Nantenin	MOL003939	CN1CCC2=CC(=C(C3=C2C1CC4=CC5=C(C=C43)OCO5)OC)OC	339.39	high	yes	0.55	yes
1-methyl-2-pentadecyl-4-quinolone	MOL003957	CCCCCCCCCCCCCCCC1=CC(=O)C2=CC=CC=C2N1C	369.58	low	no	0.55	yes
Evodiamine	MOL003958	CN1C2C3=C(CCN2C(=O)C4=CC=CC=C41)C5=CC=CC=C5N3	303.36	high	yes	0.55	yes
1-(5,7,8-trimethoxy-2,2-dimethylchromen-6-yl)ethanone	MOL003960	CC(=O)C1=C(C2=C(C(=C1OC)OC)OC(C=C2)(C)C)OC	292.33	high	yes	0.55	yes
1-methyl-2-undecyl-4-quinolone	MOL003964	CCCCCCCCCCCC1=CC(=O)C2=CC=CC=C2N1C	313.48	high	yes	0.55	yes
1-methyl-2-nonyl-4-quinolone	MOL003972	CCCCCCCCCC1=CC(=O)C2=CC=CC=C2N1C	285.42	high	yes	0.55	yes
Evocarpine	MOL003974	CCCCC=CCCCCCCCC1=CC(=O)C2=CC=CC=C2N1C	339.51	high	no	0.55	yes
Evodiamide	MOL004014	CNC1=CC=CC=C1C(=O)N(C)CCC2=CNC3=CC=CC=C32	307.39	high	yes	0.55	yes
Goshuyuamide I	MOL004018	CNC1=CC=CC=C1C(=O)N2CCC3=C(C2)NC4=CC=CC=C34	305.37	high	yes	0.55	yes
GoshuyuamideII	MOL004019	CN1C2=CC=CC=C2C(=O)N(C1=O)CCC3=CNC4=CC=CC=C43	319.36	high	yes	0.55	yes
N-(2-Methylaminobenzoyl)tryptamine	MOL004025	CNC1=CC=CC=C1C(=O)NCCC2=CNC3=CC=CC=C32	293.36	high	yes	0.55	yes
Cyperolone	MOL004042	CC(=C)C1CCC2(CCC(C2(C1)C(=O)C)O)C	236.35	high	yes	0.55	yes
(1S,3aS,4S,7R,8aS)-7-isopropenyl-1,4-dimethyl-2,3,3a,5,6,7,8,8a-octahydroazulene-1,4-diol	MOL004051	CC(=C)C1CCC(C2CCC(C2C1)(C)O)(C)O	238.37	high	yes	0.55	yes
kobusone	MOL004061	CC1(CC2C1CCC3(C(O3)CCC2=O)C)C	222.32	high	yes	0.55	yes
Hyndarin	MOL004071	COC1=C(C2=C(CC3C4=CC(=C(C=C4CCN3C2)OC)OC)C=C1)OC	355.43	high	yes	0.55	yes
Coronaridine	MOL004180	CCC1CC2CC3(C1N(C2)CCC4=C3NC5=CC=CC=C45)C(=O)OC	338.44	high	yes	0.55	yes
Capaurine	MOL004191	COC1=C(C2=C(CC3C4=C(C(=C(C=C4CCN3C2)OC)OC)O)C=C1)OC	371.43	high	yes	0.55	yes
caseanidine	MOL004192	COC1=C(C2=C(CCN3C2CC4=C(C3)C(=C(C=C4)OC)OC)C=C1)O	341.4	high	yes	0.55	yes
Clarkeanidine	MOL004193	COC1=C(C2=C(CCN3C2CC4=C(C3)C(=C(C=C4)OC)O)C=C1)O	327.37	high	yes	0.55	yes
corybulbine	MOL004194	CC1C2C3=C(CCN2CC4=C1C=CC(=C4OC)OC)C=C(C(=C3)OC)C	353.45	high	yes	0.55	yes
CORYDALINE	MOL004195	CC1C2C3=CC(=C(C=C3CCN2CC4=C1C=CC(=C4OC)OC)OC)OC	369.45	high	yes	0.55	yes
Corydalmine	MOL004196	COC1=C(C=C2C3CC4=C(CC3CCC2=C1)C(=C(C=C4)O)OC)OC	340.41	high	yes	0.55	yes
Corydine	MOL004197	CN1CCC2=CC(=C(C3=C2C1CC4=C3C(=C(C=C4)OC)OC)O)OC	341.4	high	yes	0.55	yes
18797-79-0	MOL004198	CC12C(CC3=CC4=C(C=C3C1N(CC5=C2C=CC6=C5OCO6)C)OCO4)O	367.4	high	yes	0.55	yes
4H-Dibenzo(de,g)quinoline-1,11-diol, 5,6,6a,7-tetrahydro-2,10-dimethoxy-6-methyl-, (S)-	MOL004201	CN1CCC2=CC(=C(C3=C2C1CC4=C3C(=C(C=C4)OC)O)O)OC	327.37	high	yes	0.55	yes
dehydrocavidine	MOL004202	CC1C2C3=CC(=C(C=C3C=CN2CC4=C1C=CC5=C4OCO5)OC)OC	351.4	high	yes	0.55	yes
Glauvent	MOL004211	CN1CCC2=CC(=C(C3=C2C1CC4=CC(=C(C=C43)OC)OC)OC)OC	355.43	high	yes	0.55	yes
31098-60-9	MOL004218	COC1=C(C(=C2CC3C4=C(C5=C(C=C4CCN3CC2=C1)OCO5)OC)CO)OC	399.44	high	yes	0.55	yes
N-methyllaurotetanine	MOL004220	CN1CCC2=CC(=C(C3=C2C1CC4=CC(=C(C=C43)OC)O)OC)OC	341.4	high	yes	0.55	yes
norglaucing	MOL004221	COC1=C(C2=C3C(CC4=CC(=C(C=C42)OC)OC)NCCC3=C1)OC	341.4	high	yes	0.55	yes
24240-05-9	MOL004226	CN1CCC2=CC3=C(C=C2C(=O)CC4=CC5=C(C=C4C1)OCO5)OCO3	353.37	high	yes	0.55	yes
stylopine	MOL004230	C1CN2CC3=C(CC2C4=CC5=C(C=C41)OCO5)C=CC6=C3OCO6	323.34	high	yes	0.55	yes
Tetrahydrocorysamine	MOL004231	CC1C2C3=CC4=C(C=C3CCN2CC5=C1C=CC6=C5OCO6)OCO4	337.37	high	yes	0.55	yes
ST057701	MOL004233	CN1CCC2=CC(=C(C3=C2C1CC4=CC(=C(C=C43)OC)OC)O)OC	341.4	high	yes	0.55	yes
104387-15-7	MOL004235	CC1C2C3=CC(=C(C=C3CCN2CC4=C1C=CC(=C4OC)O)OC)OC	355.43	high	yes	0.55	yes
N-methyllaurotetanine	MOL004220	CN1CCC2=CC(=C(C3=C2C1CC4=CC(=C(C=C43)OC)O)OC)OC	341.4	high	yes	0.55	yes
Furanodiene	MOL004269	CC1=CCC2=C(CC(=CCC1)C)OC=C2C	216.32	high	yes	0.55	yes
(1R,4E,7E,11R)-1,5,9,9-tetramethyl-12-oxabicyclo[9.1.0]dodeca-4,7-diene	MOL004275	CC1=CCCC2(C(O2)CC(C=CC1)(C)C)C	220.35	high	yes	0.55	yes
Pyrocurzerenone	MOL004299	CC1=CC2=C(CC1)C(=CC3=C2C(=CO3)C)C	212.29	high	yes	0.55	yes
caryophyllene oxide	MOL004344	CC1(CC2C1CCC3(C(O3)CCC2=C)C)C	220.35	high	yes	0.55	yes
Laurifoline	MOL004347	C[N+]1(CCC2=CC(=C(C3=C2C1CC4=CC(=C(C=C43)OC)O)O)OC)C	342.41	high	yes	0.55	yes
Anhydroicaritin	MOL004373	CC(=CCC1=C2C(=C(C=C1O)O)C(=O)C(=C(O2)C3=CC=C(C=C3)OC)O)C	368.38	high	no	0.55	yes
C-Homoerythrinan, 1,6-didehydro-3,15,16-trimethoxy-, (3.beta.)-	MOL004380	COC1CC=C2CCN3C2(C1)C4=CC(=C(C=C4CCC3)OC)OC	329.43	high	yes	0.55	yes
8-(3-methylbut-2-enyl)-2-phenyl-chromone	MOL004391	CC(=CCC1=C2C(=CC=C1)C(=O)C=C(O2)C3=CC=CC=C3)C	290.36	high	yes	0.55	yes
longifolene	MOL004679	CC1(CCCC2(C3C1C(C2=C)CC3)C)C	204.35	low	no	0.55	yes
spathulenol	MOL004706	CC1(C2C1C3C(CCC3(C)O)C(=C)CC2)C	220.35	high	yes	0.55	yes
β-cedrene	MOL004720	CC1CCC2C13CCC(=C)C(C3)C2(C)C	204.35	low	no	0.55	yes
Izoteolin	MOL004763	CN1CCC2=CC(=C(C3=C2C1CC4=CC(=C(C=C43)OC)O)O)OC	327.37	high	yes	0.55	yes
Marmesine	MOL004793	CC(C)(C1CC2=C(O1)C=C3C(=C2)C=CC(=O)O3)O	246.26	high	yes	0.55	yes
Phaseolinisoflavan	MOL004833	CC1(C=CC2=C(O1)C=CC(=C2O)C3CC4=C(C=C(C=C4)O)OC3)C	324.37	high	yes	0.55	yes
Glypallichalcone	MOL004835	COC1=CC=C(C=C1)C(=O)C=CC2=C(C=C(C=C2)O)OC	284.31	high	yes	0.55	yes
Karenzu DK2	MOL004837	C1=CC=C(C=C1)C(=O)CC(=O)C2=CC=CC=C2	224.25	high	yes	0.55	yes
shinpterocarpin	MOL004891	CC1(C=CC2=C(O1)C=CC3=C2OCC4C3OC5=C4C=CC(=C5)O)C	322.35	high	yes	0.55	yes
Glabridin	MOL004908	CC1(C=CC2=C(O1)C=CC3=C2OCC(C3)C4=C(C=C(C=C4)O)O)C	324.37	high	yes	0.55	yes
HMO	MOL004957	COC1=CC2=C(C=C1)C(=O)C(=CO2)C3=CC=C(C=C3)O	268.26	high	yes	0.55	yes
(Z)-1-(2,4-dihydroxyphenyl)-3-phenylprop-2-en-1-one	MOL004964	C1=CC=C(C=C1)C=CC(=O)C2=C(C=C(C=C2)O)O	240.25	high	yes	0.55	yes
2-[(3R)-8,8-dimethyl-3,4-dihydro-2H-pyrano[6,5-f]chromen-3-yl]-5-methoxyphenol	MOL004978	CC1(C=CC2=C(O1)C=CC3=C2OCC(C3)C4=C(C=C(C=C4)OC)O)C	338.4	high	yes	0.55	yes
Licoagrocarpin	MOL005003	CC(=CCC1=C(C=CC2=C1OCC3C2OC4=C3C=CC(=C4)OC)O)C	338.4	high	yes	0.55	yes
Aloesone	MOL005054	CC1=CC(=CC2=C1C(=O)C=C(O2)CC(=O)C)O	232.23	high	yes	0.55	yes
5,7-dimethoxy-8-((3-methylbut-2-en-1-yl)oxy)-2H-chromen-2-one	MOL005081	CC(=CCOC1=C(C=C(C2=C1OC(=O)C=C2)OC)OC)C	290.31	high	yes	0.55	yes
5,7,8-Trimethoxycoumarin	MOL005082	COC1=CC(=C(C2=C1C=CC(=O)O2)OC)OC	236.22	high	yes	0.55	yes
3-[(2R)-2,3-dihydroxy-3-methyl-butyl]-4-methoxy-1-methyl-carbostyril	MOL005094	CC(C)(C(CC1=C(C2=CC=CC=C2N(C1=O)C)OC)O)O	291.34	high	no	0.55	yes
492-06-8	MOL005137	C1CCN2CC3CC(C2C1)CN4C3CCCC4	234.38	low	yes	0.55	yes
DL-Laudanine	MOL005223	CN1CCC2=CC(=C(C=C2C1CC3=CC(=C(C=C3)OC)O)OC)OC	343.42	high	yes	0.55	yes
Penniclavin	MOL005257	CN1CC(C=C2C1CC3=CNC4=CC=CC2=C34)(CO)O	270.33	high	yes	0.55	yes
CHANOCLAVINE	MOL005260	CC(=CC1C(CC2=CNC3=CC=CC1=C23)NC)CO	256.34	high	yes	0.55	yes
LYSERGOL	MOL005261	CN1CC(C=C2C1CC3=CNC4=CC=CC2=C34)CO	254.33	high	yes	0.55	yes
AGROCLAVIN	MOL005266	CC1=CC2C(CC3=CNC4=CC=CC2=C34)N(C1)C	238.33	high	yes	0.55	yes
elymoclavine	MOL005267	CN1CC(=CC2C1CC3=CNC4=CC=CC2=C34)CO	254.33	high	yes	0.55	yes
atropine	MOL005406	CN1C2CCC1CC(C2)OC(=O)C(CO)C3=CC=CC=C3	289.37	high	yes	0.55	yes
apoatropine	MOL005408	CN1C2CCC1CC(C2)OC(=O)C(=C)C3=CC=CC=C3	271.35	high	yes	0.55	yes
(-)-Epicedrol	MOL005423	CC1CCC2C13CCC(C(C3)C2(C)C)(C)O	222.37	high	yes	0.55	yes
hancinone C	MOL005430	CC(=CC1=CC(=C(C(=C1)OC)OC)OC)C2(C=C(C(=O)C=C2OC)CC=C)OC	400.46	high	yes	0.85	yes
1,2-Benzenedicarboxylicacid, mono(2-ethyl) hexylester	MOL005472	CCCCC(CC)COC(=O)C1=CC=CC=C1C(=O)O	278.34	high	yes	0.85	yes
1,3-dimethoxy-5-[2-(3-methoxyphenyl)ethyl]benzene	MOL005762	COC1=CC=CC(=C1)CCC2=CC(=CC(=C2)OC)OC	272.34	high	yes	0.55	yes
1,3-dimethoxy-5-(2-phenylethyl)benzene	MOL005764	COC1=CC(=CC(=C1)CCC2=CC=CC=C2)OC	242.31	high	yes	0.55	yes
7-methoxy-9,10-dihydrophenanthrene-2,5-diol	MOL005769	COC1=CC2=C(C3=C(CC2)C=C(C=C3)O)C(=C1)O	242.27	high	yes	0.55	yes
suberosin	MOL005795	CC(=CCC1=C(C=C2C(=C1)C=CC(=O)O2)OC)C	244.29	high	yes	0.55	yes
6892-80-4	MOL005901	CC1(CCCC2(C1=CCC(CC2)(C)O)C)C	222.37	high	yes	0.55	yes
honokiol	MOL005955	C=CCC1=CC(=C(C=C1)O)C2=CC(=C(C=C2)O)CC=C	266.33	high	yes	0.55	yes
Eucalyptol	MOL005970	CC12CCC3=C(C1CCC2=O)C=CC4=C3C=CC(=C4)O	266.33	high	yes	0.55	yes
OBOVATOL	MOL005972	C=CCC1=CC=C(C=C1)OC2=CC(=CC(=C2O)O)CC=C	282.33	high	yes	0.55	yes
4-hydroxy mephenytion	MOL005988	CCC1(C(=O)N(C(=O)N1)C)C2=CC=C(C=C2)O	234.25	high	no	0.55	yes
7-hydroxy-8-methyl-4-vinyl-9,10-dihydrophenanthrene-1-carboxylic acid	MOL006149	CC1=C(C=CC2=C1CCC3=C(C=CC(=C32)C=C)C(=O)O)O	280.32	high	yes	0.85	yes
methyl 6-hydroxy-2,2-dimethyl-3,4-dihydrobenzo[h]chromene-5-carboxylate	MOL006167	CC1(CCC2=C(O1)C3=CC=CC=C3C(=C2C(=O)OC)O)C	286.32	high	yes	0.55	yes
Xyloidone	MOL006174	CC1(C=CC2=C(O1)C(=O)C3=CC=CC=C3C2=O)C	240.25	high	yes	0.85	yes
Dasycarpamin	MOL006235	CC(C)C=CC1=C(C2=C(C(=C(C=C2)OC)OC)NC1=O)OC	303.35	high	yes	0.55	yes
Fraxinellone	MOL006258	CC1=C2C(=O)OC(C2(CCC1)C)C3=COC=C3	232.28	high	yes	0.55	yes
9alpha-Hydroxyfraxinellone	MOL006259	CC1=C2C(=O)OC(C2(CCC1O)C)C3=COC=C3	248.27	high	yes	0.55	yes
preskimmianine	MOL006268	CC(=CCC1=C(C2=C(C(=C(C=C2)OC)OC)NC1=O)OC)C	303.35	high	yes	0.55	yes
Pterosin O	MOL006351	CC1CC2=C(C1=O)C(=C(C(=C2)C)CCOC)C	232.32	high	yes	0.55	yes
Amurensine	MOL006385	CN1CC2C3=CC(=C(C=C3CC1C4=CC5=C(C=C24)OCO5)OC)O	325.36	high	yes	0.55	yes
(13aS)-2,3,10-trimethoxy-6,8,13,13a-tetrahydro-5H-isoquinolino[2,1-b]isoquinolin-9-ol	MOL006419	COC1=C(C2=C(CC3C4=CC(=C(C=C4CCN3C2)OC)OC)C=C1)O	341.4	high	yes	0.55	yes
tetrahydropalmatine	MOL006420	CCOC1=C(C=CC2=C1CN3CCC4=CC(=C(C=C4C3C2)OC)OC)OC	369.45	high	yes	0.55	yes
tetrahydroreticuline	MOL006421	C[N+]1=C(C2=CC(=C(C=C2CC1)OC)O)CC3=CC(=C(C=C3)OC)O	328.38	high	yes	0.55	yes
S-trans-N-methyltetrahydrocolumbamine	MOL006444	C[N+]12CCC3=CC(=C(C=C3C1CC4=C(C2)C(=C(C=C4)OC)OC)O)OC	356.44	high	yes	0.55	yes
2-Hydroxychalcone	MOL006574	C1=CC=C(C=C1)C(=O)C=CC2=CC=CC=C2O	224.25	high	yes	0.55	yes
Artepillin C	MOL006589	CC(=CCC1=CC(=CC(=C1O)CC=C(C)C)C=CC(=O)O)C	300.39	high	yes	0.85	yes
(2R)-flavanone	MOL006595	C1C(OC2=CC=CC=C2C1=O)C3=CC=CC=C3	224.25	high	yes	0.55	yes
5-[(Z)-2-(4-methoxyphenyl)vinyl]resorcinol	MOL006699	COC1=CC=C(C=C1)C=CC2=CC(=CC(=C2)O)O	242.27	high	yes	0.55	yes
(S)-(6-methoxy-4-quinolyl)-[(2S,4S,5S)-5-vinylquinuclidin-2-yl]methanol	MOL006968	COC1=CC2=C(C=CN=C2C=C1)C(C3CC4CCN3CC4C=C)O	324.42	high	yes	0.55	yes
CREBANINE	MOL006971	CN1CCC2=CC3=C(C4=C2C1CC5=C4C=CC(=C5OC)OC)OCO3	339.39	high	yes	0.55	yes
morphine	MOL006979	CN1CCC23C4C1CC5=C2C(=C(C=C5)O)OC3C(C=C4)O	285.34	high	yes	0.55	yes
codeine	MOL006982	CN1CCC23C4C1CC5=C2C(=C(C=C5)OC)OC3C(C=C4)O	299.36	high	yes	0.55	yes
stesakine	MOL006984	CN1CCC2=CC3=C(C4=C2C1CC5=C4C=CC(=C5OC)O)OCO3	325.36	high	yes	0.55	yes
Stephanine	MOL006985	CN1CCC2=CC3=C(C4=C2C1CC5=C4C=CC=C5OC)OCO3	309.36	high	yes	0.55	yes
Nornuciferine	MOL006986	COC1=C(C2=C3C(CC4=CC=CC=C42)NCCC3=C1)OC	281.35	high	yes	0.55	yes
5,6-dihydroxy-7-isopropyl-1,1-dimethyl-2,3-dihydrophenanthren-4-one	MOL007036	CC(C)C1=C(C(=C2C(=C1)C=CC3=C2C(=O)CCC3(C)C)O)O	298.38	high	yes	0.55	yes
Dehydromiltirone	MOL007038	CC(C)C1=CC2=C(C3=C(C=C2)C(CC=C3)(C)C)C(=O)C1=O	280.36	high	yes	0.55	yes
2-isopropyl-8-methylphenanthrene-3,4-dione	MOL007041	CC1=C2C=CC3=C(C2=CC=C1)C(=O)C(=O)C(=C3)C(C)C	264.32	high	yes	0.55	yes
3α-hydroxytanshinoneⅡa	MOL007045	CC1=COC2=C1C(=O)C(=O)C3=C2C=CC4=C3C(CCC4(C)C)O	310.34	high	yes	0.55	yes
3beta-Hydroxytanshinone IIA	MOL007046	CC1=COC2=C1C(=O)C(=O)C3=C2C=CC4=C3CCC(C4(C)C)O	310.34	high	yes	0.55	yes
4-methylenemiltirone	MOL007049	CC(C)C1=CC2=C(C3=C(C=C2)C(=C)CCC3)C(=O)C1=O	266.33	high	yes	0.55	yes
Methylenetanshinquinone	MOL007061	CC1=COC2=C1C(=O)C(=O)C3=C2C=CC4=C3CCCC4=C	278.3	high	yes	0.55	yes
deoxyneocryptotanshinone	MOL007098	CC(C)C1=C(C2=C(C3=C(C=C2)C(CCC3)(C)C)C(=O)C1=O)O	298.38	high	yes	0.85	yes
dihydroisotanshinoneⅠ	MOL007099	CC1COC2=C1C(=O)C3=C(C2=O)C4=CC=CC(=C4C=C3)C	278.3	high	yes	0.85	yes
C09092	MOL007107	CC(C)C1=C(C=C2C(=C1)CCC3C2(CCCC3(C)C)C)O	286.45	high	yes	0.55	yes
isocryptotanshi-none	MOL007108	CC1COC2=C1C(=O)C3=C(C2=O)C4=C(C=C3)C(CCC4)(C)C	296.36	high	yes	0.85	yes
Isotanshinone II	MOL007111	CC1=COC2=C1C(=O)C3=C(C2=O)C4=C(C=C3)C(CCC4)(C)C	294.34	high	yes	0.55	yes
miltionone Ⅰ	MOL007119	CC(C)C1=C(C2=C(C3=C(C=C2)C(CCC3=O)(C)C)C(=O)C1=O)O	312.36	high	yes	0.85	yes
Miltirone	MOL007122	CC(C)C1=CC2=C(C3=C(C=C2)C(CCC3)(C)C)C(=O)C1=O	282.38	high	yes	0.55	yes
neocryptotanshinone ii	MOL007124	CC1=C(C2=C(C3=C(C=C2)C(CCC3)(C)C)C(=O)C1=O)O	270.32	high	yes	0.85	yes
neocryptotanshinone	MOL007125	CC(CO)C1=C(C2=C(C3=C(C=C2)C(CCC3)(C)C)C(=O)C1=O)O	314.38	high	yes	0.85	yes
przewalskin	MOL007126	CC1=CC2=C(C=C1O)C34CCCC(C3CC2OC4)(C)C	272.38	high	yes	0.55	yes
salviolone	MOL007145	CC1=C(C(=O)C=C2C3=C(C=CC2=C1)C(CCC3)(C)C)O	268.35	high	yes	0.55	yes
tanshinone iia	MOL007154	CC1=COC2=C1C(=O)C(=O)C3=C2C=CC4=C3CCCC4(C)C	294.34	high	yes	0.55	yes
Armepavine	MOL007206	CN1CCC2=CC(=C(C=C2C1CC3=CC=C(C=C3)O)OC)OC	313.39	high	yes	0.55	yes
Machiline	MOL007207	COC1=C(C=C2C(NCCC2=C1)CC3=CC=C(C=C3)O)O	285.34	high	yes	0.55	yes
o-Nornuciferine	MOL007210	CN1CCC2=CC(=C(C3=C2C1CC4=CC=CC=C43)OC)O	281.35	high	yes	0.55	yes
Nuciferin	MOL007213	CN1CCC2=CC(=C(C3=C2C1CC4=CC=CC=C43)OC)OC	295.38	high	yes	0.55	yes
n-nornuciferine	MOL007216	COC1=C(C2=C3C(CC4=CC=CC=C42)NCCC3=C1)OC	281.35	high	yes	0.55	yes
Remerin	MOL007218	CN1CCC2=CC3=C(C4=C2C1CC5=CC=CC=C54)OCO3	279.33	high	yes	0.55	yes
(-)-Drimenol	MOL007255	CC1=CCC2C(CCCC2(C1CO)C)(C)C	222.37	high	yes	0.55	yes
Globeflowery acid	MOL007273	CC1(CCC2=C(O1)C(=CC(=C2)C(=O)O)OC)C	236.26	high	yes	0.85	yes
Xanthanoic acid	MOL007313	C1=CC=C2C(=C1)C(C3=CC=CC=C3O2)C(=O)O	226.23	high	yes	0.85	yes
dihydroepideoxyarteannuin b	MOL007391	CC1CCC2C(C(=O)OC23C1CCC(=C3)C)C	234.33	high	yes	0.55	yes
Deoxyarteannuin B	MOL007392	CC1CCC2C(=C)C(=O)OC23C1CCC(=C3)C	232.32	high	yes	0.55	yes
deoxyisoartemisinin b	MOL007433	CC1CCC2C(=C)C(=O)OC23C1CCC(=C3)C	232.32	high	yes	0.55	yes
(1S,4aS,8aS)-7-isopropyl-1,4a-dimethyl-2,3,4,5,6,8a-hexahydronaphthalen-1-ol	MOL007548	CC(C)C1=CC2C(CCCC2(C)O)(CC1)C	222.37	high	yes	0.55	yes
dihydroagarofuran	MOL007591	CC1CCCC2(C13CC(CC2)C(O3)(C)C)C	222.37	high	yes	0.55	yes
(1R,3R)-1-methyl-2,3,4,9-tetrahydro-1H-$b-carboline-3-carboxylic acid	MOL007606	CC1C2=C(CC([NH2+]1)C(=O)[O-])C3=CC=CC=C3N2	230.26	high	no	0.55	yes
Alkannan	MOL007723	CC(C)CCCC1=CC(=O)C2=C(C=CC(=C2C1=O)O)O	274.31	high	yes	0.55	yes
arnebinol	MOL007731	CC1=CCC2=C(C=CC(=C2)OCC(=CCC1)C)O	244.33	high	yes	0.55	yes
ZINC00391893	MOL007743	COC1=CC(=C2C(=O)CC(OC2=C1)C3=CC=CC=C3)O	270.28	high	yes	0.55	yes
melampyroside_qt	MOL007784	C1C=C(C2C1C=COC2OC3C(C(C(C(O3)(CO)O)O)O)O)COC(=O)C4=CC=CC=C4	450.44	low	no	0.55	yes
1,7-dimethyl-5-vinyl-9,10-dihydrophenanthrene-2,3-diol	MOL007896	CC1=CC2=C(C(=C1)C=C)C3=CC(=C(C(=C3CC2)C)O)O	266.33	high	yes	0.55	yes
1,7-dimethyl-5-vinyl-9,10-dihydrophenanthrene-2,6-diol	MOL007897	CC1=CC2=C(C3=C(CC2)C(=C(C=C3)O)C)C(=C1O)C=C	266.33	high	yes	0.55	yes
1,8-dimethyl-4-vinyl-9,10-dihydrophenanthrene-2,7-diol	MOL007898	CC1=C(C=CC2=C1CCC3=C2C(=CC(=C3C)O)C=C)O	266.33	high	yes	0.55	yes
2,8-dihydroxy-1,6-dimethyl-5-ethenyl-9,10-dihydrophenanthrene	MOL007899	CC1=CC(=C2CCC3=C(C2=C1C=C)C=CC(=C3C)O)O	266.33	high	yes	0.55	yes
1,7-dimethyl-9,10-dihydrophenanthrene-2,6-diol	MOL007900	CC1=CC2=C(C=C1O)C3=C(CC2)C(=C(C=C3)O)C	240.3	high	yes	0.55	yes
3,7-dihydroxy-2,8-dimethyl-9,10-dihydrophenanthrene-4-carbaldehyde	MOL007907	CC1=CC2=C(C3=C(CC2)C(=C(C=C3)O)C)C(=C1O)C=O	268.31	high	yes	0.55	yes
austrobailignan-5	MOL007985	CC(CC1=CC2=C(C=C1)OCO2)C(C)CC3=CC4=C(C=C3)OCO4	326.39	high	yes	0.55	yes
2-methoxy-9,10-dihydrophenanthrene-4,5-diol	MOL007991	COC1=CC2=C(C(=C1)O)C3=C(CC2)C=CC=C3O	242.27	high	yes	0.55	yes
7beta,12-Dimethoxy-8,11,13-abietatrien-11-ol	MOL008141	CC(C)C1=C(C(=C2C(=C1)C(CC3C2(CCCC3(C)C)C)OC)O)OC	346.5	high	yes	0.55	yes
Costaclavine	MOL008145	CC1CC2C(CC3=CNC4=CC=CC2=C34)N(C1)C	240.34	high	yes	0.55	yes
4,8-dimethoxy-1-methyl-3-(3-methyl-2-oxobut-3-enyl)quinolin-2-one	MOL008177	CC(=C)C(=O)CC1=C(C2=C(C(=CC=C2)OC)N(C1=O)C)OC	301.34	high	yes	0.55	yes
3-(2-keto-3-methyl-but-3-enyl)-4,8-dimethoxy-carbostyril	MOL008178	CC(=C)C(=O)CC1=C(C2=C(C(=CC=C2)OC)NC1=O)OC	287.31	high	yes	0.55	yes
alpha-berbine	MOL008182	C1CN2CC3=CC=CC=C3CC2C4=CC=CC=C41	235.32	high	yes	0.55	yes
4,8-dimethoxy-1-methyl-3-(3-methyl-2-oxobutyl)quinolin-2-one	MOL008193	CC(C)C(=O)CC1=C(C2=C(C(=CC=C2)OC)N(C1=O)C)OC	303.35	high	yes	0.55	yes
4-Ethoxycarbonyl-2-quinolone	MOL008059	CCOC(=O)C1=CC(=O)NC2=CC=CC=C21	217.22	high	yes	0.55	yes
Orixinone	MOL008195	CC(C)C(=O)CC1=C(C2=C(C3=C(C=C2)OCO3)N=C1OC)OC	317.34	high	yes	0.55	yes
Pteleprenine	MOL008197	CC(=CCC1=C(C2=C(C3=C(C=C2)OCO3)N(C1=O)C)OC)C	301.34	high	yes	0.55	yes
5H-benzocyclohepten-1-ol , 6, 7, 8, 9-	MOL008303	CC1CCCC(C2=C1C(=CC(=C2)C)O)(C)C	218.33	high	yes	0.55	yes
SMR000232338	MOL008463	CC1C2CN3CCC4(C3CC2C(=CO1)C(=O)OC)C5=CC=CC=C5NC4=O	368.43	high	no	0.55	yes
(E)-16,17-Didehydro-17-methoxy-17,18-seco-3-beta-yohimban-16-carboxylic acid methyl ester	MOL008465	CCC1CN2CCC3=C(C2CC1C(=COC)C(=O)OC)NC4=CC=CC=C34	368.47	high	yes	0.55	yes
methyl (E)-2-[(2S,3Z,12bS)-3-ethylidene-2,4,6,7,12,12b-hexahydro-1H-indolo[3,2-h]quinolizin-2-yl]-3-methoxyprop-2-enoate	MOL008468	CC=C1CN2CCC3=C(C2CC1C(=COC)C(=O)OC)NC4=CC=CC=C34	366.45	high	yes	0.55	yes
Rhynchophylline	MOL008469	CCC1CN2CCC3(C2CC1C(=COC)C(=O)OC)C4=CC=CC=C4NC3=O	384.47	high	yes	0.55	yes
SMR000232333	MOL008470	CC1C2CN3CCC4(C3CC2C(=CO1)C(=O)OC)C5=CC=CC=C5NC4=O	368.43	high	no	0.55	yes
Isorhyncophylline	MOL008471	CCC1CN2CCC3(C2CC1C(=COC)C(=O)OC)C4=CC=CC=C4NC3=O	384.47	high	yes	0.55	yes
(E)-2-[(3S,6'S,7'S,8'aS)-6'-ethyl-2-keto-spiro[indoline-3,1'-indolizidine]-7'-yl]-3-methoxy-acrylic acid methyl ester	MOL008473	CCC1CN2CCC3(C2CC1C(=COC)C(=O)OC)C4=CC=CC=C4NC3=O	384.47	high	yes	0.55	yes
(E)-2-[(3R,6'S,7'S,8'aS)-6'-ethyl-2-keto-spiro[indoline-3,1'-indolizidine]-7'-yl]-3-methoxy-acrylic acid methyl ester	MOL008474	CCC1CN2CCC3(C2CC1C(=COC)C(=O)OC)C4=CC=CC=C4NC3=O	384.47	high	yes	0.55	yes
Mitraphyllic acid	MOL008475	CC1C2CN3CCC4(C3CC2C(=CO1)C(=O)O)C5=CC=CC=C5NC4=O	354.4	high	no	0.56	yes
corynoxeine	MOL008477	COC=C(C1CC2C3(CCN2CC1C=C)C4=CC=CC=C4NC3=O)C(=O)OC	382.45	high	yes	0.55	yes
methyl (E)-2-[(2S,3R,12bS)-3-vinyl-1,2,3,4,6,7,12,12b-octahydroindolo[3,2-h]quinolizin-2-yl]-3-methoxy-prop-2-enoate	MOL008478	COC=C(C1CC2C3=C(CCN2CC1C=C)C4=CC=CC=C4N3)C(=O)OC	366.45	high	yes	0.55	yes
yohimbine	MOL008488	COC(=O)C1C(CCC2C1CC3C4=C(CCN3C2)C5=CC=CC=C5N4)O	354.44	high	yes	0.55	yes
delta(sup 18)-Hirsutine	MOL008489	COC=C(C1CC2C3=C(CCN2CC1C=C)C4=CC=CC=C4N3)C(=O)OC	366.45	high	yes	0.55	yes
corycavine	MOL008634	CC1C2=C(CN(CCC3=CC4=C(C=C3C1=O)OCO4)C)C5=C(C=C2)OCO5	367.4	high	yes	0.55	yes
coryincine	MOL008635	COC(=O)C1C(CCC2C1CC3C4=C(CCN3C2)C5=CC=CC=C5N4)O	354.44	high	yes	0.55	yes
corynoline	MOL008636	CC12C(CC3=CC4=C(C=C3C1N(CC5=C2C=CC6=C5OCO6)C)OCO4)O	367.4	high	yes	0.55	yes
isocorynoline	MOL008640	CN1CCC2=CC(=C(C3=C2C1CC4=C3C(=C(C=C4)OC)O)OC)OC	341.4	high	yes	0.55	yes
noryuziphine	MOL008642	COC1=CC2=C(CCNC2CC3=CC=C(C=C3)O)C=C1	269.34	high	yes	0.55	yes
yuziphine	MOL008645	CN1CCC2=C(C1CC3=CC=C(C=C3)O)C=C(C=C2)OC	283.36	high	yes	0.55	yes
xanthoplanine	MOL008833	C[N+]1(CCC2=CC(=C(C3=C2C1CC4=CC(=C(C=C43)OC)O)OC)OC)C	356.44	high	yes	0.55	yes
Cherianoine	MOL008843	CN1C=CC2=CC(=C(C(=C2C1=O)OC)O)OC	235.24	high	yes	0.55	yes
bis[(2R)-2-ethylhexyl] benzene-1,2-dicarboxylate	MOL008854	CCCCC(CC)COC(=O)C1=CC=CC=C1C(=O)OCC(CC)CCCC	390.56	high	no	0.55	yes
(-)-Tabernemontanine	MOL009015	CCC1CN(C2CC3=C(C(=O)CC1C2C(=O)OC)NC4=CC=CC=C34)C	354.44	high	yes	0.55	yes
Cinchonan-9-al, 6'-methoxy-, (9R)-	MOL009031	COC1=CC2=C(C=CN=C2C=C1)C(C3CC4CCN3CC4C=C)O	324.42	high	yes	0.55	yes
Peraksine	MOL009136	CC1C2COC(C3C2CC4N1C3CC5=C4NC6=CC=CC=C56)O	310.39	high	yes	0.55	yes
(R)-(6-methoxy-4-quinolyl)-[(2R,4R,5S)-5-vinylquinuclidin-2-yl]methanol	MOL009137	COC1=CC2=C(C=CN=C2C=C1)C(C3CC4CCN3CC4C=C)O	324.42	high	yes	0.55	yes
Loureirin A	MOL009160	COC1=CC(=C(C=C1)CCC(=O)C2=CC=C(C=C2)O)OC	286.32	high	yes	0.55	yes
anonaine	MOL009166	C1CNC2CC3=CC=CC=C3C4=C2C1=CC5=C4OCO5	265.31	high	yes	0.55	yes
(1R)-6,7-dimethoxy-1-(4-methoxybenzyl)-2-methyl-3,4-dihydro-1H-isoquinoline	MOL009167	CN1CCC2=CC(=C(C=C2C1CC3=CC=C(C=C3)OC)OC)OC	327.42	high	yes	0.55	yes
Pronuciferin	MOL009172	CN1CCC2=CC(=C(C3=C2C1CC34C=CC(=O)C=C4)OC)OC	311.17	high	yes	0.55	yes
(+)-Anwulignan	MOL009198	CC(CC1=CC2=C(C=C1)OCO2)C(C)CC3=CC(=C(C=C3)O)OC	328.4	high	yes	0.55	yes
2,6-dimethoxy-4-[(2S,3S)-7-methoxy-3-methyl-5-[(E)-prop-1-enyl]-2,3-dihydrobenzofuran-2-yl]phenol	MOL009241	CC=CC1=CC2=C(C(=C1)OC)OC(C2C)C3=CC(=C(C(=C3)OC)O)OC	356.41	high	yes	0.55	yes
Isoguaiacin	MOL009243	CC1CC2=CC(=C(C=C2C(C1C)C3=CC(=C(C=C3)O)OC)O)OC	328.4	high	yes	0.55	yes
4-[(2R,3S)-4-(1,3-benzodioxol-5-yl)-2,3-dimethylbutyl]-2-methoxyphenol	MOL009251	CC(CC1=CC2=C(C=C1)OCO2)C(C)CC3=CC(=C(C=C3)O)OC	328.4	high	yes	0.55	yes
5-[(2S,3S)-7-methoxy-3-methyl-5-[(E)-prop-1-enyl]-2,3-dihydrobenzofuran-2-yl]-1,3-benzodioxole	MOL009255	CC=CC1=CC2=C(C(=C1)OC)OC(C2C)C3=CC4=C(C=C3)OCO4	324.37	high	yes	0.55	yes
Propranolol, L-	MOL009261	CC(C)NCC(COC1=CC=CC2=CC=CC=C21)O	259.34	high	yes	0.55	yes
saucernetindiol	MOL009263	CC1C(C(OC1C2=CC(=C(C=C2)O)OC)C3=CC(=C(C=C3)O)OC)C	344.4	high	yes	0.55	yes
tetrahydrofuroguaiacin B	MOL009264	CC1C(C(OC1C2=CC(=C(C=C2)O)OC)C3=CC(=C(C=C3)O)OC)C	344.4	high	yes	0.55	yes
5-[[(1S)-6,7-dimethoxy-2-methyl-3,4-dihydro-1H-isoquinolin-1-yl]methyl]-2-methoxyphenol	MOL009328	CN1CCC2=CC(=C(C=C2C1CC3=CC(=C(C=C3)OC)O)OC)OC	343.42	high	yes	0.55	yes
Erythroculine	MOL009335	COC1CC=C2CCN3C2(C1)C4=CC(=C(C=C4CC3)OC)C(=O)OC	343.42	high	yes	0.55	yes
(1R,4aR,7R,8aR)-7-isopropenyl-1,4a-dimethyl-1-decalinol	MOL009343	CC(=C)C1CCC2(CCCC(C2C1)(C)O)C	222.37	high	yes	0.55	yes
(4S,5S,6R)-5,6-dihydroxy-4-isopropyl-6-methyl-2,3,4,5,7,8-hexahydronaphthalen-1-one	MOL009347	CC(C)C1CCC(=O)C2=C1C(C(CC2)(C)O)O	238.32	high	yes	0.55	yes
Oxyphyllol A	MOL009351	CC(=C)C1CCC2(CCCC(C2=C1)(C)O)C	220.35	high	yes	0.55	yes
7-methoxy-3-methyl-2,5-dihydroxy-9,10-dihydrophenanthrene	MOL009374	CC1=CC2=C(CCC3=C2C(=CC(=C3)OC)O)C=C1O	256.3	high	yes	0.55	yes
didehydrotuberostemonine	MOL009387	CCC1C2CCCCN3C2=C(C=C3C4CC(C(=O)O4)C)C5C1OC(=O)C5C	371.47	high	yes	0.55	yes
2-aminobenzoate-3,7-dimethyl-1,6-octadien-3-ol	MOL009450	CC(=CCCC(C)(C=C)OC(=O)C1=CC=CC=C1N)C	273.37	high	yes	0.55	yes
Nemerol	MOL009594	CCOC(=O)C1(CCN(CC1)C)C2=CC=CC=C2	247.33	high	yes	0.55	yes
4-[(Z,1R)-3-(4-methoxyphenyl)-1-vinylprop-2-enyl]phenol	MOL009637	COC1=CC=C(C=C1)C=CC(C=C)C2=CC=C(C=C2)O	266.33	high	yes	0.55	yes
Atropine	MOL009650	CN1C2CCC1CC(C2)OC(=O)C(CO)C3=CC=CC=C3	289.37	high	yes	0.55	yes
Zederone	MOL009668	CC1=CCCC2(C(O2)C(=O)C3=C(C1)OC=C3C)C	246.3	high	yes	0.55	yes
Pramoxine	MOL009706	CCCCOC1=CC=C(C=C1)OCCCN2CCOCC2	293.4	high	yes	0.55	yes
Toddaculin	MOL009998	CC(=CCC1=C(C=C2C(=C1OC)C=CC(=O)O2)OC)C	274.31	high	yes	0.55	yes
12-Methoxy-6,8,11,13-abietatraen-11-ol	MOL009999	CC(C)C1=C(C(=C2C(=C1)C=CC3C2(CCCC3(C)C)C)O)OC	314.46	high	yes	0.55	yes
farfugin A	MOL010051	CC1CCCC2=C1C3=C(C=C2C)C(=CO3)C	214.3	high	yes	0.55	yes
BUTYL ISOBUTYL PHTHALATE	MOL010080	CCCCOC(=O)C1=CC=CC=C1C(=O)OCC(C)C	278.34	high	yes	0.55	yes
Pinguisone	MOL010189	CC1CC(=O)C2(C1(CC3=C(C2C)C=CO3)C)C	232.32	high	yes	0.55	yes
(2R,4R)-2-phenylchroman-4-ol	MOL010242	C1C(C2=CC=CC=C2OC1C3=CC=CC=C3)O	226.27	high	yes	0.55	yes
(2S)-Flavanone	MOL010244	C1C(OC2=CC=CC=C2C1=O)C3=CC=CC=C3	224.25	high	yes	0.55	yes
flavone	MOL010245	C1=CC=C(C=C1)C2=CC(=O)C3=CC=CC=C3O2	222.24	high	yes	0.55	yes
(2E,4E,6E,8Z)-3,7-dimethyl-9-(2,6,6-trimethyl-1-cyclohexenyl)nona-2,4,6,8-tetraen-1-ol	MOL010276	CC1=C(C(CCC1)(C)C)C=CC(=CC=CC(=CCO)C)C	286.45	high	yes	0.55	yes
()-alpha-Funebrene	MOL010380	CC1CCC2C13CC=C(C(C3)C2(C)C)C	204.35	low	no	0.55	yes
(4-allyl-2,6-dimethoxy-phenyl) 3-methylbutanoate	MOL010430	CC(C)CC(=O)OC1=C(C=C(C=C1OC)CC=C)OC	278.34	high	yes	0.55	yes
Lacinilene-C-7-methyl ether	MOL010468	CC1=CC2=C(C=C1OC)C(C(=O)C=C2C(C)C)(C)O	260.33	high	yes	0.55	yes
WLN: 6OVR BVO6	MOL010482	CCCCCCOC(=O)C1=CC=CC=C1C(=O)OCCCCCC	334.45	high	yes	0.55	yes
6,7-dimethoxy-2-(2-phenylethyl)chromone	MOL010495	COC1=C(C=C2C(=C1)C(=O)C=C(O2)CCC3=CC=CC=C3)OC	310.34	high	yes	0.55	yes
6-methoxy-2-[2-(3-methoxyphenyl)ethyl]chromone	MOL010500	COC1=CC2=C(C=C1)OC(=CC2=O)CCC3=CC(=CC=C3)OC	310.34	high	yes	0.55	yes
2H-3,9a-Methano-1-benzoxepin-9-methanol, octahydro-2,2,5a-trimethyl-, (3R-(3alpha,5aalpha,9alpha,9aalpha))-	MOL010505	CC1(C2CCC3(CCCC(C3(C2)O1)CO)C)C	238.37	high	yes	0.55	yes
Dihydrokaranone	MOL010508	CC1CCCC2=CC(=O)C(=C(C)C)CC12C	218.33	high	yes	0.55	yes
(3R)-7-hydroxy-3-isopropenyl-tetralin-5-carbaldehyde	MOL010513	CC(=C)C1CCC2=C(C1)C(=CC(=C2)O)C=O	216.28	high	yes	0.55	yes
Nardosinone	MOL010540	CC1CCC=C2C1(C3C(CC2=O)OOC3(C)C)C	250.33	high	yes	0.55	yes
ST069309	MOL010546	C1CC2=C3C(=C4C(=C2)C=C(C(=O)O4)C(=O)O)CCCN3C1	285.29	high	yes	0.85	yes
1,2-Dibenzoylethane	MOL010555	C1=CC=C(C=C1)C(=O)CCC(=O)C2=CC=CC=C2	238.28	high	yes	0.55	yes
WLN: RVO2R	MOL010556	C1=CC=C(C=C1)CCOC(=O)C2=CC=CC=C2	226.27	high	yes	0.55	yes
Diglycol dibenzoate	MOL010580	C1=CC=C(C=C1)C(=O)OCCOCCOC(=O)C2=CC=CC=C2	314.33	high	yes	0.55	yes
Formononetin	MOL010586	COC1=CC=C(C=C1)C2COC3=C(C2=O)C=CC(=C3)O	270.258	high	yes	0.55	yes
linderalactone	MOL010905	CC1=CCCC2=CC(C3=C(C1)OC=C3C)OC2=O	244.29	high	yes	0.55	yes
Lindenenol	MOL010908	CC1=COC2=C1C(C3C(=C)C4CC4C3(C2)C)O	230.3	high	yes	0.55	yes
neolinderalactone	MOL010915	CC1=CCCC2=CC(C3=C(C1)OC=C3C)OC2=O	244.29	high	yes	0.55	yes
Boldine	MOL010917	CN1CCC2=CC(=C(C3=C2C1CC4=CC(=C(C=C43)OC)O)OC)O	327.37	high	yes	0.55	yes
estrone	MOL010921	CC12CCC3C(C1CCC2=O)CCC4=C3C=CC(=C4)O	270.37	high	yes	0.55	yes
(2-hydroxyphenyl)methyl benzoate	MOL010945	C1=CC=C(C=C1)C(=O)OCC2=CC=CC=C2O	228.24	high	yes	0.55	yes
caryophyllenyl alcohol	MOL010948	CC1(CC2C(C1)C3(CCCC2(C3O)C)C)C	222.37	high	yes	0.55	yes
Phthalic acid, isobutyl octyl ester	MOL010966	CCCCCCCCOC(=O)C1=CC=CC=C1C(=O)OCC(C)C	334.45	high	yes	0.55	yes
(+)-Medicarpin	MOL011076	COC1=CC2=C(C=C1)C3COC4=C(C3O2)C=CC(=C4)O	270.28	high	yes	0.55	yes
methyl (Z)-3-(3,4,5-trimethoxyphenyl)prop-2-enoate	MOL011077	COC1=CC(=CC(=C1OC)OC)C=CC(=O)OC	252.26	high	yes	0.55	yes
2-methoxy-3-phenyl-chromone	MOL011083	COC1=C(C(=O)C2=CC=CC=C2O1)C3=CC=CC=C3	252.26	high	yes	0.55	yes
apohyoscine	MOL011092	CN1C2CC(CC1C3C2O3)OC(=O)C(=C)C4=CC=CC=C4	285.34	high	yes	0.55	yes
Truflex OBP	MOL011319	CCCCCCCCOC(=O)C1=CC=CC=C1C(=O)OCCCC	334.45	high	yes	0.55	yes
DIBUTYL TEREPHTHALATE	MOL011366	CCCCOC(=O)C1=CC=C(C=C1)C(=O)OCCCC	278.34	high	yes	0.55	yes
Lindenene	MOL011416	CC1=COC2=C1CC3C(=C)C4CC4C3(C2)C	214.3	high	yes	0.55	yes
Anisodamine	MOL011478	CN1C2CC(CC1C(C2)O)OC(=O)C(CO)C3=CC=CC=C3	305.37	high	no	0.55	yes
Datumetine	MOL011491	CN1C2CCC1CC(C2)OC(=O)C3=CC=C(C=C3)OC	275.34	high	yes	0.55	yes
hyoscine	MOL011519	CN1C2CC(CC1C3C2O3)OC(=O)C(CO)C4=CC=CC=C4	303.35	high	no	0.55	yes
Norhyoscyamine	MOL011525	C1CC2CC(CC1N2)OC(=O)C(CO)C3=CC=CC=C3	275.34	high	yes	0.55	yes
nodakenetin	MOL011748	CC(C)(C1CC2=C(O1)C=C3C(=C2)C=CC(=O)O3)O	246.26	high	yes	0.55	yes
5-O-Methylvisamminol	MOL011753	CC1=CC(=O)C2=C(C3=C(C=C2O1)OC(C3)C(C)(C)O)OC	290.31	high	yes	0.55	yes
Alloaromadendrene oxide	MOL011871	CC1CCC2C1C3C(C3(C)C)CCC2=C	204.35	low	yes	0.55	yes
(2R,4aS,10aR)-7-isopropyl-2,4a-dimethyl-1-methylene-4,9,10,10a-tetrahydro-3H-phenanthren-2-ol	MOL011912	CC(C)C1=CC2=C(C=C1)C3(CCC(C(=C)C3CC2)(C)O)C	284.44	high	yes	0.55	yes
Allopseudococain	MOL011949	CN1C2CCC1C(C(C2)OC(=O)C3=CC=CC=C3)C(=O)OC	303.35	high	yes	0.55	yes
Pterostilbene	MOL011980	COC1=CC(=CC(=C1)C=CC2=CC=C(C=C2)O)OC	256.3	high	yes	0.55	yes
Mosloflavone	MOL012101	COC1=C(C(=C2C(=C1)OC(=CC2=O)C3=CC=CC=C3)O)OC	298.29	high	yes	0.55	yes
(1R,5R,6R,7R)-3-allyl-6-(1,3-benzodioxol-5-yl)-1-methoxy-7-methylbicyclo[3.2.1]oct-2-ene-4,8-dione	MOL012120	CC1C(C2C(=O)C(=CC1(C2=O)OC)CC=C)C3=CC4=C(C=C3)OCO4	340.37	high	yes	0.55	yes
isodihydrofutoquinol a	MOL012131	CC(CC1=CC2=C(C=C1)OCO2)C3(C=C(C(=O)C=C3OC)CC=C)OC	356.41	high	yes	0.85	yes
Caribine	MOL012141	C1CC2C=C3C(CN4C3C(C2NC1)C5=CC6=C(C=C5C4)OCO6)O	326.39	high	no	0.55	yes
Estriol	MOL012142	CC12CCC3C(C1CC(C2O)O)CCC4=C3C=CC(=C4)O	288.38	high	yes	0.55	yes
coriandrone A	MOL012153	CC1CC2=CC(=C3CC(OC3=C2C(=O)O1)C(C)(C)O)OC	292.33	high	yes	0.55	yes
2-Methoxybenzyl-2,6-dimethoxybenzoate	MOL012161	COC1=C(C(=CC=C1)OC)C(=O)OCC2=CC=CC=C2OC	302.32	high	yes	0.55	yes
Methyl dehydro-15-hydroxy-abietan-18-oate	MOL012165	CC12CCCC(C1CCC3=C2C=CC(=C3)C(C)(C)O)(C)C(=O)OC	330.46	high	yes	0.55	yes
Benzyl 2,6-methoxybenzoate	MOL012169	COC1=C(C(=CC=C1)OC)C(=O)OCC2=CC=CC=C2	272.3	high	yes	0.55	yes
Benzyl 2-hydroxy-6-methoxybenzoate	MOL012170	COC1=CC=CC(=C1C(=O)OCC2=CC=CC=C2)O	258.27	high	yes	0.55	yes
Lobelanine	MOL012208	CN1C(CCCC1CC(=O)C2=CC=CC=C2)CC(=O)C3=CC=CC=C3	335.44	high	yes	0.55	yes
2-[(2R,6S)-6-[(2R)-2-hydroxy-2-phenylethyl]-1-methylpiperidin-2-yl]-1-phenylethanone	MOL012209	CN1C(CCCC1CC(=O)C2=CC=CC=C2)CC(C3=CC=CC=C3)O	337.46	high	yes	0.55	yes
norlobelanine	MOL012216	C1CC(NC(C1)CC(=O)C2=CC=CC=C2)CC(=O)C3=CC=CC=C3	321.41	high	yes	0.55	yes
(1S,4aS,8aS)-7-isopropylidene-1,4a-dimethyl-1-decalinol	MOL012441	CC(=C1CCC2(CCCC(C2C1)(C)O)C)C	222.37	high	yes	0.55	yes
ZINC05063142	MOL012766	CC1=CCC2C(CCCC2(C1CO)C)(C)C	222.37	high	yes	0.55	yes
linalyl anthranilate	MOL012866	CC(=CCCC(C)(C=C)OC(=O)C1=CC=CC=C1N)C	273.37	high	yes	0.55	yes
Phthalic acid, butyl isohexyl ester	MOL012896	CCCCOC(=O)C1=CC=CC=C1C(=O)OCCCC(C)C	306.4	high	yes	0.55	yes
sinomenine	MOL012920	CN1CCC23CC(=O)C(=CC2C1CC4=C3C(=C(C=C4)OC)O)OC	329.39	high	yes	0.55	yes
l-SPD	MOL012922	COC1=C(C=C2C3CC4=C(CN3CCC2=C1)C(=C(C=C4)O)OC)O	327.37	high	yes	0.55	yes
Asimilobine	MOL012974	COC1=C(C=C2CCNC3C2=C1C4=CC=CC=C4C3)O	267.32	high	yes	0.55	yes
4b,5,6,7,8,8a,9,10-octahydro-4b,8-dimethyl-2-Isopropylphenanthrene	MOL013005	CC1CCCC2(C1CCC3=C2C=CC(=C3)C(C)C)C	256.43	low	no	0.55	yes
2-phenyl-1H-isoquinoline	MOL013038	C1C2=CC=CC=C2C=CN1C3=CC=CC=C3	207.27	high	yes	0.55	yes
Tecomin	MOL013067	CC(=CCC1=C(C2=CC=CC=C2C(=O)C1=O)O)C	242.27	high	yes	0.85	yes
Decursin	MOL013077	CC(=CC(=O)OC1CC2=C(C=C3C(=C2)C=CC(=O)O3)OC1(C)C)C	328.36	high	yes	0.55	yes
Lomatin	MOL013091	CC1(C(CC2=C(O1)C=CC3=C2OC(=O)C=C3)O)C	246.26	high	yes	0.55	yes
Coumurrayin	MOL013097	CC(=CCC1=C(C=C(C2=C1OC(=O)C=C2)OC)OC)C	274.31	high	yes	0.55	yes
Sesibiricin	MOL013105	CC(=CCC1=C(C=C(C2=C1OC(=O)C=C2)OCC=C(C)C)OC)C	328.4	high	yes	0.55	yes
Litsoeine	MOL013195	COC1=C(C2=C3C(CC4=CC(=C(C=C42)OC)O)NCCC3=C1)OC	327.37	high	yes	0.55	yes
Strictosamide_qt	MOL013219	C=CC1C2CC3C4=C(CCN3C(=O)C2=COC1OC5C(C(C(C(O5)CO)O)O)O)C6=CC=CC=C6N4	498.53	low	no	0.56	yes
caryophyllene alcohol	MOL013228	CC1(CC2C1CCC3(CCCC2(C3)O)C)C	222.37	high	yes	0.55	yes
caryophyllenol	MOL013229	CC1(CC2C(C1)C3(CCCC2(C3O)C)C)C	222.37	high	yes	0.55	yes
Isomeranzin	MOL013331	CC(C)C(=O)CC1=C(C=CC2=C1OC(=O)C=C2)OC	260.29	high	yes	0.55	yes
8-[[(2S)-3,3-dimethyloxiran-2-yl]methyl]-7-methoxy-coumarin	MOL013382	CC1(C(O1)CC2=C(C=CC3=C2OC(=O)C=C3)OC)C	260.29	high	yes	0.55	yes
Physovenine	MOL013287	CC12CCOC1N(C3=C2C=C(C=C3)OC(=O)NC)C	262.3	high	yes	0.55	yes
Auraptene	MOL013434	CC(=CCCC(=CCOC1=CC2=C(C=C1)C=CC(=O)O2)C)C	298.38	high	yes	0.55	yes
6-Methoxy aurapten	MOL013437	CC(=CCCC(=CCOC1=C(C=C2C=CC(=O)OC2=C1)OC)C)C	328.4	high	yes	0.55	yes
panaxynol	MOL001949	CCCCCCCC=CCC#CC#CC(C=C)O	244.37	high	yes	0.55	yes
dehydrodiisoeugenol	MOL000258	CC=CC1=CC2=C(C(=C1)OC)OC(C2C)C3=CC(=C(C=C3)O)OC	326.39	high	yes	0.55	yes
5-[(2R,3R)-7-methoxy-3-methyl-5-[(E)-prop-1-enyl]-2,3-dihydrobenzofuran-2-yl]-1,3-benzodioxole	MOL000260	CC=CC1=CC2=C(C(=C1)OC)OC(C2C)C3=CC4=C(C=C3)OCO4	324.37	high	yes	0.55	yes
(2R,3R,3aS)-3a-allyl-2-(1,3-benzodioxol-5-yl)-5-methoxy-3-methyl-2,3-dihydrobenzofuran-6-one	MOL000308	CC1C(OC2=CC(=O)C(=CC12CC=C)OC)C3=CC4=C(C=C3)OCO4	340.37	high	yes	0.85	yes
(2S,3S)-2-(3,4-dimethoxyphenyl)-7-methoxy-3-methyl-2,3-dihydrobenzofuran-5-carbaldehyde	MOL000321	CC1C(OC2=C1C=C(C=C2OC)C=O)C3=CC(=C(C=C3)OC)OC	328.36	high	yes	0.55	yes
Kadsurenone	MOL000322	CC1C(OC2=CC(=O)C(=CC12OC)CC=C)C3=CC(=C(C=C3)OC)OC	356.41	high	yes	0.85	yes
(2R,3R)-2-(3,4-dimethoxyphenyl)-7-methoxy-3-methyl-5-[(E)-prop-1-enyl]-2,3-dihydrobenzofuran	MOL000325	CC=CC1=CC2=C(C(=C1)OC)OC(C2C)C3=CC(=C(C=C3)OC)OC	340.41	high	yes	0.55	yes
Veraguensin	MOL000333	CC1C(C(OC1C2=CC(=C(C=C2)OC)OC)C3=CC(=C(C=C3)OC)OC)C	372.45	high	yes	0.55	yes
futoquinol	MOL000336	CC(=CC1=CC2=C(C=C1)OCO2)C3(C=C(C(=O)C=C3OC)CC=C)OC	354.4	high	yes	0.85	yes
3,9-di-O-methylnissolin	MOL000371	COC1=CC2=C(C=C1)C3C(CO2)C4=C(O3)C(=C(C=C4)OC)OC	314.33	high	yes	0.55	yes
(6aR,11aR)-9,10-dimethoxy-6a,11a-dihydro-6H-benzofurano[3,2-c]chromen-3-ol	MOL000380	COC1=C(C2=C(C=C1)C3COC4=C(C3O2)C=CC(=C4)O)OC	300.31	high	yes	0.55	yes
formononetin	MOL000392	COC1=CC=C(C=C1)C2=COC3=C(C2=O)C=CC(=C3)O	268.26	high	yes	0.55	yes
Castanin	MOL000467	COC1=CC=C(C=C1)C2=COC3=CC(=C(C=C3C2=O)OC)O	298.29	high	yes	0.55	yes
8-o-Methylreyusi	MOL000468	COC1=CC=C(C=C1)C2=COC3=C(C2=O)C=CC(=C3OC)O	298.29	high	yes	0.55	yes
(-)-Epoxycaryophyllene	MOL000474	CC1(CC2C1CCC3(C(O3)CCC2=C)C)C	220.35	high	yes	0.55	yes
voacangine	MOL000528	CCC1CC2CC3(C1N(C2)CCC4=C3NC5=C4C=C(C=C5)OC)C(=O)OC	368.47	high	yes	0.55	yes
flemiphilippinin C	MOL000665	CC1(C=CC2=C(C3=C(C(=C2O1)CC=C)OC=C(C3=O)C4=CC(=C(C=C4)O)OC)O)C	406.43	high	no	0.55	yes
magnoflorine	MOL000764	C[N+]1(CCC2=CC(=C(C3=C2C1CC4=C3C(=C(C=C4)OC)O)O)OC)C	342.41	high	yes	0.55	yes
Menisporphine	MOL000782	COC1=CC2=C(C=C1)C3=NC=CC4=CC(=C(C(=C43)C2=O)OC)OC	321.33	high	yes	0.55	yes
bicuculline	MOL000791	CN1CCC2=CC3=C(C=C2C1C4C5=C(C6=C(C=C5)OCO6)C(=O)O4)OCO3	367.35	high	yes	0.55	yes
menisperine	MOL000794	C[N+]1(CCC2=CC(=C(C3=C2C1CC4=C3C(=C(C=C4)OC)O)OC)OC)C	356.44	high	yes	0.55	yes
(5R,6R)-5-isopropenyl-3,6-dimethyl-6-vinyl-5,7-dihydrobenzofuran-4-one	MOL000900	CC1=COC2=C1C(=O)C(C(C2)(C)C=C)C(=C)C	230.3	high	yes	0.55	yes
(1S,3E,7E,11S)-1,5,5,8-tetramethyl-12-oxabicyclo[9.1.0]dodeca-3,7-diene	MOL000939	CC1=CCC(C=CCC2(C(O2)CC1)C)(C)C	220.35	high	yes	0.55	yes
Dicumene	MOL000969	CC(C)(C1=CC=CC=C1)C(C)(C)C2=CC=CC=C2	238.37	low	no	0.55	yes
(6R,8R,9E)-8-methoxy-3,6,10-trimethyl-6,7,8,11-tetrahydro-5H-cyclodeca[b]furan-4-one	MOL001157	CC1CC(C=C(CC2=C(C(=CO2)C)C(=O)C1)C)OC	262.34	high	yes	0.55	yes
24268-41-5	MOL001172	CC1=CC(=O)C2=C(CC(=CCC1)C)OC=C2C	230.3	high	yes	0.55	yes
(6S,7R,8E)-7-methoxy-3,6-dimethyl-10-methylidene-5,6,7,11-tetrahydrocyclodeca[b]furan-4-one	MOL001173	CC1CC(=O)C2=C(CC(=C)C=CC1OC)OC=C2C	260.33	high	yes	0.55	yes
caryophyllene oxide	MOL001193	CC1(CC2C1CCC3(C(O3)CCC2=C)C)C	220.35	high	yes	0.55	yes
dehydrocostus lactone	MOL001298	C=C1CCC2C(C3C1CCC3=C)OC(=O)C2=C	230.3	high	yes	0.55	yes
n-heptanal	MOL001389	C1=CC=C(C=C1)N=NC2=CC=C(C=C2)N=NC3=C(C=CC4=CC=CC=C43)O	352.39	low	no	0.55	yes
galeopsin	MOL001418	CC(=O)OC1(C(=O)CC2C(CCCC2(C1(CCC3=COC=C3)O)C)(C)C)C	376.49	high	no	0.55	yes
Dihydrochelerythrine	MOL001461	CN1CC2=C(C=CC(=C2OC)OC)C3=C1C4=CC5=C(C=C4C=C3)OCO5	349.38	high	yes	0.55	yes
Dihydrosanguinarine	MOL001463	CN1CC2=C(C=CC3=C2OCO3)C4=C1C5=CC6=C(C=C5C=C4)OCO6	333.34	high	yes	0.55	yes
Luteanin	MOL001467	CN1CCC2=CC(=C(C3=C2C1CC4=C3C(=C(C=C4)OC)O)OC)OC	341.4	high	yes	0.55	yes
rhoeadine	MOL001473	CN1CCC2=CC3=C(C=C2C4C1C5=C(C(O4)OC)C6=C(C=C5)OCO6)OCO3	383.39	high	yes	0.55	yes
n-methylasimilobine	MOL001530	CN1CCC2=CC(=C(C3=C2C1CC4=CC=CC=C43)OC)O	281.35	high	yes	0.55	yes
dl-Nuciferine	MOL001531	CN1CCC2=CC(=C(C3=C2C1CC4=CC=CC=C43)OC)OC	295.38	high	yes	0.55	yes
zizyphusine	MOL001546	C[N+]1(CCC2=CC(=C(C3=C2C1CC4=C3C(=C(C=C4)OC)OC)O)O)C	342.41	high	yes	0.55	yes
Pisatin	MOL001594	COC1=CC2=C(C=C1)C3C(CO2)(C4=CC5=C(C=C4O3)OCO5)O	314.29	high	yes	0.55	yes
Sinoacutine	MOL001697	CN1CC23C1C4=CC(=O)C(=CC4(C2)C5=C3C=CC(=C5O)OC)OC	325.36	high	yes	0.55	yes
Sinoacutine	MOL001779	CN1CCC23C=C(C(=O)C=C2C1CC4=C3C(=C(C=C4)OC)O)OC	327.37	high	yes	0.55	yes
Sinensetin	MOL001803	COC1=C(C=C(C=C1)C2=CC(=O)C3=C(C(=C(C=C3O2)OC)OC)OC)OC	372.37	high	yes	0.55	yes
6-Methoxyflavone	MOL001876	COC1=CC2=C(C=C1)OC(=CC2=O)C3=CC=CC=C3	252.26	high	yes	0.55	yes
(-)-Caryophyllene oxide	MOL002003	CC1(CC2C1CCC3(C(O3)CCC2=C)C)C	220.35	high	yes	0.55	yes
sugiol	MOL002222	CC(C)C1=C(C=C2C(=C1)C(=O)CC3C2(CCCC3(C)C)C)O	300.44	high	yes	0.55	yes
indirubin	MOL002309	C1=CC=C2C(=C1)C(=C(N2)O)C3=NC4=CC=CC=C4C3=O	262.26	high	yes	0.55	yes
Deltoin	MOL002392	CC=C(C)C(=O)OC(C)(C)C1CC2=C(O1)C=C3C(=C2)C=CC(=O)O3	328.36	high	yes	0.55	yes
fuzitine	MOL002417	C[N+]1(CCC2=CC(=C(C3=C2C1CC4=C3C(=C(C=C4)O)O)OC)OC)C	342.41	high	yes	0.55	yes
6-gingerol	MOL002467	CCCCCC(CC(=O)CCC1=CC(=C(C=C1)O)OC)O	294.39	high	yes	0.55	yes
(1S,4aS,10aR)-7-isopropyl-1,4a-dimethyl-5,8-dioxo-2,3,4,9,10,10a-hexahydrophenanthrene-1-carboxylic acid	MOL002592	CC(C)C1=CC(=O)C2=C(C1=O)CCC3C2(CCCC3(C)C(=O)O)C	330.42	high	yes	0.85	yes
Flavidin	MOL002614	C1CC2=C3C(=CC(=C2)O)OCC4=CC(=CC1=C43)O	240.25	high	yes	0.55	yes
Dehydrotanshinone II A	MOL002651	CC1=COC2=C1C(=O)C(=O)C3=C2C=CC4=C3C=CCC4(C)C	292.33	high	yes	0.55	yes
ZINC05224268	MOL002851	CC1(CC2C1CCC3(C(O3)CCC2=C)C)C	220.35	high	yes	0.55	yes
Salvigenin	MOL002915	COC1=CC=C(C=C1)C2=CC(=O)C3=C(C(=C(C=C3O2)OC)OC)O	328.32	high	yes	0.55	yes
(3S)-7-hydroxy-3-(2,3,4-trimethoxyphenyl)chroman-4-one	MOL002962	COC1=C(C(=C(C=C1)C2COC3=C(C2=O)C=CC(=C3)O)OC)OC	330.33	high	yes	0.55	yes
(R)-4-Methoxydalbergione	MOL002964	COC1=CC(=O)C(=CC1=O)C(C=C)C2=CC=CC=C2	254.28	high	yes	0.85	yes
Duartin	MOL002981	COC1=C(C(=C(C=C1)C2CC3=C(C(=C(C=C3)O)OC)OC2)OC)O	332.35	high	yes	0.55	yes
4-Hydroxyhomopterocarpin	MOL002989	COC1=CC2=C(C=C1)C3COC4=C(C3O2)C=CC(=C4O)OC	300.31	high	yes	0.55	yes
(6aR,11aR)-3,9,10-trimethoxy-6a,11a-dihydro-6H-benzofurano[3,2-c]chromen-4-ol	MOL002990	COC1=C(C2=C(C=C1)C3C(CO2)C4=C(O3)C(=C(C=C4)OC)OC)O	330.33	high	yes	0.55	yes
(6aR,11aR)-3,9-dimethoxy-6a,11a-dihydro-6H-benzofurano[3,2-c]chromene-4,10-diol	MOL002991	COC1=C(C2=C(C=C1)C3COC4=C(C3O2)C=CC(=C4O)OC)O	316.31	high	yes	0.55	yes
Flavone der.	MOL003097	COC1=CC=C(C=C1)C2=CC(=O)C3=C(C=C(C=C3O2)OC)O	298.29	high	yes	0.55	yes
Deoxygomisin A	MOL003213	CC1CC2=CC3=C(C(=C2C4=C(C(=C(C=C4CC1C)OC)OC)OC)OC)OCO3	400.46	high	yes	0.55	yes
o-Isovalerylcolum bianetin	MOL003624	CC(C)CC(=O)OC(C)(C)C1CC2=C(O1)C=CC3=C2OC(=O)C=C3	330.37	high	yes	0.55	yes
belamcandin	MOL003749	COC1=C(C=C(C=C1)C2=COC3=CC(=C(C(=C3C2=O)O)OC)OC)OC	358.34	high	no	0.55	yes
Iristectorigenin (9CI)	MOL003758	COC1=C(C=C(C=C1)C2=COC3=C(C2=O)C(=C(C(=C3)O)OC)O)O	330.29	high	no	0.55	yes
7-Methoxy-2-methyl isoflavone	MOL003896	CC1=C(C(=O)C2=C(O1)C=C(C=C2)OC)C3=CC=CC=C3	266.29	high	yes	0.55	yes
nerolidyl acetate	MOL003938	CC(=CCCC(=CCCC(C)(C=C)OC(=O)C)C)C	264.4	high	yes	0.55	yes
Nantenin	MOL003939	CN1CCC2=CC(=C(C3=C2C1CC4=CC5=C(C=C43)OCO5)OC)OC	339.39	high	yes	0.55	yes
Rutalinidine	MOL003943	CC(C)(C1CC2=C(O1)N(C3=C(C2=O)C=C(C=C3)O)C)O	275.3	high	no	0.55	yes
ivangustin	MOL004086	CC1=C2CC3C(CC2(C(CC1)O)C)OC(=O)C3=C	248.32	high	yes	0.55	yes
Corydalmine	MOL004196	COC1=C(C=C2C3CC4=C(CC3CCC2=C1)C(=C(C=C4)O)OC)OC	340.41	high	yes	0.55	yes
Corydine	MOL004197	CN1CCC2=CC(=C(C3=C2C1CC4=C3C(=C(C=C4)OC)OC)O)OC	341.4	high	yes	0.55	yes
Corynoloxine	MOL004199	CC12C3CC4=CC5=C(C=C4C1N(C(O3)C6=C2C=CC7=C6OCO7)C)OCO5	365.38	high	yes	0.55	yes
4H-Dibenzo(de,g)quinoline-1,11-diol, 5,6,6a,7-tetrahydro-2,10-dimethoxy-6-methyl-, (S)-	MOL004201	CN1CCC2=CC(=C(C3=C2C1CC4=C3C(=C(C=C4)OC)O)O)OC	327.37	high	yes	0.55	yes
Glauvent	MOL004211	CN1CCC2=CC(=C(C3=C2C1CC4=CC(=C(C=C43)OC)OC)OC)OC	355.43	high	yes	0.55	yes
isocorybulbine	MOL004214	CC1C2=C(CC3C1(C4=CC(=C(C=C4CC3)OC)O)C)C(=C(C=C2)OC)OC	368.47	high	yes	0.55	yes
norglaucing	MOL004221	COC1=C(C2=C3C(CC4=CC(=C(C=C42)OC)OC)NCCC3=C1)OC	341.4	high	yes	0.55	yes
(1R,4E,7E,11R)-1,5,9,9-tetramethyl-12-oxabicyclo[9.1.0]dodeca-4,7-diene	MOL004275	CC1=CCCC2(C(O2)CC(C=CC1)(C)C)C	220.35	high	yes	0.55	yes
caryophyllene oxide	MOL004344	CC1(CC2C1CCC3(C(O3)CCC2=C)C)C	220.35	high	yes	0.55	yes
Anhydroicaritin	MOL004373	CC(=CCC1=C2C(=C(C=C1O)O)C(=O)C(=C(O2)C3=CC=C(C=C3)OC)O)C	368.38	high	no	0.55	yes
Yinyanghuo C	MOL004384	CC1(C=CC2=C(O1)C=CC(=C2)C3=CC(=O)C4=C(C=C(C=C4O3)O)O)C	336.34	high	no	0.55	yes
8-(3-methylbut-2-enyl)-2-phenyl-chromone	MOL004391	CC(=CCC1=C2C(=CC=C1)C(=O)C=C(O2)C3=CC=CC=C3)C	290.36	high	yes	0.55	yes
3,5,6,7-tetramethoxy-2-(3,4,5-trimethoxyphenyl)chromone	MOL004598	COC1=CC(=CC(=C1OC)OC)C2=C(C(=O)C3=C(C(=C(C=C3O2)OC)OC)OC)OC	432.42	high	no	0.55	yes
caryophyllene oxide	MOL004657	CC1(CC2C1CCC3(C(O3)CCC2=C)C)C	220.35	high	yes	0.55	yes
coisoflavone B	MOL004884	CC1(C=CC2=C(O1)C=CC(=C2O)C3=COC4=CC(=CC(=C4C3=O)O)O)C	352.34	high	no	0.55	yes
licoisoflavanone	MOL004885	CC1(C=CC2=C(O1)C=CC(=C2O)C3COC4=CC(=CC(=C4C3=O)O)O)C	354.35	high	no	0.55	yes
Glabridin	MOL004908	CC1(C=CC2=C(O1)C=CC3=C2OCC(C3)C4=C(C=C(C=C4)O)O)C	324.37	high	yes	0.55	yes
Glabrone	MOL004912	CC1(C=CC2=C(O1)C=CC(=C2O)C3=COC4=C(C3=O)C=CC(=C4)O)C	336.34	high	no	0.55	yes
3'-Methoxyglabridin	MOL004974	CC1(C=CC2=C(O1)C=CC3=C2OCC(C3)C4=C(C(=C(C=C4)O)OC)O)C	354.4	high	yes	0.55	yes
2-[(3R)-8,8-dimethyl-3,4-dihydro-2H-pyrano[6,5-f]chromen-3-yl]-5-methoxyphenol	MOL004978	CC1(C=CC2=C(O1)C=CC3=C2OCC(C3)C4=C(C=C(C=C4)OC)O)C	338.4	high	yes	0.55	yes
7-Acetoxy-2-methylisoflavone	MOL004991	CC1=C(C(=O)C2=C(O1)C=C(C=C2)OC(=O)C)C3=CC=CC=C3	294.3	high	yes	0.55	yes
Licoagrocarpin	MOL005003	CC(=CCC1=C(C=CC2=C1OCC3C2OC4=C3C=CC(=C4)OC)O)C	338.4	high	yes	0.55	yes
Dihydronitidine	MOL005086	CN1CC2=CC(=C(C=C2C3=C1C4=CC5=C(C=C4C=C3)OCO5)OC)OC	349.38	high	yes	0.55	yes
Eseramine	MOL005220	CC12CCN(C1N(C3=C2C=C(C=C3)OC(=O)NC)C)C(=O)NC	318.37	high	no	0.55	yes
Embelin	MOL005235	CCCCCCCCCCCC1=C(C(=O)C=C(C1=O)O)O	294.39	high	yes	0.85	yes
Frutinone A	MOL005321	C1=CC=C2C(=C1)C3=C(C(=O)C4=CC=CC=C4O3)C(=O)O2	264.23	high	yes	0.55	yes
Vulgarin	MOL005386	CC1C2CCC3(C(C2OC1=O)C(C=CC3=O)(C)O)C	264.32	high	yes	0.55	yes
tangeretin	MOL005814	COC1=CC=C(C=C1)C2=CC(=O)C3=C(O2)C(=C(C(=C3OC)OC)OC)OC	372.37	high	yes	0.55	yes
Pectolinarigenin	MOL005842	COC1=CC=C(C=C1)C2=CC(=O)C3=C(O2)C=C(C(=C3O)OC)O	314.29	high	no	0.55	yes
irisolidone	MOL005916	COC1=CC=C(C=C1)C2=COC3=C(C2=O)C(=C(C(=C3)O)OC)O	314.29	high	no	0.55	yes
Eucalyptol	MOL005970	CC12CCC3=C(C1CCC2=O)C=CC4=C3C=CC(=C4)O	266.33	high	yes	0.55	yes
7-hydroxy-8-methyl-4-vinyl-9,10-dihydrophenanthrene-1-carboxylic acid	MOL006149	CC1=C(C=CC2=C1CCC3=C(C=CC(=C32)C=C)C(=O)O)O	280.32	high	yes	0.85	yes
Xyloidone	MOL006174	CC1(C=CC2=C(O1)C(=O)C3=CC=CC=C3C2=O)C	240.25	high	yes	0.85	yes
Pterosin O	MOL006351	CC1CC2=C(C1=O)C(=C(C(=C2)C)CCOC)C	232.32	high	yes	0.55	yes
tinoside_qt	MOL006450	CC12CCC3C(=O)OC(CC3(C1C4C=CC2(C(=O)O4)OC5C(C(C(C(O5)CO)O)O)O)C)C6=COC=C6	520.53	low	no	0.17	no
Thc-9-cooh	MOL006591	CCCCCC1=CC2=C(C3C=C(CCC3C(O2)(C)C)C)C(=C1C(=O)O)O	358.47	high	no	0.85	yes
codeine	MOL006982	CN1CCC23C4C1CC5=C2C(=C(C=C5)OC)OC3C(C=C4)O	299.36	high	yes	0.55	yes
Nornuciferine	MOL006986	COC1=C(C2=C3C(CC4=CC=CC=C42)NCCC3=C1)OC	281.38	high	yes	0.55	yes
5,6-dihydroxy-7-isopropyl-1,1-dimethyl-2,3-dihydrophenanthren-4-one	MOL007036	CC(C)C1=C(C(=C2C(=C1)C=CC3=C2C(=O)CCC3(C)C)O)O	298.38	high	yes	0.55	yes
3α-hydroxytanshinoneⅡa	MOL007045	CC1=COC2=C1C(=O)C(=O)C3=C2C=CC4=C3C(CCC4(C)C)O	310.34	high	yes	0.55	yes
3beta-Hydroxytanshinone IIA	MOL007046	CC1=COC2=C1C(=O)C(=O)C3=C2C=CC4=C3CCC(C4(C)C)O	310.34	high	yes	0.55	yes
(4bS,8aS,10S)-10-hydroxy-2-isopropyl-4b,8,8-trimethyl-5,6,7,8a,9,10-hexahydrophenanthrene-3,4-dione	MOL007054	CC(C)C1=CC2=C(C(=O)C1=O)C3(CCCC(C3CC2O)(C)C)C	316.43	high	yes	0.55	yes
Methylenetanshinquinone	MOL007061	CC1=COC2=C1C(=O)C(=O)C3=C2C=CC4=C3CCCC4=C	278.3	high	yes	0.55	yes
dihydroisotanshinoneⅠ	MOL007099	CC1COC2=C1C(=O)C3=C(C2=O)C4=CC=CC(=C4C=C3)C	278.3	high	yes	0.85	yes
C09092	MOL007107	CC(C)C1=C(C=C2C(=C1)CCC3C2(CCCC3(C)C)C)O	286.45	high	yes	0.55	yes
isocryptotanshi-none	MOL007108	CC1COC2=C1C(=O)C3=C(C2=O)C4=C(C=C3)C(CCC4)(C)C	296.36	high	yes	0.85	yes
Isotanshinone II	MOL007111	CC1=COC2=C1C(=O)C3=C(C2=O)C4=C(C=C3)C(CCC4)(C)C	294.34	high	yes	0.55	yes
miltionone Ⅱ	MOL007120	CC1COC2=C1C(=O)C(=O)C3=C4CCCC(C4=C(C=C32)O)(C)C	312.36	high	yes	0.85	yes
przewalskin	MOL007126	CC1=CC2=C(C=C1O)C34CCCC(C3CC2OC4)(C)C	272.38	high	yes	0.55	yes
1-methyl-8,9-dihydro-7H-naphtho[5,6-g]benzofuran-6,10,11-trione	MOL007127	CC1=COC2=C1C(=O)C(=O)C3=C2C=CC4=C3CCCC4=O	280.27	high	yes	0.55	yes
salvilenone Ⅰ	MOL007143	CC1=C2C=CC3=C4C2=C(C=C1)C(=O)C(=C4OC3(C)C)C(C)C	292.37	high	yes	0.85	yes
salviolone	MOL007145	CC1=C(C(=O)C=C2C3=C(C=CC2=C1)C(CCC3)(C)C)O	268.35	high	yes	0.55	yes
tanshinone iia	MOL007154	CC1=COC2=C1C(=O)C(=O)C3=C2C=CC4=C3CCCC4(C)C	294.34	high	yes	0.55	yes
o-Nornuciferine	MOL007210	CN1CCC2=CC(=C(C3=C2C1CC4=CC=CC=C43)OC)O	281.35	high	yes	0.55	yes
Nuciferin	MOL007213	CN1CCC2=CC(=C(C3=C2C1CC4=CC=CC=C43)OC)OC	295.38	high	yes	0.55	yes
n-nornuciferine	MOL007216	COC1=C(C2=C3C(CC4=CC=CC=C42)NCCC3=C1)OC	281.35	high	yes	0.55	yes
Remerin	MOL007218	CN1CCC2=CC3=C(C4=C2C1CC5=CC=CC=C54)OCO3	279.33	high	yes	0.55	yes
arnebinone	MOL007732	CC(=C)C1CCC(C2=C1C(=O)C(=C(C2=O)OC)OC)(C)C=C	302.36	high	yes	0.85	yes
Tetramethoxyluteolin	MOL007879	COC1=C(C=C(C=C1)C2=CC(=O)C3=C(O2)C=C(C=C3OC)OC)OC	342.34	high	yes	0.55	yes
1,7-dimethyl-5-vinyl-9,10-dihydrophenanthrene-2,3-diol	MOL007896	CC1=CC2=C(C(=C1)C=C)C3=CC(=C(C(=C3CC2)C)O)O	266.33	high	yes	0.55	yes
1,7-dimethyl-5-vinyl-9,10-dihydrophenanthrene-2,6-diol	MOL007897	CC1=CC2=C(C3=C(CC2)C(=C(C=C3)O)C)C(=C1O)C=C	266.33	high	yes	0.55	yes
1,8-dimethyl-4-vinyl-9,10-dihydrophenanthrene-2,7-diol	MOL007898	CC1=C(C=CC2=C1CCC3=C2C(=CC(=C3C)O)C=C)O	266.33	high	yes	0.55	yes
2,8-dihydroxy-1,6-dimethyl-5-ethenyl-9,10-dihydrophenanthrene	MOL007899	CC1=CC(=C2CCC3=C(C2=C1C=C)C=CC(=C3C)O)O	266.33	high	yes	0.55	yes
1,7-dimethyl-9,10-dihydrophenanthrene-2,6-diol	MOL007900	CC1=CC2=C(C=C1O)C3=C(CC2)C(=C(C=C3)O)C	240.3	high	yes	0.55	yes
8-hydroxy-1,2,6-trimethoxy-xanthone	MOL007960	COC1=C(C2=C(C=C1)OC3=CC(=CC(=C3C2=O)O)OC)OC	302.28	high	yes	0.55	yes
austrobailignan-5	MOL007985	CC(CC1=CC2=C(C=C1)OCO2)C(C)CC3=CC4=C(C=C3)OCO4	326.39	high	yes	0.55	yes
alpha-berbine	MOL008182	C1CN2CC3=CC=CC=C3CC2C4=CC=CC=C41	235.32	high	yes	0.55	yes
Quercetin tetramethyl(3',4',5,7) ether	MOL008239	COC1=C(C=C(C=C1)C2=C(C(=O)C3=C(O2)C=C(C=C3OC)OC)O)OC	358.34	high	no	0.55	yes
Coelogin	MOL008396	COC1=C(C(=C2COC3=CC(=CC4=C3C2=C1CC4)O)O)OC	300.31	high	yes	0.55	yes
Tetrahydroalstonine	MOL008457	CC1C2CN3CCC4=C(C3CC2C(=CO1)C(=O)OC)NC5=CC=CC=C45	352.43	high	yes	0.55	yes
Rhynchophylline	MOL008469	CCC1CN2CCC3(C2CC1C(=COC)C(=O)OC)C4=CC=CC=C4NC3=O	384.47	high	yes	0.55	yes
SMR000232333	MOL008470	CC1C2CN3CCC4(C3CC2C(=CO1)C(=O)OC)C5=CC=CC=C5NC4=O	368.43	high	no	0.55	yes
Isorhyncophylline	MOL008471	CCC1CN2CCC3(C2CC1C(=COC)C(=O)OC)C4=CC=CC=C4NC3=O	384.47	high	yes	0.55	yes
(E)-2-[(3R,6'S,7'S,8'aS)-6'-ethyl-2-keto-spiro[indoline-3,1'-indolizidine]-7'-yl]-3-methoxy-acrylic acid methyl ester	MOL008474	CCC1CN2CCC3(C2CC1C(=COC)C(=O)OC)C4=CC=CC=C4NC3=O	384.47	high	yes	0.55	yes
Mitraphyllic acid	MOL008475	CC1C2CN3CCC4(C3CC2C(=CO1)C(=O)O)C5=CC=CC=C5NC4=O	354.4	high	no	0.56	yes
corynoxeine	MOL008477	COC=C(C1CC2C3(CCN2CC1C=C)C4=CC=CC=C4NC3=O)C(=O)OC	382.45	high	yes	0.55	yes
methyl (E)-2-[(2S,3R,12bS)-3-vinyl-1,2,3,4,6,7,12,12b-octahydroindolo[3,2-h]quinolizin-2-yl]-3-methoxy-prop-2-enoate	MOL008478	COC=C(C1CC2C3=C(CCN2CC1C=C)C4=CC=CC=C4N3)C(=O)OC	366.45	high	yes	0.55	yes
yohimbine	MOL008488	COC(=O)C1C(CCC2C1CC3C4=C(CCN3C2)C5=CC=CC=C5N4)O	354.44	high	yes	0.55	yes
delta(sup 18)-Hirsutine	MOL008489	COC=C(C1CC2C3=C(CCN2CC1C=C)C4=CC=CC=C4N3)C(=O)OC	366.45	high	yes	0.55	yes
coryincine	MOL008635	COC(=O)C1C(CCC2C1CC3C4=C(CCN3C2)C5=CC=CC=C5N4)O	354.44	high	yes	0.55	yes
isocorynoline	MOL008640	CN1CCC2=CC(=C(C3=C2C1CC4=C3C(=C(C=C4)OC)O)OC)OC	341.4	high	yes	0.55	yes
acetylcorynoline	MOL008648	CC(=O)OC1CC2=CC3=C(C=C2C4C1(C5=C(CN4C)C6=C(C=C5)OCO6)C)OCO3	409.43	high	yes	0.55	yes
STOCK1N-08335	MOL008799	COC1=C(C=C2C(=C1)CC3C4=C(CCN3)C(=C(C(=C24)OC)OC)O)OC	357.4	high	yes	0.55	yes
Gomisin-A	MOL008968	CC1CC2=CC3=C(C(=C2C4=C(C(=C(C=C4CC1(C)O)OC)OC)OC)OC)OCO3	416.46	high	yes	0.55	yes
Wuweizisu C	MOL008992	CC1CC2=CC3=C(C(=C2C4=C(C5=C(C=C4CC1C)OCO5)OC)OC)OCO3	384.42	high	yes	0.55	yes
Peraksine	MOL009136	CC1C2COC(C3C2CC4N1C3CC5=C4NC6=CC=CC=C56)O	310.39	high	yes	0.55	yes
anonaine	MOL009166	C1CNC2CC3=CC=CC=C3C4=C2C1=CC5=C4OCO5	265.31	high	yes	0.55	yes
(+)-Anwulignan	MOL009198	CC(CC1=CC2=C(C=C1)OCO2)C(C)CC3=CC(=C(C=C3)O)OC	328.4	high	yes	0.55	yes
2,6-dimethoxy-4-[(2S,3S)-7-methoxy-3-methyl-5-[(E)-prop-1-enyl]-2,3-dihydrobenzofuran-2-yl]phenol	MOL009241	CC=CC1=CC2=C(C(=C1)OC)OC(C2C)C3=CC(=C(C(=C3)OC)O)OC	356.41	high	yes	0.55	yes
5-[(2S,3S)-7-methoxy-3-methyl-5-[(E)-prop-1-enyl]-2,3-dihydrobenzofuran-2-yl]-1,3-benzodioxole	MOL009255	CC=CC1=CC2=C(C(=C1)OC)OC(C2C)C3=CC4=C(C=C3)OCO4	324.37	high	yes	0.55	yes
Azuleno(4,5-b)furan-2(3H)-one, decahydro-4-hydroxy-3-methyl-6,9-bis(methylene)-, (3R-(3alpha,3abeta,4alpha,6abeta,9abeta,9balpha))-	MOL009300	CC1C2C(CC(=C)C3CCC(=C)C3C2OC1=O)O	248.32	high	yes	0.55	yes
Noskapin	MOL009327	CN1CCC2=CC3=C(C(=C2C1C4C5=C(C(=C(C=C5)OC)OC)C(=O)O4)OC)OCO3	413.42	high	no	0.55	yes
Noscapine	MOL009330	CN1CCC2=CC3=C(C(=C2C1C4C5=C(C(=C(C=C5)OC)OC)C(=O)O4)OC)OCO3	413.42	high	no	0.55	yes
7-methoxy-3-methyl-2,5-dihydroxy-9,10-dihydrophenanthrene	MOL009374	CC1=CC2=C(CCC3=C2C(=CC(=C3)OC)O)C=C1O	256.3	high	yes	0.55	yes
(1R,4S,6R)-1-methyl-4-(6-methylhepta-1,5-dien-2-yl)-7-oxabicyclo[4.1.0]heptan-2-one	MOL010008	CC(=CCCC(=C)C1CC2C(O2)(C(=O)C1)C)C	234.33	high	yes	0.55	yes
Pinguisone	MOL010189	CC1CC(=O)C2(C1(CC3=C(C2C)C=CO3)C)C	232.32	high	yes	0.55	yes
flavone	MOL010245	C1=CC=C(C=C1)C2=CC(=O)C3=CC=CC=C3O2	222.24	high	yes	0.55	yes
DMPEC	MOL010496	COC1=CC=C(C=C1)CCC2=CC(=O)C3=CC(=C(C=C3O2)OC)OC	340.37	high	yes	0.55	yes
6-Hmpec	MOL010498	COC1=CC=C(C=C1)CCC2=CC(=O)C3=C(O2)C=CC(=C3)O	296.32	high	yes	0.55	yes
6-methoxy-2-[2-(3-methoxyphenyl)ethyl]chromone	MOL010500	COC1=CC2=C(C=C1)OC(=CC2=O)CCC3=CC(=CC=C3)OC	310.34	high	yes	0.55	yes
7,9-ditert-butyl-1-oxaspiro[4.5]deca-6,9-diene-2,8-dione	MOL010501	CC(C)(C)C1=CC2(CCC(=O)O2)C=C(C1=O)C(C)(C)C	276.37	high	yes	0.55	yes
(3R)-7-hydroxy-3-isopropenyl-tetralin-5-carbaldehyde	MOL010513	CC(=C)C1CCC2=C(C1)C(=CC(=C2)O)C=O	216.28	high	yes	0.55	yes
(3aS,6aR,9aR,9bR)-3,6,9-trimethylene-3a,4,5,6a,7,8,9a,9b-octahydroazuleno[5,4-d]furan-2-one	MOL010536	C=C1CCC2C(C3C1CCC3=C)OC(=O)C2=C	230.3	high	yes	0.55	yes
ST069309	MOL010546	C1CC2=C3C(=C4C(=C2)C=C(C(=O)O4)C(=O)O)CCCN3C1	285.29	high	yes	0.85	yes
(3aS,5R,8aS,9aS)-5,8a-dimethyl-3-methylene-5,6,7,8,9,9a-hexahydro-3aH-benzo[f]benzofuran-2-one	MOL010818	CC1CCCC2(C1=CC3C(C2)OC(=O)C3=C)C	232.32	high	yes	0.55	yes
Ambrosin	MOL010819	CC1CCC2C(C3(C1C=CC3=O)C)OC(=O)C2=C	246.3	high	yes	0.55	yes
Ermanthin	MOL010831	CC1=CCC2C(C3C1CCC3=C)OC(=O)C2=C	230.3	high	yes	0.55	yes
eudesma-5,11(13)-dien-8,12-olide	MOL010833	CC1CCCC2(C1=CC3C(C2)OC(=O)C3=C)C	232.32	high	yes	0.55	yes
3-Epizaluzanin C	MOL010838	C=C1CCC2C(C3C1CC(C3=C)O)OC(=O)C2=C	246.3	high	yes	0.55	yes
Boldine	MOL010917	CN1CCC2=CC(=C(C3=C2C1CC4=CC(=C(C=C43)OC)O)OC)O	327.37	high	yes	0.55	yes
estrone	MOL010921	CC12CCC3C(C1CCC2=O)CCC4=C3C=CC(=C4)O	270.37	high	yes	0.55	yes
MAESANIN	MOL010964	CCCCC=CCCCCCCCCCC1=C(C(=O)C=C(C1=O)OC)O	362.5	high	no	0.85	yes
3'-O-Acetylhamaudol	MOL011731	CC1=CC(=O)C2=C(C3=C(C=C2O1)OC(C(C3)OC(=O)C)(C)C)O	318.32	high	no	0.55	yes
5-O-Methylvisamminol	MOL011753	CC1=CC(=O)C2=C(C3=C(C=C2O1)OC(C3)C(C)(C)O)OC	290.31	high	yes	0.55	yes
(2R,4aS,10aR)-7-isopropyl-2,4a-dimethyl-1-methylene-4,9,10,10a-tetrahydro-3H-phenanthren-2-ol	MOL011912	CC(C)C1=CC2=C(C=C1)C3(CCC(C(=C)C3CC2)(C)O)C	284.44	high	yes	0.55	yes
isodihydrofutoquinol a	MOL012131	CC(CC1=CC2=C(C=C1)OCO2)C3(C=C(C(=O)C=C3OC)CC=C)OC	356.41	high	yes	0.85	yes
Estriol	MOL012142	CC12CCC3C(C1CC(C2O)O)CCC4=C3C=CC(=C4)O	288.38	high	yes	0.55	yes
Methyl dehydro-15-hydroxy-abietan-18-oate	MOL012165	CC12CCCC(C1CCC3=C2C=CC(=C3)C(C)(C)O)(C)C(=O)OC	330.46	high	yes	0.55	yes
Sumatrol	MOL012200	CC(=C)C1CC2=C(O1)C=C(C3=C2OC4COC5=CC(=C(C=C5C4C3=O)OC)OC)O	410.42	high	no	0.55	yes
4b,5,6,7,8,8a,9,10-octahydro-4b,8-dimethyl-2-Isopropylphenanthrene	MOL013005	CC1CCCC2(C1CCC3=C2C=CC(=C3)C(C)C)C	256.43	low	no	0.55	yes
Tomentosin	MOL013014	CC1CC2C(CC=C1CCC(=O)C)C(=C)C(=O)O2	248.32	high	yes	0.55	yes
Decursin	MOL013077	CC(=CC(=O)OC1CC2=C(C=C3C(=C2)C=CC(=O)O3)OC1(C)C)C	328.36	high	yes	0.55	yes
Litsoeine	MOL013195	COC1=C(C2=C3C(CC4=CC(=C(C=C42)OC)O)NCCC3=C1)OC	327.37	high	yes	0.55	yes
Strictosamide_qt	MOL013219	C=CC1C2CC3C4=C(CCN3C(=O)C2=COC1OC5C(C(C(C(O5)CO)O)O)O)C6=CC=CC=C6N4	498.53	low	no	0.56	yes
Isosinensetin	MOL013277	COC1=C(C=C(C=C1)C2=CC(=O)C3=C(O2)C(=C(C=C3OC)OC)OC)OC	372.37	high	yes	0.55	yes
4',5,7,8-Tetramethoxyflavone	MOL013278	COC1=CC=C(C=C1)C2=CC(=O)C3=C(O2)C(=C(C=C3OC)OC)OC	342.34	high	yes	0.55	yes
Physovenine	MOL013287	CC12CCOC1N(C3=C2C=C(C=C3)OC(=O)NC)C	262.3	high	yes	0.55	yes
Hemerocallone	MOL013343	COC1=CC(=C(C=C1)OC)C2=COC3=CC4=C(C(=C3C2=O)OC)OCO4	356.33	high	yes	0.55	yes
psoralen	MOL001950	C1=CC(=O)OC2=CC3=C(C=CO3)C=C21	186.16	high	yes	0.55	yes
hederagenin	MOL000296	CC1(CCC2(CCC3(C(=CCC4C3(CCC5C4(CCC(C5(C)CO)O)C)C)C2C1)C)C(=O)O)C	472.7	high	no	0.56	yes
beta-sitosterol	MOL000358	CCC(CCC(C)C1CCC2C1(CCC3C2CC=C4C3(CCC(C4)O)C)C)C(C)C	414.71	low	no	0.55	yes
(5R,6R)-5-isopropenyl-3,6-dimethyl-6-vinyl-5,7-dihydrobenzofuran-4-one	MOL000900	CC1=COC2=C1C(=O)C(C(C2)(C)C=C)C(=C)C	230.3	high	yes	0.55	yes
calarene	MOL000938	C[C@@H]1CCC=C2[C@]1([C@H]3[C@H](C3(C)C)CC2)C	204.35	low	no	0.55	yes
24268-41-5	MOL001172	CC1=CC(=O)C2=C(CC(=CCC1)C)OC=C2C	230.3	high	yes	0.55	yes
dehydrocostus lactone	MOL001298	C=C1CC[C@@H]2[C@@H]([C@@H]3[C@H]1CCC3=C)OC(=O)C2=C	230.3	high	yes	0.55	yes
isokobusone	MOL004054	CC1(C[C@H]2[C@H]1CCC(=C)[C@H](CCC2=O)O)C	222.32	high	yes	0.55	yes
aristolactone	MOL005642	CC1=CCCC2=CC(C(CC1)C(=C)C)OC2=O	232.32	high	yes	0.55	yes
salviolone	MOL007145	CC1=C(C(=O)C=C2C3=C(C=CC2=C1)C(CCC3)(C)C)O	268.35	high	yes	0.55	yes
(-)-Drimenol	MOL007255	CC1=CCC2C(CCCC2(C1CO)C)(C)C	222.37	high	yes	0.55	yes
qinghaosu i	MOL007431	CC1CCC2C3C1CC=C(C3OC2=O)C	206.28	high	yes	0.55	yes
2,6-dimethoxy-4-[(2S,3S)-7-methoxy-3-methyl-5-[(E)-prop-1-enyl]-2,3-dihydrobenzofuran-2-yl]phenol	MOL009241	CC=CC1=CC2=C(C(=C1)OC)OC(C2C)C3=CC(=C(C(=C3)OC)O)OC	365.41	high	yes	0.55	yes
Azuleno(4,5-b)furan-2(3H)-one, decahydro-4-hydroxy-3-methyl-6,9-bis(methylene)-, (3R-(3alpha,3abeta,4alpha,6abeta,9abeta,9balpha))-	MOL009300	CC1C2C(CC(=C)C3CCC(=C)C3C2OC1=O)O	248.32	high	yes	0.55	yes
(4S,5S,6R)-5,6-dihydroxy-4-isopropyl-6-methyl-2,3,4,5,7,8-hexahydronaphthalen-1-one	MOL009347	CC(C)C1CCC(=O)C2=C1C(C(CC2)(C)O)O	238.32	high	yes	0.55	yes
Velleral	MOL010520	CC1=CC(C(=CC2C1CC(C2)(C)C)C=O)C=O	232.32	high	yes	0.55	yes
(3aS,6aR,9aR,9bR)-3,6,9-trimethylene-3a,4,5,6a,7,8,9a,9b-octahydroazuleno[5,4-d]furan-2-one	MOL010536	C=C1CCC2C(C3C1CCC3=C)OC(=O)C2=C	230.3	high	yes	0.55	yes
Ermanthin	MOL010831	CC1=CCC2C(C3C1CCC3=C)OC(=O)C2=C	230.3	high	yes	0.55	yes
3-Epizaluzanin C	MOL010838	C=C1CCC2C(C3C1CC(C3=C)O)OC(=O)C2=C	246.3	high	yes	0.55	yes
Allopseudococain	MOL011949	CN1C2CCC1C(C(C2)OC(=O)C3=CC=CC=C3)C(=O)OC	303.35	high	yes	0.55	yes
(9aS,9bR)-3,6,9-trimethyl-5,7,9a,9b-tetrahydro-4H-azuleno[5,4-d]furan-2-one	MOL013085	CC1=C2CC=C([C@@H]2[C@@H]3C(=C(C(=O)O3)C)CC1)C	230.3	high	yes	0.55	yes
Veraguensin	MOL000333	CC1C(C(OC1C2=CC(=C(C=C2)OC)OC)C3=CC(=C(C=C3)OC)OC)C	372.45	high	yes	0.55	yes
1,2,6,7-Tetradehydro-3,15-dimethoxyerythrinan-16-ol	MOL000453	COC1CC23C(=CCN2CCC4=CC(=C(C=C34)OC)O)C=C1	299.36	high	yes	0.55	yes
Erysotrine	MOL000455	COC1CC23C(=CCN2CCC4=CC(=C(C=C34)OC)OC)C=C1	313.39	high	yes	0.55	yes
voacangine	MOL000528	CCC1CC2CC3(C1N(C2)CCC4=C3NC5=C4C=C(C=C5)OC)C(=O)OC	368.47	high	yes	0.55	yes
Cularicine	MOL000742	CN1CCC2=C3C1CC4=CC5=C(C=C4OC3=C(C=C2)O)OCO5	311.33	high	yes	0.55	yes
dl-Nuciferine	MOL001531	CN1CCC2=CC(=C(C3=C2C1CC4=CC=CC=C43)OC)OC	295.38	high	yes	0.55	yes
OIN	MOL001552	CN1C2CCC1CC(C2)OC(=O)C(CO)C3=CC=CC=C3	289.37	high	yes	0.55	yes
atroscine	MOL001553	CN1C2CC(CC1C3C2O3)OC(=O)C(CO)C4=CC=CC=C4	303.35	high	no	0.55	yes
Scopolamine	MOL001554	CN1C2CC(CC1C3C2O3)OC(=O)C(CO)C4=CC=CC=C4	303.35	high	no	0.55	yes
2-hydroxy-3-methylanthraquinone	MOL001649	CC1=CC2=C(C=C1O)C(=O)C3=CC=CC=C3C2=O	238.24	high	yes	0.55	yes
sugiol	MOL002222	CC(C)C1=C(C=C2C(=C1)C(=O)CC3C2(CCCC3(C)C)C)O	300.44	high	yes	0.55	yes
STOCK1N-53032	MOL002332	COC1=C(C2=C3C(CC24C=CC(=O)C=C4)NCCC3=C1)OC	297.35	high	yes	0.55	yes
4-hydroxystrychnine	MOL003438	C1CN2CC3=CCOC4CC(=O)N5C6C4C3CC2C61C7=C5C(=CC=C7)O	350.41	high	yes	0.55	yes
Hyndarin	MOL004071	COC1=C(C2=C(CC3C4=CC(=C(C=C4CCN3C2)OC)OC)C=C1)OC	355.43	high	yes	0.55	yes
Coronaridine	MOL004180	CCC1CC2CC3(C1N(C2)CCC4=C3NC5=CC=CC=C45)C(=O)OC	338.44	high	yes	0.55	yes
CORYDALINE	MOL004195	CC1C2C3=CC(=C(C=C3CCN2CC4=C1C=CC(=C4OC)OC)OC)OC	369.45	high	yes	0.55	yes
C-Homoerythrinan, 1,6-didehydro-3,15,16-trimethoxy-, (3.beta.)-	MOL004380	COC1CC=C2CCN3C2(C1)C4=CC(=C(C=C4CCC3)OC)OC	329.43	high	yes	0.55	yes
DL-Laudanine	MOL005223	CN1CCC2=CC(=C(C=C2C1CC3=CC(=C(C=C3)OC)O)OC)OC	343.42	high	yes	0.55	yes
Penniclavin	MOL005257	CN1CC(C=C2C1CC3=CNC4=CC=CC2=C34)(CO)O	270.33	high	yes	0.55	yes
AGROCLAVIN	MOL005266	CC1=CC2C(CC3=CNC4=CC=CC2=C34)N(C1)C	238.33	high	yes	0.55	yes
atropine	MOL005406	CN1C2CCC1CC(C2)OC(=O)C(CO)C3=CC=CC=C3	289.37	high	yes	0.55	yes
apoatropine	MOL005408	CN1C2CCC1CC(C2)OC(=O)C(=C)C3=CC=CC=C3	271.35	high	yes	0.55	yes
tetrahydropalmatine	MOL006420	COC1=C(C2=C(CC3C4=CC(=C(C=C4CCN3C2)OC)OC)C=C1)OC	369.45	high	yes	0.55	yes
(S)-(6-methoxy-4-quinolyl)-[(2S,4S,5S)-5-vinylquinuclidin-2-yl]methanol	MOL006968	COC1=CC2=C(C=CN=C2C=C1)C(C3CC4CCN3CC4C=C)O	324.42	high	yes	0.55	yes
morphine	MOL006979	CN1CCC23C4C1CC5=C2C(=C(C=C5)O)OC3C(C=C4)O	285.34	high	yes	0.55	yes
codeine	MOL006982	CN1CCC23C4C1CC5=C2C(=C(C=C5)OC)OC3C(C=C4)O	299.36	high	yes	0.55	yes
4-methylenemiltirone	MOL007049	CC(C)C1=CC2=C(C3=C(C=C2)C(=C)CCC3)C(=O)C1=O	266.33	high	yes	0.55	yes
isocryptotanshi-none	MOL007108	CC1COC2=C1C(=O)C3=C(C2=O)C4=C(C=C3)C(CCC4)(C)C	296.36	high	yes	0.85	yes
salviolone	MOL007145	CC1=C(C(=O)C=C2C3=C(C=CC2=C1)C(CCC3)(C)C)O	268.35	high	yes	0.55	yes
Nuciferin	MOL007213	CN1CCC2=CC(=C(C3=C2C1CC4=CC=CC=C43)OC)OC	295.38	high	yes	0.55	yes
Costaclavine	MOL008145	CC1CC2C(CC3=CNC4=CC=CC2=C34)N(C1)C	240.34	high	yes	0.55	yes
4,8-dimethoxy-1-methyl-3-(3-methyl-2-oxobutyl)quinolin-2-one	MOL008193	CC(C)C(=O)CC1=C(C2=C(C(=CC=C2)OC)N(C1=O)C)OC	303.35	high	yes	0.55	yes
Isorhyncophylline	MOL008471	CCC1CN2CCC3(C2CC1C(=COC)C(=O)OC)C4=CC=CC=C4NC3=O	384.47	high	yes	0.55	yes
coryincine	MOL008635	COC(=O)C1C(CCC2C1CC3C4=C(CCN3C2)C5=CC=CC=C5N4)O	354.44	high	yes	0.55	yes
yuziphine	MOL008645	CN1CCC2=C(C1CC3=CC=C(C=C3)O)C=C(C=C2)OC	283.36	high	yes	0.55	yes
(-)-Tabernemontanine	MOL009015	CCC1CN(C2CC3=C(C(=O)CC1C2C(=O)OC)NC4=CC=CC=C34)C	354.44	high	yes	0.55	yes
Cinchonan-9-al, 6'-methoxy-, (9R)-	MOL009031	COC1=CC2=C(C=CN=C2C=C1)C(C3CC4CCN3CC4C=C)O	324.42	high	yes	0.55	yes
(R)-(6-methoxy-4-quinolyl)-[(2R,4R,5S)-5-vinylquinuclidin-2-yl]methanol	MOL009137	COC1=CC2=C(C=CN=C2C=C1)C(C3CC4CCN3CC4C=C)O	324.42	high	yes	0.55	yes
(1R)-6,7-dimethoxy-1-(4-methoxybenzyl)-2-methyl-3,4-dihydro-1H-isoquinoline	MOL009167	CN1CCC2=CC(=C(C=C2C1CC3=CC=C(C=C3)OC)OC)OC	327.42	high	yes	0.55	yes
Pronuciferin	MOL009172	CN1CCC2=CC(=C(C3=C2C1CC34C=CC(=O)C=C4)OC)OC	311.37	high	yes	0.55	yes
5-[[(1S)-6,7-dimethoxy-2-methyl-3,4-dihydro-1H-isoquinolin-1-yl]methyl]-2-methoxyphenol	MOL009328	CN1CCC2=CC(=C(C=C2C1CC3=CC(=C(C=C3)OC)O)OC)OC	343.42	high	yes	0.55	yes
Nemerol	MOL009594	CCOC(=O)C1(CCN(CC1)C)C2=CC=CC=C2	247.33	high	yes	0.55	yes
Atropine	MOL009650	CN1C2CCC1CC(C2)OC(=O)C(CO)C3=CC=CC=C3	289.37	high	yes	0.55	yes
12-Methoxy-6,8,11,13-abietatraen-11-ol	MOL009999	CC(C)C1=C(C(=C2C(=C1)C=CC3C2(CCCC3(C)C)C)O)OC	314.46	high	yes	0.55	yes
estrone	MOL010921	CC12CCC3C(C1CCC2=O)CCC4=C3C=CC(=C4)O	270.37	high	yes	0.55	yes
apohyoscine	MOL011092	CN1C2CC(CC1C3C2O3)OC(=O)C(=C)C4=CC=CC=C4	285.34	high	yes	0.55	yes
apohyoscine	MOL011093	CN1C2CC(CC1C3C2O3)OC(=O)C(=C)C4=CC=CC=C4	285.34	high	yes	0.55	yes
Datumetine	MOL011491	CN1C2CCC1CC(C2)OC(=O)C3=CC=C(C=C3)OC	275.34	high	yes	0.55	yes
hyoscine	MOL011519	CN1C2CC(CC1C3C2O3)OC(=O)C(CO)C4=CC=CC=C4	303.35	high	yes	0.55	yes
Allopseudococain	MOL011949	CN1C2CCC1C(C(C2)OC(=O)C3=CC=CC=C3)C(=O)OC	303.35	high	yes	0.55	yes
stepharine	MOL012921	COC1=C(C2=C3C(CC24C=CC(=O)C=C4)NCCC3=C1)OC	297.35	high	yes	0.55	yes
dehydrodiisoeugenol	MOL000258	CC=CC1=CC2=C(C(=C1)OC)OC(C2C)C3=CC(=C(C=C3)O)OC	326.39	high	yes	0.55	yes
5-[(2R,3R)-7-methoxy-3-methyl-5-[(E)-prop-1-enyl]-2,3-dihydrobenzofuran-2-yl]-1,3-benzodioxole	MOL000260	CC=CC1=CC2=C(C(=C1)OC)OC(C2C)C3=CC4=C(C=C3)OCO4	324.37	high	yes	0.55	yes
(2R,3R,3aS)-3a-allyl-2-(1,3-benzodioxol-5-yl)-5-methoxy-3-methyl-2,3-dihydrobenzofuran-6-one	MOL000308	CC1C(OC2=CC(=O)C(=CC12CC=C)OC)C3=CC4=C(C=C3)OCO4	340.37	high	yes	0.85	yes
(2S,3S)-2-(3,4-dimethoxyphenyl)-7-methoxy-3-methyl-2,3-dihydrobenzofuran-5-carbaldehyde	MOL000321	CC1C(OC2=C1C=C(C=C2OC)C=O)C3=CC(=C(C=C3)OC)OC	328.36	high	yes	0.55	yes
Kadsurenone	MOL000322	CC1C(OC2=CC(=O)C(=CC12OC)CC=C)C3=CC(=C(C=C3)OC)OC	356.41	high	yes	0.85	yes
(2R,3R)-2-(3,4-dimethoxyphenyl)-7-methoxy-3-methyl-5-[(E)-prop-1-enyl]-2,3-dihydrobenzofuran	MOL000325	CC=CC1=CC2=C(C(=C1)OC)OC(C2C)C3=CC(=C(C=C3)OC)OC	340.41	high	yes	0.55	yes
Veraguensin	MOL000333	CC1C(C(OC1C2=CC(=C(C=C2)OC)OC)C3=CC(=C(C=C3)OC)OC)C	372.45	high	yes	0.55	yes
futoquinol	MOL000336	CC(=CC1=CC2=C(C=C1)OCO2)C3(C=C(C(=O)C=C3OC)CC=C)OC	354.4	high	yes	0.85	yes
3,9-di-O-methylnissolin	MOL000371	COC1=CC2=C(C=C1)C3C(CO2)C4=C(O3)C(=C(C=C4)OC)OC	314.33	high	yes	0.55	yes
(6aR,11aR)-9,10-dimethoxy-6a,11a-dihydro-6H-benzofurano[3,2-c]chromen-3-ol	MOL000380	COC1=C(C2=C(C=C1)C3COC4=C(C3O2)C=CC(=C4)O)OC	300.31	high	yes	0.55	yes
formononetin	MOL000392	COC1=CC=C(C=C1)C2=COC3=C(C2=O)C=CC(=C3)O	268.26	high	yes	0.55	yes
Castanin	MOL000467	COC1=CC=C(C=C1)C2=COC3=CC(=C(C=C3C2=O)OC)O	298.29	high	yes	0.55	yes
8-o-Methylreyusi	MOL000468	COC1=CC=C(C=C1)C2=COC3=C(C2=O)C=CC(=C3OC)O	298.29	high	yes	0.55	yes
(-)-Epoxycaryophyllene	MOL000474	CC1(CC2C1CCC3(C(O3)CCC2=C)C)C	220.35	high	yes	0.55	yes
voacangine	MOL000528	CCC1CC2CC3(C1N(C2)CCC4=C3NC5=C4C=C(C=C5)OC)C(=O)OC	368.47	high	yes	0.55	yes
flemiphilippinin C	MOL000665	CC1(C=CC2=C(C3=C(C(=C2O1)CC=C)OC=C(C3=O)C4=CC(=C(C=C4)O)OC)O)C	406.43	high	no	0.55	yes
magnoflorine	MOL000764	C[N+]1(CCC2=CC(=C(C3=C2C1CC4=C3C(=C(C=C4)OC)O)O)OC)C	342.41	high	yes	0.55	yes
Menisporphine	MOL000782	COC1=CC2=C(C=C1)C3=NC=CC4=CC(=C(C(=C43)C2=O)OC)OC	321.33	high	yes	0.55	yes
bicuculline	MOL000791	CN1CCC2=CC3=C(C=C2C1C4C5=C(C6=C(C=C5)OCO6)C(=O)O4)OCO3	367.35	high	yes	0.55	yes
menisperine	MOL000794	C[N+]1(CCC2=CC(=C(C3=C2C1CC4=C3C(=C(C=C4)OC)O)OC)OC)C	356.44	high	yes	0.55	yes
(5R,6R)-5-isopropenyl-3,6-dimethyl-6-vinyl-5,7-dihydrobenzofuran-4-one	MOL000900	CC1=COC2=C1C(=O)C(C(C2)(C)C=C)C(=C)C	230.3	high	yes	0.55	yes
(1S,3E,7E,11S)-1,5,5,8-tetramethyl-12-oxabicyclo[9.1.0]dodeca-3,7-diene	MOL000939	CC1=CCC(C=CCC2(C(O2)CC1)C)(C)C	220.35	high	yes	0.55	yes
Dicumene	MOL000969	CC(C)(C1=CC=CC=C1)C(C)(C)C2=CC=CC=C2	238.37	low	no	0.55	yes
(6R,8R,9E)-8-methoxy-3,6,10-trimethyl-6,7,8,11-tetrahydro-5H-cyclodeca[b]furan-4-one	MOL001157	CC1CC(C=C(CC2=C(C(=CO2)C)C(=O)C1)C)OC	262.34	high	yes	0.55	yes
24268-41-5	MOL001172	CC1=CC(=O)C2=C(CC(=CCC1)C)OC=C2C	230.3	high	yes	0.55	yes
(6S,7R,8E)-7-methoxy-3,6-dimethyl-10-methylidene-5,6,7,11-tetrahydrocyclodeca[b]furan-4-one	MOL001173	CC1CC(=O)C2=C(CC(=C)C=CC1OC)OC=C2C	260.33	high	yes	0.55	yes
caryophyllene oxide	MOL001193	CC1(CC2C1CCC3(C(O3)CCC2=C)C)C	220.35	high	yes	0.55	yes
dehydrocostus lactone	MOL001298	C=C1CCC2C(C3C1CCC3=C)OC(=O)C2=C	230.3	high	yes	0.55	yes
n-heptanal	MOL001389	C1=CC=C(C=C1)N=NC2=CC=C(C=C2)N=NC3=C(C=CC4=CC=CC=C43)O	352.39	low	no	0.55	yes
galeopsin	MOL001418	CC(=O)OC1(C(=O)CC2C(CCCC2(C1(CCC3=COC=C3)O)C)(C)C)C	376.49	high	no	0.55	yes
Dihydrochelerythrine	MOL001461	CN1CC2=C(C=CC(=C2OC)OC)C3=C1C4=CC5=C(C=C4C=C3)OCO5	349.38	high	yes	0.55	yes
Dihydrosanguinarine	MOL001463	CN1CC2=C(C=CC3=C2OCO3)C4=C1C5=CC6=C(C=C5C=C4)OCO6	333.34	high	yes	0.55	yes
Luteanin	MOL001467	CN1CCC2=CC(=C(C3=C2C1CC4=C3C(=C(C=C4)OC)O)OC)OC	341.4	high	yes	0.55	yes
rhoeadine	MOL001473	CN1CCC2=CC3=C(C=C2C4C1C5=C(C(O4)OC)C6=C(C=C5)OCO6)OCO3	383.39	high	yes	0.55	yes
n-methylasimilobine	MOL001530	CN1CCC2=CC(=C(C3=C2C1CC4=CC=CC=C43)OC)O	281.35	high	yes	0.55	yes
dl-Nuciferine	MOL001531	CN1CCC2=CC(=C(C3=C2C1CC4=CC=CC=C43)OC)OC	295.38	high	yes	0.55	yes
zizyphusine	MOL001546	C[N+]1(CCC2=CC(=C(C3=C2C1CC4=C3C(=C(C=C4)OC)OC)O)O)C	342.41	high	yes	0.55	yes
Pisatin	MOL001594	COC1=CC2=C(C=C1)C3C(CO2)(C4=CC5=C(C=C4O3)OCO5)O	314.29	high	yes	0.55	yes
Sinoacutine	MOL001697	CN1CC23C1C4=CC(=O)C(=CC4(C2)C5=C3C=CC(=C5O)OC)OC	325.36	high	yes	0.55	yes
Sinoacutine	MOL001779	CN1CCC23C=C(C(=O)C=C2C1CC4=C3C(=C(C=C4)OC)O)OC	327.37	high	yes	0.55	yes
Sinensetin	MOL001803	COC1=C(C=C(C=C1)C2=CC(=O)C3=C(C(=C(C=C3O2)OC)OC)OC)OC	372.37	high	yes	0.55	yes
6-Methoxyflavone	MOL001876	COC1=CC2=C(C=C1)OC(=CC2=O)C3=CC=CC=C3	252.26	high	yes	0.55	yes
(-)-Caryophyllene oxide	MOL002003	CC1(CC2C1CCC3(C(O3)CCC2=C)C)C	220.35	high	yes	0.55	yes
indirubin	MOL002309	C1=CC=C2C(=C1)C(=C3C(=O)C4=CC=CC=C4N3)C(=O)N2	262.26	high	yes	0.55	yes
Deltoin	MOL002392	CC=C(C)C(=O)OC(C)(C)C1CC2=C(O1)C=C3C(=C2)C=CC(=O)O3	328.36	high	yes	0.55	yes
fuzitine	MOL002417	C[N+]1(CCC2=CC(=C(C3=C2C1CC4=C3C(=C(C=C4)O)O)OC)OC)C	342.41	high	yes	0.55	yes
6-gingerol	MOL002467	CCCCCC(CC(=O)CCC1=CC(=C(C=C1)O)OC)O	294.39	high	yes	0.55	yes
(1S,4aS,10aR)-7-isopropyl-1,4a-dimethyl-5,8-dioxo-2,3,4,9,10,10a-hexahydrophenanthrene-1-carboxylic acid	MOL002592	CC(C)C1=CC(=O)C2=C(C1=O)CCC3C2(CCCC3(C)C(=O)O)C	330.42	high	yes	0.85	yes
Flavidin	MOL002614	C1CC2=C3C(=CC(=C2)O)OCC4=CC(=CC1=C43)O	240.25	high	yes	0.55	yes
Dehydrotanshinone II A	MOL002651	CC1=COC2=C1C(=O)C(=O)C3=C2C=CC4=C3C=CCC4(C)C	292.33	high	yes	0.55	yes
ZINC05224268	MOL002851	CC1(CC2C1CCC3(C(O3)CCC2=C)C)C	220.35	high	yes	0.55	yes
Salvigenin	MOL002915	COC1=CC=C(C=C1)C2=CC(=O)C3=C(C(=C(C=C3O2)OC)OC)O	328.32	high	yes	0.55	yes
(3S)-7-hydroxy-3-(2,3,4-trimethoxyphenyl)chroman-4-one	MOL002962	COC1=C(C(=C(C=C1)C2COC3=C(C2=O)C=CC(=C3)O)OC)OC	330.33	high	yes	0.55	yes
(R)-4-Methoxydalbergione	MOL002964	COC1=CC(=O)C(=CC1=O)C(C=C)C2=CC=CC=C2	254.28	high	yes	0.85	yes
Duartin	MOL002981	COC1=C(C(=C(C=C1)C2CC3=C(C(=C(C=C3)O)OC)OC2)OC)O	332.35	high	yes	0.55	yes
(6aR,11aR)-3,9,10-trimethoxy-6a,11a-dihydro-6H-benzofurano[3,2-c]chromen-4-ol	MOL002990	COC1=C(C2=C(C=C1)C3C(CO2)C4=C(O3)C(=C(C=C4)OC)OC)O	330.33	high	yes	0.55	yes
(6aR,11aR)-3,9-dimethoxy-6a,11a-dihydro-6H-benzofurano[3,2-c]chromene-4,10-diol	MOL002991	COC1=C(C2=C(C=C1)C3COC4=C(C3O2)C=CC(=C4O)OC)O	316.31	high	yes	0.55	yes
Flavone der.	MOL003097	COC1=CC=C(C=C1)C2=CC(=O)C3=C(C=C(C=C3O2)OC)O	298.29	high	yes	0.55	yes
Deoxygomisin A	MOL003213	CC1CC2=CC3=C(C(=C2C4=C(C(=C(C=C4CC1C)OC)OC)OC)OC)OCO3	400.46	high	yes	0.55	yes
o-Isovalerylcolum bianetin	MOL003624	CC(C)CC(=O)OC(C)(C)C1CC2=C(O1)C=CC3=C2OC(=O)C=C3	330.37	high	yes	0.55	yes
belamcandin	MOL003749	COC1=C(C=C(C=C1)C2=COC3=CC(=C(C(=C3C2=O)O)OC)OC)OC	358.34	high	no	0.55	yes
7-Methoxy-2-methyl isoflavone	MOL003896	CC1=C(C(=O)C2=C(O1)C=C(C=C2)OC)C3=CC=CC=C3	266.29	high	yes	0.55	yes
nerolidyl acetate	MOL003938	CC(=CCCC(=CCCC(C)(C=C)OC(=O)C)C)C	264.4	high	yes	0.55	yes
Nantenin	MOL003939	CN1CCC2=CC(=C(C3=C2C1CC4=CC5=C(C=C43)OCO5)OC)OC	339.39	high	yes	0.55	yes
ivangustin	MOL004086	CC1=C2CC3C(CC2(C(CC1)O)C)OC(=O)C3=C	248.32	high	yes	0.55	yes
Corydalmine	MOL004196	COC1=C(C=C2C3CC4=C(CC3CCC2=C1)C(=C(C=C4)O)OC)OC	340.41	high	yes	0.55	yes
Corydine	MOL004197	CN1CCC2=CC(=C(C3=C2C1CC4=C3C(=C(C=C4)OC)OC)O)OC	341.4	high	yes	0.55	yes
Corynoloxine	MOL004199	CC12C3CC4=CC5=C(C=C4C1N(C(O3)C6=C2C=CC7=C6OCO7)C)OCO5	365.38	high	yes	0.55	yes
Glauvent	MOL004211	CN1CCC2=CC(=C(C3=C2C1CC4=CC(=C(C=C43)OC)OC)OC)OC	355.43	high	yes	0.55	yes
isocorybulbine	MOL004214	CC1C2C3=CC(=C(C=C3CCN2CC4=C1C=CC(=C4OC)OC)OC)O	355.43	high	yes	0.55	yes
norglaucing	MOL004221	COC1=C(C2=C3C(CC4=CC(=C(C=C42)OC)OC)NCCC3=C1)OC	341.4	high	yes	0.55	yes
caryophyllene oxide	MOL004344	CC1(CC2C1CCC3(C(O3)CCC2=C)C)C	220.35	high	yes	0.55	yes
Anhydroicaritin	MOL004373	CC(=CCC1=C2C(=C(C=C1O)O)C(=O)C(=C(O2)C3=CC=C(C=C3)OC)O)C	368.38	high	no	0.55	yes
4H-Dibenzo(de,g)quinoline-1,11-diol, 5,6,6a,7-tetrahydro-2,10-dimethoxy-6-methyl-, (S)-	MOL004201	CN1CCC2=CC(=C(C3=C2C1CC4=C3C(=C(C=C4)OC)O)O)OC	327.37	high	yes	0.55	yes
Yinyanghuo C	MOL004384	CC1(C=CC2=C(O1)C=CC(=C2)C3=CC(=O)C4=C(C=C(C=C4O3)O)O)C	336.34	high	no	0.55	yes
8-(3-methylbut-2-enyl)-2-phenyl-chromone	MOL004391	CC(=CCC1=C2C(=CC=C1)C(=O)C=C(O2)C3=CC=CC=C3)C	290.36	high	yes	0.55	yes
3,5,6,7-tetramethoxy-2-(3,4,5-trimethoxyphenyl)chromone	MOL004598	COC1=CC(=CC(=C1OC)OC)C2=C(C(=O)C3=C(C(=C(C=C3O2)OC)OC)OC)OC	432.42	high	no	0.55	yes
caryophyllene oxide	MOL004657	CC1(CC2C1CCC3(C(O3)CCC2=C)C)C	220.35	high	yes	0.55	yes
Izoteolin	MOL004763	CN1CCC2=CC(=C(C3=C2C1CC4=CC(=C(C=C43)OC)O)O)OC	327.37	high	yes	0.55	yes
Diphencyprone	MOL004774	C1=CC=C(C=C1)C2=C(C2=O)C3=CC=CC=C3	206.24	high	yes	0.55	yes
glyasperin B	MOL004808	CC(=CCC1=C(C=C2C(=C1O)C(=O)C(CO2)C3=C(C=C(C=C3)O)O)OC)C	370.4	high	no	0.55	yes
Glyasperin C	MOL004811	CC(=CCC1=C(C2=C(C=C1O)OCC(C2)C3=C(C=C(C=C3)O)O)OC)C	356.41	high	no	0.55	yes
Phaseolinisoflavan	MOL004833	CC1(C=CC2=C(O1)C=CC(=C2O)C3CC4=C(C=C(C=C4)O)OC3)C	324.37	high	yes	0.55	yes
Gancaonin A	MOL004856	CC(=CCC1=C(C2=C(C=C1O)OC=C(C2=O)C3=CC=C(C=C3)OC)O)C	352.38	high	no	0.55	yes
Licoisoflavone B	MOL004884	CC1(C=CC2=C(O1)C=CC(=C2O)C3=COC4=CC(=CC(=C4C3=O)O)O)C	352.34	high	no	0.55	yes
licoisoflavanone	MOL004885	CC1(C=CC2=C(O1)C=CC(=C2O)C3COC4=CC(=CC(=C4C3=O)O)O)C	354.35	high	no	0.55	yes
Glabridin	MOL004908	CC1(C=CC2=C(O1)C=CC3=C2OCC(C3)C4=C(C=C(C=C4)O)O)C	324.37	high	yes	0.55	yes
Glabrone	MOL004912	CC1(C=CC2=C(O1)C=CC(=C2O)C3=COC4=C(C3=O)C=CC(=C4)O)C	336.34	high	no	0.55	yes
3'-Methoxyglabridin	MOL004974	CC1(C=CC2=C(O1)C=CC3=C2OCC(C3)C4=C(C(=C(C=C4)O)OC)O)C	354.4	high	yes	0.55	yes
2-[(3R)-8,8-dimethyl-3,4-dihydro-2H-pyrano[6,5-f]chromen-3-yl]-5-methoxyphenol	MOL004978	CC1(C=CC2=C(O1)C=CC3=C2OCC(C3)C4=C(C=C(C=C4)OC)O)C	338.4	high	yes	0.55	yes
7-Acetoxy-2-methylisoflavone	MOL004991	CC1=C(C(=O)C2=C(O1)C=C(C=C2)OC(=O)C)C3=CC=CC=C3	294.3	high	yes	0.55	yes
Licoagrocarpin	MOL005003	CC(=CCC1=C(C=CC2=C1OCC3C2OC4=C3C=CC(=C4)OC)O)C	338.4	high	yes	0.55	yes
Dihydronitidine	MOL005086	CN1CC2=CC(=C(C=C2C3=C1C4=CC5=C(C=C4C=C3)OCO5)OC)OC	349.38	high	yes	0.55	yes
Eseramine	MOL005220	CC12CCN(C1N(C3=C2C=C(C=C3)OC(=O)NC)C)C(=O)NC	318.37	high	no	0.55	yes
Embelin	MOL005235	CCCCCCCCCCCC1=C(C(=O)C=C(C1=O)O)O	294.39	high	yes	0.85	yes
Frutinone A	MOL005321	C1=CC=C2C(=C1)C3=C(C(=O)C4=CC=CC=C4O3)C(=O)O2	264.23	high	yes	0.55	yes
Vulgarin	MOL005386	CC1C2CCC3(C(C2OC1=O)C(C=CC3=O)(C)O)C	264.32	high	yes	0.55	yes
tangeretin	MOL005814	COC1=CC=C(C=C1)C2=CC(=O)C3=C(O2)C(=C(C(=C3OC)OC)OC)OC	372.37	high	yes	0.55	yes
Pectolinarigenin	MOL005842	COC1=CC=C(C=C1)C2=CC(=O)C3=C(O2)C=C(C(=C3O)OC)O	314.29	high	no	0.55	yes
irisolidone	MOL005916	COC1=CC=C(C=C1)C2=COC3=C(C2=O)C(=C(C(=C3)O)OC)O	314.29	high	no	0.55	yes
Eucalyptol	MOL005970	CC12CCC3=C(C1CCC2=O)C=CC4=C3C=CC(=C4)O	266.33	high	yes	0.55	yes
7-hydroxy-8-methyl-4-vinyl-9,10-dihydrophenanthrene-1-carboxylic acid	MOL006149	CC1=C(C=CC2=C1CCC3=C(C=CC(=C32)C=C)C(=O)O)O	280.32	high	yes	0.85	yes
Xyloidone	MOL006174	CC1(C=CC2=C(O1)C(=O)C3=CC=CC=C3C2=O)C	240.25	high	yes	0.85	yes
9alpha-Hydroxyfraxinellone	MOL006259	CC1=C2C(=O)OC(C2(CCC1O)C)C3=COC=C3	248.27	high	yes	0.55	yes
Pterosin O	MOL006351	CC1CC2=C(C1=O)C(=C(C(=C2)C)CCOC)C	232.32	high	yes	0.55	yes
tinoside_qt	MOL006450	CC12CCC3C(=O)OC(CC3(C1C4C=CC2(C(=O)O4)O)C)C5=COC=C5	358.39	high	no	0.55	yes
codeine	MOL006982	CN1CCC23C4C1CC5=C2C(=C(C=C5)OC)OC3C(C=C4)O	299.36	high	yes	0.55	yes
Nornuciferine	MOL006986	COC1=C(C2=C3C(CC4=CC=CC=C42)NCCC3=C1)OC	281.35	high	yes	0.55	yes
5,6-dihydroxy-7-isopropyl-1,1-dimethyl-2,3-dihydrophenanthren-4-one	MOL007036	CC(C)C1=C(C(=C2C(=C1)C=CC3=C2C(=O)CCC3(C)C)O)O	298.38	high	yes	0.55	yes
3α-hydroxytanshinoneⅡa	MOL007045	CC1=COC2=C1C(=O)C(=O)C3=C2C=CC4=C3C(CCC4(C)C)O	310.34	high	yes	0.55	yes
3beta-Hydroxytanshinone IIA	MOL007046	CC1=COC2=C1C(=O)C(=O)C3=C2C=CC4=C3CCC(C4(C)C)O	310.34	high	yes	0.55	yes
(4bS,8aS,10S)-10-hydroxy-2-isopropyl-4b,8,8-trimethyl-5,6,7,8a,9,10-hexahydrophenanthrene-3,4-dione	MOL007054	CC(C)C1=CC2=C(C(=O)C1=O)C3(CCCC(C3CC2O)(C)C)C	316.43	high	yes	0.55	yes
Methylenetanshinquinone	MOL007061	CC1=COC2=C1C(=O)C(=O)C3=C2C=CC4=C3CCCC4=C	278.3	high	yes	0.55	yes
dihydroisotanshinoneⅠ	MOL007099	CC1COC2=C1C(=O)C3=C(C2=O)C4=CC=CC(=C4C=C3)C	278.3	high	yes	0.85	yes
C09092	MOL007107	CC(C)C1=C(C=C2C(=C1)CCC3C2(CCCC3(C)C)C)O	286.45	high	yes	0.55	yes
isocryptotanshi-none	MOL007108	CC1COC2=C1C(=O)C3=C(C2=O)C4=C(C=C3)C(CCC4)(C)C	296.36	high	yes	0.85	yes
Isotanshinone II	MOL007111	CC1=COC2=C1C(=O)C3=C(C2=O)C4=C(C=C3)C(CCC4)(C)C	294.34	high	yes	0.55	yes
miltionone Ⅱ	MOL007120	CC1COC2=C1C(=O)C(=O)C3=C4CCCC(C4=C(C=C32)O)(C)C	312.36	high	yes	0.85	yes
przewalskin	MOL007126	CC1=CC2=C(C=C1O)C34CCCC(C3CC2OC4)(C)C	272.38	high	yes	0.55	yes
1-methyl-8,9-dihydro-7H-naphtho[5,6-g]benzofuran-6,10,11-trione	MOL007127	CC1=COC2=C1C(=O)C(=O)C3=C2C=CC4=C3CCCC4=O	280.27	high	yes	0.55	yes
salviolone	MOL007145	CC1=C(C(=O)C=C2C3=C(C=CC2=C1)C(CCC3)(C)C)O	268.35	high	yes	0.55	yes
tanshinone iia	MOL007154	CC1=COC2=C1C(=O)C(=O)C3=C2C=CC4=C3CCCC4(C)C	294.34	high	yes	0.55	yes
o-Nornuciferine	MOL007210	CN1CCC2=CC(=C(C3=C2C1CC4=CC=CC=C43)OC)O	281.35	high	yes	0.55	yes
Nuciferin	MOL007213	CN1CCC2=CC(=C(C3=C2C1CC4=CC=CC=C43)OC)OC	295.38	high	yes	0.55	yes
n-nornuciferine	MOL007216	COC1=C(C2=C3C(CC4=CC=CC=C42)NCCC3=C1)OC	281.35	high	yes	0.55	yes
Remerin	MOL007218	CN1CCC2=CC3=C(C4=C2C1CC5=CC=CC=C54)OCO3	279.33	high	yes	0.55	yes
arnebinone	MOL007732	CC(=C)C1CCC(C2=C1C(=O)C(=C(C2=O)OC)OC)(C)C=C	302.36	high	yes	0.85	yes
Tetramethoxyluteolin	MOL007879	COC1=C(C=C(C=C1)C2=CC(=O)C3=C(O2)C=C(C=C3OC)OC)OC	342.34	high	yes	0.55	yes
1,7-dimethyl-5-vinyl-9,10-dihydrophenanthrene-2,3-diol	MOL007896	CC1=CC2=C(C(=C1)C=C)C3=CC(=C(C(=C3CC2)C)O)O	266.33	high	yes	0.55	yes
1,7-dimethyl-5-vinyl-9,10-dihydrophenanthrene-2,6-diol	MOL007897	CC1=CC2=C(C3=C(CC2)C(=C(C=C3)O)C)C(=C1O)C=C	266.33	high	yes	0.55	yes
1,8-dimethyl-4-vinyl-9,10-dihydrophenanthrene-2,7-diol	MOL007898	CC1=C(C=CC2=C1CCC3=C2C(=CC(=C3C)O)C=C)O	266.33	high	yes	0.55	yes
2,8-dihydroxy-1,6-dimethyl-5-ethenyl-9,10-dihydrophenanthrene	MOL007899	CC1=CC(=C2CCC3=C(C2=C1C=C)C=CC(=C3C)O)O	266.33	high	yes	0.55	yes
1,7-dimethyl-9,10-dihydrophenanthrene-2,6-diol	MOL007900	CC1=CC2=C(C=C1O)C3=C(CC2)C(=C(C=C3)O)C	240.3	high	yes	0.55	yes
8-hydroxy-1,2,6-trimethoxy-xanthone	MOL007960	COC1=C(C2=C(C=C1)OC3=CC(=CC(=C3C2=O)O)OC)OC	302.28	high	yes	0.55	yes
austrobailignan-5	MOL007985	CC(CC1=CC2=C(C=C1)OCO2)C(C)CC3=CC4=C(C=C3)OCO4	326.39	high	yes	0.55	yes
alpha-berbine	MOL008182	C1CN2CC3=CC=CC=C3CC2C4=CC=CC=C41	235.32	high	yes	0.55	yes
Quercetin tetramethyl(3',4',5,7) ether	MOL008239	COC1=C(C=C(C=C1)C2=C(C(=O)C3=C(O2)C=C(C=C3OC)OC)O)OC	358.34	high	no	0.55	yes
Coelogin	MOL008396	COC1=C(C(=C2COC3=CC(=CC4=C3C2=C1CC4)O)O)OC	300.31	high	yes	0.55	yes
Tetrahydroalstonine	MOL008457	CC1C2CN3CCC4=C(C3CC2C(=CO1)C(=O)OC)NC5=CC=CC=C45	352.43	high	yes	0.55	yes
Angustidine	MOL008458	CC1=CC2=C(C=N1)C(=O)N3CCC4=C(C3=C2)NC5=CC=CC=C45	301.34	high	yes	0.55	yes
SMR000232338	MOL008463	CC1C2CN3CCC4(C3CC2C(=CO1)C(=O)OC)C5=CC=CC=C5NC4=O	368.43	high	no	0.55	yes
(E)-16,17-Didehydro-17-methoxy-17,18-seco-3-beta-yohimban-16-carboxylic acid methyl ester	MOL008465	CCC1CN2CCC3=C(C2CC1C(=COC)C(=O)OC)NC4=CC=CC=C34	368.47	high	yes	0.55	yes
methyl (E)-2-[(2S,3Z,12bS)-3-ethylidene-2,4,6,7,12,12b-hexahydro-1H-indolo[3,2-h]quinolizin-2-yl]-3-methoxyprop-2-enoate	MOL008468	CC=C1CN2CCC3=C(C2CC1C(=COC)C(=O)OC)NC4=CC=CC=C34	366.45	high	yes	0.55	yes
Rhynchophylline	MOL008469	CCC1CN2CCC3(C2CC1C(=COC)C(=O)OC)C4=CC=CC=C4NC3=O	384.47	high	yes	0.55	yes
SMR000232333	MOL008470	CC1C2CN3CCC4(C3CC2C(=CO1)C(=O)OC)C5=CC=CC=C5NC4=O	368.43	high	no	0.55	yes
Isorhyncophylline	MOL008471	CCC1CN2CCC3(C2CC1C(=COC)C(=O)OC)C4=CC=CC=C4NC3=O	384.47	high	yes	0.55	yes
(E)-2-[(3R,6'S,7'S,8'aS)-6'-ethyl-2-keto-spiro[indoline-3,1'-indolizidine]-7'-yl]-3-methoxy-acrylic acid methyl ester	MOL008474	CCC1CN2CCC3(C2CC1C(=COC)C(=O)OC)C4=CC=CC=C4NC3=O	384.47	high	yes	0.55	yes
Mitraphyllic acid	MOL008475	CC1C2CN3CCC4(C3CC2C(=CO1)C(=O)O)C5=CC=CC=C5NC4=O	354.4	high	no	0.56	yes
corynoxeine	MOL008477	COC=C(C1CC2C3(CCN2CC1C=C)C4=CC=CC=C4NC3=O)C(=O)OC	382.45	high	yes	0.55	yes
methyl (E)-2-[(2S,3R,12bS)-3-vinyl-1,2,3,4,6,7,12,12b-octahydroindolo[3,2-h]quinolizin-2-yl]-3-methoxy-prop-2-enoate	MOL008478	COC=C(C1CC2C3=C(CCN2CC1C=C)C4=CC=CC=C4N3)C(=O)OC	366.45	high	yes	0.55	yes
yohimbine	MOL008488	COC(=O)C1C(CCC2C1CC3C4=C(CCN3C2)C5=CC=CC=C5N4)O	354.44	high	yes	0.55	yes
delta(sup 18)-Hirsutine	MOL008489	COC=C(C1CC2C3=C(CCN2CC1C=C)C4=CC=CC=C4N3)C(=O)OC	366.45	high	yes	0.55	yes
isocorynoline	MOL008640	CN1CCC2=CC(=C(C3=C2C1CC4=C3C(=C(C=C4)OC)O)OC)OC	341.4	high	yes	0.55	yes
acetylcorynoline	MOL008648	CC(=O)OC1CC2=CC3=C(C=C2C4C1(C5=C(CN4C)C6=C(C=C5)OCO6)C)OCO3	409.43	high	yes	0.55	yes
STOCK1N-08335	MOL008799	COC1=C(C=C2C(=C1)CC3C4=C(CCN3)C(=C(C(=C24)OC)OC)O)OC	357.4	high	yes	0.55	yes
thalicsimidine	MOL008808	CN1CCC2=C3C1CC4=CC(=C(C=C4C3=C(C(=C2OC)OC)OC)OC)OC	385.45	high	yes	0.55	yes
xanthoplanine	MOL008833	C[N+]1(CCC2=CC(=C(C3=C2C1CC4=CC(=C(C=C43)OC)O)OC)OC)C	356.44	high	yes	0.55	yes
Wuweizisu C	MOL008992	CC1CC2=CC3=C(C(=C2C4=C(C5=C(C=C4CC1C)OCO5)OC)OC)OCO3	384.42	high	yes	0.55	yes
(-)-Tabernemontanine	MOL009015	CCC1CN(C2CC3=C(C(=O)CC1C2C(=O)OC)NC4=CC=CC=C34)C	354.44	high	yes	0.55	yes
Peraksine	MOL009136	CC1C2COC(C3C2CC4N1C3CC5=C4NC6=CC=CC=C56)O	310.39	high	yes	0.55	yes
anonaine	MOL009166	C1CNC2CC3=CC=CC=C3C4=C2C1=CC5=C4OCO5	265.31	high	yes	0.55	yes
(+)-Anwulignan	MOL009198	CC(CC1=CC2=C(C=C1)OCO2)C(C)CC3=CC(=C(C=C3)O)OC	328.4	high	yes	0.55	yes
kadsutherin	MOL009216	CC=C(C)C(=O)OC1=C2C(=CC3=C1OCO3)CC(C(CC4=CC(=C(C(=C42)OC)OC)OC)C)C	468.54	high	no	0.55	yes
2,6-dimethoxy-4-[(2S,3S)-7-methoxy-3-methyl-5-[(E)-prop-1-enyl]-2,3-dihydrobenzofuran-2-yl]phenol	MOL009241	CC=CC1=CC2=C(C(=C1)OC)OC(C2C)C3=CC(=C(C(=C3)OC)O)OC	356.41	high	yes	0.55	yes
5-[(2S,3S)-7-methoxy-3-methyl-5-[(E)-prop-1-enyl]-2,3-dihydrobenzofuran-2-yl]-1,3-benzodioxole	MOL009255	CC=CC1=CC2=C(C(=C1)OC)OC(C2C)C3=CC4=C(C=C3)OCO4	324.37	high	yes	0.55	yes
Azuleno(4,5-b)furan-2(3H)-one, decahydro-4-hydroxy-3-methyl-6,9-bis(methylene)-, (3R-(3alpha,3abeta,4alpha,6abeta,9abeta,9balpha))-	MOL009300	CC1C2C(CC(=C)C3CCC(=C)C3C2OC1=O)O	248.32	high	yes	0.55	yes
Noskapin	MOL009327	CN1CCC2=CC3=C(C(=C2C1C4C5=C(C(=C(C=C5)OC)OC)C(=O)O4)OC)OCO3	413.42	high	no	0.55	yes
Noscapine	MOL009330	CN1CCC2=CC3=C(C(=C2C1C4C5=C(C(=C(C=C5)OC)OC)C(=O)O4)OC)OCO3	413.42	high	no	0.55	yes
(4aS,7R)-7-isopropenyl-1,4a-dimethyl-5,6,7,8-tetrahydronaphthalen-2-one	MOL009606	CC1=C2CC(CCC2(C=CC1=O)C)C(=C)C	216.32	high	yes	0.55	yes
(1R,4S,6R)-1-methyl-4-(6-methylhepta-1,5-dien-2-yl)-7-oxabicyclo[4.1.0]heptan-2-one	MOL010008	CC(=CCCC(=C)C1CC2C(O2)(C(=O)C1)C)C	234.33	high	yes	0.55	yes
Pinguisone	MOL010189	CC1CC(=O)C2(C1(CC3=C(C2C)C=CO3)C)C	232.32	high	yes	0.55	yes
flavone	MOL010245	C1=CC=C(C=C1)C2=CC(=O)C3=CC=CC=C3O2	222.24	high	yes	0.55	yes
DMPEC	MOL010496	COC1=CC=C(C=C1)CCC2=CC(=O)C3=CC(=C(C=C3O2)OC)OC	340.37	high	yes	0.55	yes
6-Hmpec	MOL010498	COC1=CC=C(C=C1)CCC2=CC(=O)C3=C(O2)C=CC(=C3)O	296.32	high	yes	0.55	yes
6-methoxy-2-[2-(3-methoxyphenyl)ethyl]chromone	MOL010500	COC1=CC2=C(C=C1)OC(=CC2=O)CCC3=CC(=CC=C3)OC	310.34	high	yes	0.55	yes
7,9-ditert-butyl-1-oxaspiro[4.5]deca-6,9-diene-2,8-dione	MOL010501	CC(C)(C)C1=CC2(CCC(=O)O2)C=C(C1=O)C(C)(C)C	276.37	high	yes	0.55	yes
(3R)-7-hydroxy-3-isopropenyl-tetralin-5-carbaldehyde	MOL010513	CC(=C)C1CCC2=C(C1)C(=CC(=C2)O)C=O	216.28	high	yes	0.55	yes
(3aS,6aR,9aR,9bR)-3,6,9-trimethylene-3a,4,5,6a,7,8,9a,9b-octahydroazuleno[5,4-d]furan-2-one	MOL010536	C=C1CCC2C(C3C1CCC3=C)OC(=O)C2=C	230.3	high	yes	0.55	yes
ST069309	MOL010546	C1CC2=C3C(=C4C(=C2)C=C(C(=O)O4)C(=O)O)CCCN3C1	285.29	high	yes	0.85	yes
(3aS,5R,8aS,9aS)-5,8a-dimethyl-3-methylene-5,6,7,8,9,9a-hexahydro-3aH-benzo[f]benzofuran-2-one	MOL010818	CC1CCCC2(C1=CC3C(C2)OC(=O)C3=C)C	232.32	high	yes	0.55	yes
Ambrosin	MOL010819	CC1CCC2C(C3(C1C=CC3=O)C)OC(=O)C2=C	246.3	high	yes	0.55	yes
Ermanthin	MOL010831	CC1=CCC2C(C3C1CCC3=C)OC(=O)C2=C	230.3	high	yes	0.55	yes
eudesma-5,11(13)-dien-8,12-olide	MOL010833	CC1CCCC2(C1=CC3C(C2)OC(=O)C3=C)C	232.32	high	yes	0.55	yes
3-Epizaluzanin C	MOL010838	C=C1CCC2C(C3C1CC(C3=C)O)OC(=O)C2=C	246.3	high	yes	0.55	yes
Boldine	MOL010917	CN1CCC2=CC(=C(C3=C2C1CC4=CC(=C(C=C43)OC)O)OC)O	327.37	high	yes	0.55	yes
estrone	MOL010921	CC12CCC3C(C1CCC2=O)CCC4=C3C=CC(=C4)O	270.37	high	yes	0.55	yes
MAESANIN	MOL010964	CCCCC=CCCCCCCCCCC1=C(C(=O)C=C(C1=O)OC)O	362.5	high	no	0.85	yes
3'-O-Acetylhamaudol	MOL011731	CC1=CC(=O)C2=C(C3=C(C=C2O1)OC(C(C3)OC(=O)C)(C)C)O	318.32	high	no	0.55	yes
5-O-Methylvisamminol	MOL011753	CC1=CC(=O)C2=C(C3=C(C=C2O1)OC(C3)C(C)(C)O)OC	290.31	high	yes	0.55	yes
(2R,4aS,10aR)-7-isopropyl-2,4a-dimethyl-1-methylene-4,9,10,10a-tetrahydro-3H-phenanthren-2-ol	MOL011912	CC(C)C1=CC2=C(C=C1)C3(CCC(C(=C)C3CC2)(C)O)C	284.44	high	yes	0.55	yes
isodihydrofutoquinol a	MOL012131	CC(CC1=CC2=C(C=C1)OCO2)C3(C=C(C(=O)C=C3OC)CC=C)OC	356.41	high	yes	0.85	yes
Estriol	MOL012142	CC12CCC3C(C1CC(C2O)O)CCC4=C3C=CC(=C4)O	288.38	high	yes	0.55	yes
Methyl dehydro-15-hydroxy-abietan-18-oate	MOL012165	CC12CCCC(C1CCC3=C2C=CC(=C3)C(C)(C)O)(C)C(=O)OC	330.46	high	yes	0.55	yes
Sumatrol	MOL012200	CC(=C)C1CC2=C(O1)C=C(C3=C2OC4COC5=CC(=C(C=C5C4C3=O)OC)OC)O	410.42	high	no	0.55	yes
4b,5,6,7,8,8a,9,10-octahydro-4b,8-dimethyl-2-Isopropylphenanthrene	MOL013005	CC1CCCC2(C1CCC3=C2C=CC(=C3)C(C)C)C	256.43	low	no	0.55	yes
Tomentosin	MOL013014	CC1CC2C(CC=C1CCC(=O)C)C(=C)C(=O)O2	248.32	high	yes	0.55	yes
Decursin	MOL013077	CC(=CC(=O)OC1CC2=C(C=C3C(=C2)C=CC(=O)O3)OC1(C)C)C	328.36	high	yes	0.55	yes
Litsoeine	MOL013195	COC1=C(C2=C3C(CC4=CC(=C(C=C42)OC)O)NCCC3=C1)OC	327.37	high	yes	0.55	yes
Strictosamide_qt	MOL013219	C=CC1C2CC3C4=C(CCN3C(=O)C2=COC1OC5C(C(C(C(O5)CO)O)O)O)C6=CC=CC=C6N4	498.53	low	no	0.56	yes
Isosinensetin	MOL013277	COC1=C(C=C(C=C1)C2=CC(=O)C3=C(O2)C(=C(C=C3OC)OC)OC)OC	372.37	high	yes	0.55	yes
4',5,7,8-Tetramethoxyflavone	MOL013278	COC1=CC=C(C=C1)C2=CC(=O)C3=C(O2)C(=C(C=C3OC)OC)OC	342.34	high	yes	0.55	yes
Physovenine	MOL013287	CC12CCOC1N(C3=C2C=C(C=C3)OC(=O)NC)C	262.3	high	yes	0.55	yes
Hemerocallone	MOL013343	COC1=CC(=C(C=C1)OC)C2=COC3=CC4=C(C(=C3C2=O)OC)OCO4	356.33	high	yes	0.55	yes
psoralen	MOL001950	C1=CC(=O)OC2=CC3=C(C=CO3)C=C21	186.16	high	yes	0.55	yes

## Sheet: No duplicates 
Compound	ID	SMILE
Magnoflorine	MOL000764	C[N+]1(CCC2=CC(=C(C3=C2C1CC4=C3C(=C(C=C4)OC)O)O)OC)C
Cularicine	MOL000742	CN1CCC2=C3C1CC4=CC5=C(C=C4OC3=C(C=C2)O)OCO5
Nantenin	MOL003939	CN1CCC2=CC(=C(C3=C2C1CC4=CC5=C(C=C43)OCO5)OC)OC
Propranolol, L-	MOL009261	CC(C)NCC(COC1=CC=CC2=CC=CC=C21)O
Piperlonguminine	MOL001559	CC(C)CNC(=O)C=CC=CC1=CC2=C(C=C1)OCO2
Rhynchophylline, (E)-2-[(3S,6'S,7'S,8'aS)-6'-ethyl-2-keto-spiro[indoline-3,1'-indolizidine]-7'-yl]-3-methoxy-acrylic acid methyl ester, Isorhyncophylline	MOL008469, MOL008473, MOL008474, MOL008471	CCC1CN2CCC3(C2CC1C(=COC)C(=O)OC)C4=CC=CC=C4NC3=O
1,2,6,7-Tetradehydro-3,15-dimethoxyerythrinan-16-ol	MOL000453	COC1CC23C(=CCN2CCC4=CC(=C(C=C34)OC)O)C=C1
Cinnamein	MOL003788	C1=CC=C(C=C1)COC(=O)C=CC2=CC=CC=C2
(1S,4aS,8aS)-7-isopropylidene-1,4a-dimethyl-1-decalinol, juniper camphor	MOL012441, MOL000047	CC(=C1CCC2(CCCC(C2C1)(C)O)C)C
Trans-1,7-diphenyl-1-hepten-5-ol	MOL000237	C1=CC=C(C=C1)CCC(CCC=CC2=CC=CC=C2)O
Duartin	MOL002981	COC1=C(C(=C(C=C1)C2CC3=C(C(=C(C=C3)O)OC)OC2)OC)O
caryophyllene oxide; ZINC05224268; (-)-Epoxycaryophyllene; (-)-Caryophyllene oxide;	MOL004657; MOL002851; MOL000474; MOL001193; MOL002003; MOL004344; MOL000474; MOL001193; MOL002003; MOL004344;	CC1(CC2C1CCC3(C(O3)CCC2=C)C)C
Salviolone	MOL007145	CC1=C(C(=O)C=C2C3=C(C=CC2=C1)C(CCC3)(C)C)O
Cinchonan-9-al, 6'-methoxy-, (9R)-; (R)-(6-methoxy-4-quinolyl)-[(2R,4R,5S)-5-vinylquinuclidin-2-yl]methanol; (S)-(6-methoxy-4-quinolyl)-[(2S,4S,5S)-5-vinylquinuclidin-2-yl]methanol	MOL009031; MOL009137; MOL006968;	COC1=CC2=C(C=CN=C2C=C1)C(C3CC4CCN3CC4C=C)O
alpha-berbine	MOL008182	C1CN2CC3=CC=CC=C3CC2C4=CC=CC=C41
3-methoxy-4-[(E)-3-phenylprop-2-enyl]phenol	MOL002995	COC1=C(C=CC(=C1)O)CC=CC2=CC=CC=C2
Pronuciferin	MOL009172	CN1CCC2=CC(=C(C3=C2C1CC34C=CC(=O)C=C4)OC)OC
(-)-Tabernemontanine	MOL009015	CCC1CN(C2CC3=C(C(=O)CC1C2C(=O)OC)NC4=CC=CC=C34)C
Pinguisone	MOL010189	CC1CC(=O)C2(C1(CC3=C(C2C)C=CO3)C)C
isocorybulbine	MOL004214	CC1C2=C(CC3C1(C4=CC(=C(C=C4CC3)OC)O)C)C(=C(C=C2)OC)OC
o-Isovalerylcolum bianetin	MOL003624	CC(C)CC(=O)OC(C)(C)C1CC2=C(O1)C=CC3=C2OC(=O)C=C3
O-Acetylcolumbianetin	MOL003608	CC(=O)OC(C)(C)C1CC2=C(O1)C=CC3=C2OC(=O)C=C3
futoquinol	MOL000336	CC(=CC1=CC2=C(C=C1)OCO2)C3(C=C(C(=O)C=C3OC)CC=C)OC
Corydalmine	MOL004196	COC1=C(C=C2C3CC4=C(CC3CCC2=C1)C(=C(C=C4)O)OC)OC
Corynoloxine	MOL004199	CC12C3CC4=CC5=C(C=C4C1N(C(O3)C6=C2C=CC7=C6OCO7)C)OCO5
n-methylasimilobine; o-Nornuciferine	MOL001530; MOL007210	CN1CCC2=CC(=C(C3=C2C1CC4=CC=CC=C43)OC)O
(2R,3R,3aS)-3a-allyl-2-(1,3-benzodioxol-5-yl)-5-methoxy-3-methyl-2,3-dihydrobenzofuran-6-one	MOL000308	CC1C(OC2=CC(=O)C(=CC12CC=C)OC)C3=CC4=C(C=C3)OCO4
caryophyllenyl alcohol; caryophyllenol	MOL010948; MOL013229	CC1(CC2C(C1)C3(CCCC2(C3O)C)C)C
ZINC05063142; (-)-Drimenol;	MOL012766; MOL007255	CC1=CCC2C(CCCC2(C1CO)C)(C)C
dehydrocostus lactone; (3aS,6aR,9aR,9bR)-3,6,9-trimethylene-3a,4,5,6a,7,8,9a,9b-octahydroazuleno[5,4-d]furan-2-one	MOL010536; MOL001298	C=C1CCC2C(C3C1CCC3=C)OC(=O)C2=C
indirubin	MOL002309	C1=CC=C2C(=C1)C(=C3C(=O)C4=CC=CC=C4N3)C(=O)N2
Velleral	MOL010520	CC1=CC(C(=CC2C1CC(C2)(C)C)C=O)C=O
corynoxeine	MOL008477	COC=C(C1CC2C3(CCN2CC1C=C)C4=CC=CC=C4NC3=O)C(=O)OC
5-[(2R,3R)-7-methoxy-3-methyl-5-[(E)-prop-1-enyl]-2,3-dihydrobenzofuran-2-yl]-1,3-benzodioxole; 5-[(2S,3S)-7-methoxy-3-methyl-5-[(E)-prop-1-enyl]-2,3-dihydrobenzofuran-2-yl]-1,3-benzodioxole	MOL000260; MOL009255	CC=CC1=CC2=C(C(=C1)OC)OC(C2C)C3=CC4=C(C=C3)OCO4
voacangine	MOL000528	CCC1CC2CC3(C1N(C2)CCC4=C3NC5=C4C=C(C=C5)OC)C(=O)OC
sugiol	MOL002222	CC(C)C1=C(C=C2C(=C1)C(=O)CC3C2(CCCC3(C)C)C)O
Atropine; OIN	MOL009650; MOL001552	CN1C2CCC1CC(C2)OC(=O)C(CO)C3=CC=CC=C3
CORYDALINE	MOL004195	CC1C2C3=CC(=C(C=C3CCN2CC4=C1C=CC(=C4OC)OC)OC)OC
Allopseudococain	MOL011949	CN1C2CCC1C(C(C2)OC(=O)C3=CC=CC=C3)C(=O)OC
Penniclavin	MOL005257	CN1CC(C=C2C1CC3=CNC4=CC=CC2=C34)(CO)O
(S)-Canadine; (R)-Canadine	MOL001455; MOL002903	COC1=C(C2=C(CC3C4=CC5=C(C=C4CCN3C2)OCO5)C=C1)OC
estrone	MOL010921	CC12CCC3C(C1CCC2=O)CCC4=C3C=CC(=C4)O
Remerin	MOL007218	CN1CCC2=CC3=C(C4=C2C1CC5=CC=CC=C54)OCO3
Embelin	MOL005235	CCCCCCCCCCCC1=C(C(=O)C=C(C1=O)O)O
(3S)-7-hydroxy-3-(2,3,4-trimethoxyphenyl)chroman-4-one	MOL002962	COC1=C(C(=C(C=C1)C2COC3=C(C2=O)C=CC(=C3)O)OC)OC
Decursin	MOL013077	CC(=CC(=O)OC1CC2=C(C=C3C(=C2)C=CC(=O)O3)OC1(C)C)C
isodihydrofutoquinol a	MOL012131	CC(CC1=CC2=C(C=C1)OCO2)C3(C=C(C(=O)C=C3OC)CC=C)OC
(3R)-7-hydroxy-3-isopropenyl-tetralin-5-carbaldehyde	MOL010513	CC(=C)C1CCC2=C(C1)C(=CC(=C2)O)C=O
2-Hydroxychalcone	MOL006574	C1=CC=C(C=C1)C(=O)C=CC2=CC=CC=C2O
Tetrahydroalstonine	MOL008457	CC1C2CN3CCC4=C(C3CC2C(=CO1)C(=O)OC)NC5=CC=CC=C45
psoralen	MOL001950	C1=CC(=O)OC2=CC3=C(C=CO3)C=C21
Aristolone	MOL003546	CC1CCCC2=CC(=O)C3C(C12C)C3(C)C
codeine	MOL006982	CN1CCC23C4C1CC5=C2C(=C(C=C5)OC)OC3C(C=C4)O
ST069309	MOL010546	C1CC2=C3C(=C4C(=C2)C=C(C(=O)O4)C(=O)O)CCCN3C1
1-methyl-8,9-dihydro-7H-naphtho[5,6-g]benzofuran-6,10,11-trione	MOL007127	CC1=COC2=C1C(=O)C(=O)C3=C2C=CC4=C3CCCC4=O
tetrahydropalmatine	MOL006420	CCOC1=C(C=CC2=C1CN3CCC4=CC(=C(C=C4C3C2)OC)OC)OC
3-methoxy-4-[(E)-3-phenylprop-2-enyl]pyrocatechol	MOL002984	COC1=C(C=CC(=C1O)O)CC=CC2=CC=CC=C2
(3S,3aS,8aR)-3-hydroxy-5-isopropylidene-3-methyl-8-methylene-2,3a,4,8a-tetrahydro-1H-azulen-6-one	MOL000949	CC(=C1CC2C(CCC2(C)O)C(=C)CC1=O)C
5-[(Z)-2-(4-methoxyphenyl)vinyl]resorcinol	MOL006699	COC1=CC=C(C=C1)C=CC2=CC(=CC(=C2)O)O
5-methoxy-1,7-diphenyl-3-heptanone	MOL002554	COC(CCC1=CC=CC=C1)CC(=O)CCC2=CC=CC=C2
dihydroepideoxyarteannuin b	MOL007391	CC1CCC2C(C(=O)OC23C1CCC(=C3)C)C
104387-15-7	MOL004235	CC1C2C3=CC(=C(C=C3CCN2CC4=C1C=CC(=C4OC)O)OC)OC
Amurensine	MOL006385	CN1CC2C3=CC(=C(C=C3CC1C4=CC5=C(C=C24)OCO5)OC)O
2H-3,9a-Methano-1-benzoxepin-9-methanol, octahydro-2,2,5a-trimethyl-, (3R-(3alpha,5aalpha,9alpha,9aalpha))-	MOL010505	CC1(C2CCC3(CCCC(C3(C2)O1)CO)C)C
didehydrotuberostemonine	MOL009387	CCC1C2CCCCN3C2=C(C=C3C4CC(C(=O)O4)C)C5C1OC(=O)C5C
Azuleno(4,5-b)furan-2(3H)-one, decahydro-4-hydroxy-3-methyl-6,9-bis(methylene)-, (3R-(3alpha,3abeta,4alpha,6abeta,9abeta,9balpha))-	MOL009300	CC1C2C(CC(=C)C3CCC(=C)C3C2OC1=O)O
zizyphusine	MOL001546	C[N+]1(CCC2=CC(=C(C3=C2C1CC4=C3C(=C(C=C4)OC)OC)O)O)C
4-[(2R,3S)-4-(1,3-benzodioxol-5-yl)-2,3-dimethylbutyl]-2-methoxyphenol; (+)-Anwulignan	MOL009251; MOL009198	CC(CC1=CC2=C(C=C1)OCO2)C(C)CC3=CC(=C(C=C3)O)OC
dehydropipernonaline	MOL001561	C1CCN(CC1)C(=O)C=CC=CCCC=CC2=CC3=C(C=C2)OCO3
Isomeranzin	MOL013331	CC(C)C(=O)CC1=C(C=CC2=C1OC(=O)C=C2)OC
neocryptotanshinone; coniferin	MOL007125; MOL000519	CC(CO)C1=C(C2=C(C3=C(C=C2)C(CCC3)(C)C)C(=O)C1=O)O
(1R,4aR,10aS)-5-hydroxy-1-(hydroxymethyl)-7-isopropyl-8-methoxy-1,4a-dimethyl-4,9,10,10a-tetrahydro-3H-phenanthren-2-one	MOL003185	CC(C)C1=CC(=C2C(=C1OC)CCC3C2(CCC(=O)C3(C)CO)C)O
hancinone C	MOL005430	CC(=CC1=CC(=C(C(=C1)OC)OC)OC)C2(C=C(C(=O)C=C2OC)CC=C)OC
sinomenine	MOL012920	CN1CCC23CC(=O)C(=CC2C1CC4=C3C(=C(C=C4)OC)O)OC
Dehydromiltirone	MOL007038	CC(C)C1=CC2=C(C3=C(C=C2)C(CC=C3)(C)C)C(=O)C1=O
Evodiamide	MOL004014	CNC1=CC=CC=C1C(=O)N(C)CCC2=CNC3=CC=CC=C32
Lomatin	MOL013091	CC1(C(CC2=C(O1)C=CC3=C2OC(=O)C=C3)O)C
DMPEC	MOL010496	COC1=CC=C(C=C1)CCC2=CC(=O)C3=CC(=C(C=C3O2)OC)OC
przewalskin	MOL007126	CC1=CC2=C(C=C1O)C34CCCC(C3CC2OC4)(C)C
Loureirin A	MOL009160	COC1=CC(=C(C=C1)CCC(=O)C2=CC=C(C=C2)O)OC
Dehydrotanshinone II A	MOL002651	CC1=COC2=C1C(=O)C(=O)C3=C2C=CC4=C3C=CCC4(C)C
Karenzu DK2	MOL004837	C1=CC=C(C=C1)C(=O)CC(=O)C2=CC=CC=C2
Diglycol dibenzoate	MOL010580	C1=CC=C(C=C1)C(=O)OCCOCCOC(=O)C2=CC=CC=C2
(6S)-6-[(1R,4S,5S)-4,5-dihydroxy-4-methyl-1-cyclohex-2-enyl]-2-methylhept-2-en-4-one	MOL000962	CC(CC(=O)C=C(C)C)C1CC(C(C=C1)(C)O)O
auraptenol	MOL003592	CC(=C)C(CC1=C(C=CC2=C1OC(=O)C=C2)OC)O
6-Hmpec	MOL010498	COC1=CC=C(C=C1)CCC2=CC(=O)C3=C(O2)C=CC(=C3)O
wallichinine	MOL000334	CC(=CC1=CC(=C(C=C1)OC)OC)C2(C=C(C(=O)C=C2OC)CC=C)OC
1,2,5,6-tetrahydrotanshinone	MOL001601	CC1COC2=C1C(=O)C(=O)C3=C2C=CC4=C3CCC=C4C
9alpha-Hydroxyfraxinellone	MOL006259	CC1=C2C(=O)OC(C2(CCC1O)C)C3=COC=C3
Litsoeine	MOL013195	COC1=C(C2=C3C(CC4=CC(=C(C=C42)OC)O)NCCC3=C1)OC
procurcumadiol	MOL000960	CC1=CC(=O)C(=C(C)C)CC2(C1CCC2(C)O)O
Dihydronitidine	MOL005086	CN1CC2=CC(=C(C=C2C3=C1C4=CC5=C(C=C4C=C3)OCO5)OC)OC
Fumarine	MOL000787	CN1CCC2=CC3=C(C=C2C(=O)CC4=C(C1)C5=C(C=C4)OCO5)OCO3
Phaseolin	MOL000456	CC1(C=CC2=C(O1)C=CC3=C2OC4C3COC5=C4C=CC(=C5)O)C
Vulgarin	MOL005386	CC1C2CCC3(C(C2OC1=O)C(C=CC3=O)(C)O)C
Cyperolone	MOL004042	CC(=C)C1CCC2(CCC(C2(C1)C(=O)C)O)C
hyoscine	MOL011519	CN1C2CC(CC1C3C2O3)OC(=O)C(CO)C4=CC=CC=C4
Marmesine	MOL004793	CC(C)(C1CC2=C(O1)C=C3C(=C2)C=CC(=O)O3)O
6-gingerol	MOL002467	CCCCCC(CC(=O)CCC1=CC(=C(C=C1)O)OC)O
coriandrone A	MOL012153	CC1CC2=CC(=C3CC(OC3=C2C(=O)O1)C(C)(C)O)OC
Triptonoditerpenic acid	MOL003245	CC1=C(CCC2(C1CCC3=C(C(=C(C=C32)OC)C(C)C)O)C)C(=O)O
Pramoxine	MOL009706	CCCCOC1=CC=C(C=C1)OCCCN2CCOCC2
LYSERGOL	MOL005261	CN1CC(C=C2C1CC3=CNC4=CC=CC2=C34)CO
ivangustin	MOL004086	CC1=C2CC3C(CC2(C(CC1)O)C)OC(=O)C3=C
fuzitine	MOL002417	C[N+]1(CCC2=CC(=C(C3=C2C1CC4=C3C(=C(C=C4)O)O)OC)OC)C
Cnidilin	MOL001956	CC(=CCOC1=C2C=COC2=C(C3=C1C=CC(=O)O3)OC)C
homalomenol	MOL000689	CC(=CC1CCC2(C1C(CCC2O)(C)O)C)C
coryincine; yohimbine	MOL008635; MOL008488	COC(=O)C1C(CCC2C1CC3C4=C(CCN3C2)C5=CC=CC=C5N4)O
Glypallichalcone	MOL004835	COC1=CC=C(C=C1)C(=O)C=CC2=C(C=C(C=C2)O)OC
Triptoditerpenic acid B	MOL003231	CC1=C(CCC2(C1CCC3=C2C=CC(=C3OC)C(C)C)C)C(=O)O
(2S,3S)-2-(3,4-dimethoxyphenyl)-7-methoxy-3-methyl-2,3-dihydrobenzofuran-5-carbaldehyde	MOL000321	CC1C(OC2=C1C=C(C=C2OC)C=O)C3=CC(=C(C=C3)OC)OC
preleoheterin	MOL001421	CC1C(C(=O)C2C(CCCC2(C13CCC4(O3)COC=C4)C)(C)C)O
Xyloidone	MOL006174	CC1(C=CC2=C(O1)C(=O)C3=CC=CC=C3C2=O)C
Norlapachol	MOL003360	CC(=CC1=C(C2=CC=CC=C2C(=O)C1=O)O)C
Peraksine	MOL009136	CC1C2COC(C3C2CC4N1C3CC5=C4NC6=CC=CC=C56)O
shinpterocarpin	MOL004891	CC1(C=CC2=C(O1)C=CC3=C2OCC4C3OC5=C4C=CC(=C5)O)C
Stepholidine; l-SPD	MOL000627; MOL012922	COC1=C(C=C2C3CC4=C(CN3CCC2=C1)C(=C(C=C4)O)OC)O
(1R,4aR,7R,8aR)-7-isopropenyl-1,4a-dimethyl-1-decalinol	MOL009343	CC(=C)C1CCC2(CCCC(C2C1)(C)O)C
DL-Laudanine; 5-[[(1S)-6,7-dimethoxy-2-methyl-3,4-dihydro-1H-isoquinolin-1-yl]methyl]-2-methoxyphenol	MOL005223; MOL009328	CN1CCC2=CC(=C(C=C2C1CC3=CC(=C(C=C3)OC)O)OC)OC
(4aS,7R)-7-isopropenyl-1,4a-dimethyl-5,6,7,8-tetrahydronaphthalen-2-one	MOL009606	CC1=C2CC(CCC2(C=CC1=O)C)C(=C)C
Pteleprenine	MOL008197	CC(=CCC1=C(C2=C(C3=C(C=C2)OCO3)N(C1=O)C)OC)C
2-hydroxy-3-methylanthraquinone	MOL001649	CC1=CC2=C(C=C1O)C(=O)C3=CC=CC=C3C2=O
2-methoxy-3-methyl-9,10-anthraquinone	MOL001670	CC1=CC2=C(C=C1OC)C(=O)C3=CC=CC=C3C2=O
Coumurrayin	MOL013097	CC(=CCC1=C(C=C(C2=C1OC(=O)C=C2)OC)OC)C
Ibogain	MOL000529	CCC1CC2CC3C1N(C2)CCC4=C3NC5=C4C=C(C=C5)OC
menisperine	MOL000794	C[N+]1(CCC2=CC(=C(C3=C2C1CC4=C3C(=C(C=C4)OC)O)OC)OC)C
Phthalic acid, isobutyl octyl ester	MOL010966	CCCCCCCCOC(=O)C1=CC=CC=C1C(=O)OCC(C)C
BUTYL ISOBUTYL PHTHALATE	MOL010080	CCCCOC(=O)C1=CC=CC=C1C(=O)OCC(C)C
anonaine	MOL009166	C1CNC2CC3=CC=CC=C3C4=C2C1=CC5=C4OCO5
corynoline	MOL004198; MOL008636	CC12C(CC3=CC4=C(C=C3C1N(CC5=C2C=CC6=C5OCO6)C)OCO4)O
delta(sup 18)-Hirsutine; methyl (E)-2-[(2S,3R,12bS)-3-vinyl-1,2,3,4,6,7,12,12b-octahydroindolo[3,2-h]quinolizin-2-yl]-3-methoxy-prop-2-enoate	MOL008489; MOL008478	COC=C(C1CC2C3=C(CCN2CC1C=C)C4=CC=CC=C4N3)C(=O)OC
Salvigenin	MOL002915	COC1=CC=C(C=C1)C2=CC(=O)C3=C(C(=C(C=C3O2)OC)OC)O
2',4'-dihydroxy-6'-methhoxychalcone	MOL000241	COC1=CC(=CC(=C1C(=O)C=CC2=CC=CC=C2)O)O
(1R)-6,7-dimethoxy-1-(4-methoxybenzyl)-2-methyl-3,4-dihydro-1H-isoquinoline	MOL009167	CN1CCC2=CC(=C(C=C2C1CC3=CC=C(C=C3)OC)OC)OC
Sinoacutine	MOL001779	CN1CCC23C=C(C(=O)C=C2C1CC4=C3C(=C(C=C4)OC)O)OC
Dihydrokaranone	MOL010508	CC1CCCC2=CC(=O)C(=C(C)C)CC12C
DIBUTYL TEREPHTHALATE	MOL011366	CCCCOC(=O)C1=CC=C(C=C1)C(=O)OCCCC
Deltoin	MOL002392	CC=C(C)C(=O)OC(C)(C)C1CC2=C(O1)C=C3C(=C2)C=CC(=O)O3
7-Methoxy-2-methyl isoflavone	MOL003896	CC1=C(C(=O)C2=C(O1)C=C(C=C2)OC)C3=CC=CC=C3
thalicsimidine	MOL008808	CN1CCC2=C3C1CC4=CC(=C(C=C4C3=C(C(=C2OC)OC)OC)OC)OC
(1R,4E,7E,11R)-1,5,9,9-tetramethyl-12-oxabicyclo[9.1.0]dodeca-4,7-diene	MOL004275	CC1=CCCC2(C(O2)CC(C=CC1)(C)C)C
(1S,3E,7E,11S)-1,5,5,8-tetramethyl-12-oxabicyclo[9.1.0]dodeca-3,7-diene	MOL000939	CC1=CCC(C=CCC2(C(O2)CC1)C)(C)C
(-)-Epicedrol	MOL005423	CC1CCC2C13CCC(C(C3)C2(C)C)(C)O
(5E,9Z)-3,6,10-trimethyl-4,7,8,11-tetrahydrocyclodeca[b]furan; Furanodiene	MOL000048; MOL000899; MOL004269	CC1=CCC2=C(CC(=CCC1)C)OC=C2C
(2S,3S,4S,5S)-2,5-bis(3,4-dimethoxyphenyl)-3,4-dimethyltetrahydrofuran; Galgravin; Veraguensin	MOL000314; MOL000313; MOL000333	CC1C(C(OC1C2=CC(=C(C=C2)OC)OC)C3=CC(=C(C=C3)OC)OC)C
dihydroagarofuran	MOL007591	CC1CCCC2(C13CC(CC2)C(O3)(C)C)C
cis-Piplartine	MOL002848	COC1=CC(=CC(=C1OC)OC)C=CC(=O)N2CCC=CC2=O
methyl (Z)-3-(3,4,5-trimethoxyphenyl)prop-2-enoate	MOL011077	COC1=CC(=CC(=C1OC)OC)C=CC(=O)OC
Inermine	MOL001484	C1C2C(C3=C(O1)C=C(C=C3)O)OC4=CC5=C(C=C24)OCO5
(-)-Vestitol; Vestitol	MOL002961; MOL000500	COC1=CC(=C(C=C1)C2CC3=C(C=C(C=C3)O)OC2)O
8-hydroxy-1,2,6-trimethoxy-xanthone	MOL007960	COC1=C(C2=C(C=C1)OC3=CC(=CC(=C3C2=O)O)OC)OC
Isotanshinone II	MOL007111	CC1=COC2=C1C(=O)C3=C(C2=O)C4=C(C=C3)C(CCC4)(C)C
dihydroisotanshinoneⅠ	MOL007099	CC1COC2=C1C(=O)C3=C(C2=O)C4=CC=CC(=C4C=C3)C
Boldine	MOL010917	CN1CCC2=CC(=C(C3=C2C1CC4=CC(=C(C=C43)OC)O)OC)O
N-methyllaurotetanine	MOL004220	CN1CCC2=CC(=C(C3=C2C1CC4=CC(=C(C=C43)OC)O)OC)OC
norglaucing	MOL004221	COC1=C(C2=C3C(CC4=CC(=C(C=C42)OC)OC)NCCC3=C1)OC
panaxynol	MOL001949	CCCCCCCC=CCC#CC#CC(C=C)O
(S)-Coclaurine; Machiline	MOL001522; MOL007207	COC1=C(C=C2C(NCCC2=C1)CC3=CC=C(C=C3)O)O
linoleic acid; linoleic	MOL000131; MOL000749	CCCCCC=CCC=CCCCCCCCC(=O)O
Erythroculine	MOL009335	COC1CC=C2CCN3C2(C1)C4=CC(=C(C=C4CC3)OC)C(=O)OC
lindestrene	MOL001161	CC1=COC2=C1CC3C(=C)CC=CC3(C2)C
isocryptotanshi-none	MOL007108	CC1COC2=C1C(=O)C3=C(C2=O)C4=C(C=C3)C(CCC4)(C)C
4-hydroxystrychnine	MOL003438	C1CN2CC3=CCOC4CC(=O)N5C6C4C3CC2C61C7=C5C(=CC=C7)O
isocorybulbine	MOL004214	CC1C2C3=CC(=C(C=C3CCN2CC4=C1C=CC(=C4OC)OC)OC)O
Sinensetin	MOL001803	COC1=C(C=C(C=C1)C2=CC(=O)C3=C(C(=C(C=C3O2)OC)OC)OC)OC
nerolidyl acetate	MOL003938	CC(=CCCC(=CCCC(C)(C=C)OC(=O)C)C)C
futoamide	MOL000335	CC(C)CNC(=O)C=CCCC=CC1=CC2=C(C=C1)OCO2
5H-benzocyclohepten-1-ol , 6, 7, 8, 9-	MOL008303	CC1CCCC(C2=C1C(=CC(=C2)C)O)(C)C
CHANOCLAVINE	MOL005260	CC(=CC1C(CC2=CNC3=CC=CC1=C23)NC)CO
8-[[(2S)-3,3-dimethyloxiran-2-yl]methyl]-7-methoxy-coumarin	MOL013382	CC1(C(O1)CC2=C(C=CC3=C2OC(=O)C=C3)OC)C
isocurcumenol	MOL000889	CC1CCC2C13CC(=C(C)C)C(O3)(CC2=C)O
kobusone	MOL004061	CC1(CC2C1CCC3(C(O3)CCC2=O)C)C
Lindenene	MOL011416	CC1=COC2=C1CC3C(=C)C4CC4C3(C2)C
24240-05-9	MOL004226	CN1CCC2=CC3=C(C=C2C(=O)CC4=CC5=C(C=C4C1)OCO5)OCO3
24268-41-5	MOL001172	CC1=CC(=O)C2=C(CC(=CCC1)C)OC=C2C
CREBANINE	MOL006971	CN1CCC2=CC3=C(C4=C2C1CC5=C4C=CC(=C5OC)OC)OCO3
Isocalamendiol	MOL003560	CC(C)C1CCC(C2C1(CC(=C)CC2)O)(C)O
Phellopterin	MOL002644	CC(=CCOC1=C2C(=C(C3=C1OC(=O)C=C3)OC)C=CO2)C
Lindenenol	MOL010908	CC1=COC2=C1C(C3C(=C)C4CC4C3(C2)C)O
Sesibiricin	MOL013105	CC(=CCC1=C(C=C(C2=C1OC(=O)C=C2)OCC=C(C)C)OC)C
6-Methoxyflavone	MOL001876	COC1=CC2=C(C=C1)OC(=CC2=O)C3=CC=CC=C3
rhoeadine	MOL001473	CN1CCC2=CC3=C(C=C2C4C1C5=C(C(O4)OC)C6=C(C=C5)OCO6)OCO3
Miltirone	MOL007122	CC(C)C1=CC2=C(C3=C(C=C2)C(CCC3)(C)C)C(=O)C1=O
STOCK1N-14407; Hyndarin	MOL000786; MOL004071	COC1=C(C2=C(CC3C4=CC(=C(C=C4CCN3C2)OC)OC)C=C1)OC
(13aS)-2,3,10-trimethoxy-6,8,13,13a-tetrahydro-5H-isoquinolino[2,1-b]isoquinolin-9-ol	MOL006419	COC1=C(C2=C(CC3C4=CC(=C(C=C4CCN3C2)OC)OC)C=C1)O
(2S)-Flavanone	MOL010244	C1C(OC2=CC=CC=C2C1=O)C3=CC=CC=C3
Erysotrine	MOL000455	COC1CC23C(=CCN2CCC4=CC(=C(C=C34)OC)OC)C=C1
STOCK1N-53032; stepharine	MOL002332; MOL012921	COC1=C(C2=C3C(CC24C=CC(=O)C=C4)NCCC3=C1)OC
6-Methoxy aurapten	MOL013437	CC(=CCCC(=CCOC1=C(C=C2C=CC(=O)OC2=C1)OC)C)C
Fraxinellone	MOL006258	CC1=C2C(=O)OC(C2(CCC1)C)C3=COC=C3
PDSP1_000624; C09367	MOL000781; MOL000793	CN1CCC2=CC3=C(C4=C2C1CC5=C4C(=C(C=C5)OC)O)OCO3
Piperolein B	MOL002847	C1CCN(CC1)C(=O)CCCCCCC=CC2=CC3=C(C=C2)OCO3
31098-60-9	MOL004218	COC1=C(C(=C2CC3C4=C(C5=C(C=C4CCN3CC2=C1)OCO5)OC)CO)OC
Tetrahydrocorysamine	MOL004231	CC1C2C3=CC4=C(C=C3CCN2CC5=C1C=CC6=C5OCO6)OCO4
7-Acetoxy-2-methylisoflavone	MOL004991	CC1=C(C(=O)C2=C(O1)C=C(C=C2)OC(=O)C)C3=CC=CC=C3
(+)-Medicarpin; Medicarpin	MOL011076; MOL002565	COC1=CC2=C(C=C1)C3COC4=C(C3O2)C=CC(=C4)O
Cavidine	MOL002670	CC1C2C3=CC(=C(C=C3CCN2CC4=C1C=CC5=C4OCO5)OC)OC
Alnusone	MOL000227	C1=CC=C(C=C1)CCC(=O)C=CC=CC2=CC=CC=C2
Tomentosin	MOL013014	CC1CC2C(CC=C1CCC(=O)C)C(=C)C(=O)O2
methyl (2S)-2-dimethylamino-3-(1H-indol-3-yl)propanoate	MOL000444	CN(C)C(CC1=CNC2=CC=CC=C21)C(=O)OC
honokiol	MOL005955	C=CCC1=CC(=C(C=C1)O)C2=CC(=C(C=C2)O)CC=C
(2R)-7-hydroxy-5-methoxy-2-phenylchroman-4-one	MOL000228	COC1=CC(=CC2=C1C(=O)CC(O2)C3=CC=CC=C3)O
farfugin A	MOL010051	CC1CCCC2=C1C3=C(C=C2C)C(=CO3)C
Dihydrosanguinarine	MOL001463	CN1CC2=C(C=CC3=C2OCO3)C4=C1C5=CC6=C(C=C5C=C4)OCO6
(4S,5S,6R)-5,6-dihydroxy-4-isopropyl-6-methyl-2,3,4,5,7,8-hexahydronaphthalen-1-one	MOL009347	CC(C)C1CCC(=O)C2=C1C(C(CC2)(C)O)O
8-o-Methylreyusi	MOL000468	COC1=CC=C(C=C1)C2=COC3=C(C2=O)C=CC(=C3OC)O
Ermanthin	MOL010831	CC1=CCC2C(C3C1CCC3=C)OC(=O)C2=C
(8S)-8-(2-hydroxypropan-2-yl)-8,9-dihydrofuro[2,3-h]chromen-2-one	MOL003609	CC(C)(C1CC2=C(O1)C=CC3=C2OC(=O)C=C3)O
Frutinone A	MOL005321	C1=CC=C2C(=C1)C3=C(C(=O)C4=CC=CC=C4O3)C(=O)O2
Dasycarpamin	MOL006235	CC(C)C=CC1=C(C2=C(C(=C(C=C2)OC)OC)NC1=O)OC
preskimmianine	MOL006268	CC(=CCC1=C(C2=C(C(=C(C=C2)OC)OC)NC1=O)OC)C
commiferin	MOL001162	CC1=C2CC3C(=C)CC(CC3(CC2OC1=O)C)O
3-(2-hydroxyphenyl)quinazolin-4-one	MOL001763	C1=CC=C2C(=C1)C(=O)N(C=N2)C3=CC=CC=C3O
caseanidine	MOL004192	COC1=C(C2=C(CCN3C2CC4=C(C3)C(=C(C=C4)OC)OC)C=C1)O
Angustidine	MOL008458	CC1=CC2=C(C=N1)C(=O)N3CCC4=C(C3=C2)NC5=CC=CC=C45
Phaseolinisoflavan	MOL004833	CC1(C=CC2=C(O1)C=CC(=C2O)C3CC4=C(C=C(C=C4)O)OC3)C
Globeflowery acid	MOL007273	CC1(CCC2=C(O1)C(=CC(=C2)C(=O)O)OC)C
Isolapachol	MOL003787	CC(C)C=CC1=C(C2=CC=CC=C2C(=O)C1=O)O
Aloesone	MOL005054	CC1=CC(=CC2=C1C(=O)C=C(O2)CC(=O)C)O
Sinoacutine	MOL001697	CN1CC23C1C4=CC(=O)C(=CC4(C2)C5=C3C=CC(=C5O)OC)OC
(2R,3R)-2-(3,4-dimethoxyphenyl)-7-methoxy-3-methyl-5-[(E)-prop-1-enyl]-2,3-dihydrobenzofuran	MOL000325	CC=CC1=CC2=C(C(=C1)OC)OC(C2C)C3=CC(=C(C=C3)OC)OC
(S)-Stylopine; stylopine	MOL001476; MOL004230	C1CN2CC3=C(CC2C4=CC5=C(C=C41)OCO5)C=CC6=C3OCO6
Toddaculin	MOL009998	CC(=CCC1=C(C=C2C(=C1OC)C=CC(=O)O2)OC)C
butyl-2-ethylhexyl phthalate	MOL002575	CCCCC(CC)COC(=O)C1=CC=CC=C1C(=O)OCCCC
Methyl 2-ethylhexyl phthalate	MOL001821	CCCCC(CC)COC(=O)C1=CC=CC=C1C(=O)OC
1,2-Benzenedicarboxylicacid, mono(2-ethyl) hexylester	MOL005472	CCCCC(CC)COC(=O)C1=CC=CC=C1C(=O)O
(R)-4-Methoxydalbergione	MOL002964	COC1=CC(=O)C(=CC1=O)C(C=C)C2=CC=CC=C2
Pseudostrychnine	MOL003425	C1CN2CC3=CCOC4CC(=O)N5C6C4C3CC2(C61C7=CC=CC=C75)O
Erythraline	MOL000443	COC1CC23C(=CCN2CCC4=CC5=C(C=C34)OCO5)C=C1
Coronaridine	MOL004180	CCC1CC2CC3(C1N(C2)CCC4=C3NC5=CC=CC=C45)C(=O)OC
Pisatin	MOL001594	COC1=CC2=C(C=C1)C3C(CO2)(C4=CC5=C(C=C4O3)OCO5)O
morphine	MOL006979	CN1CCC23C4C1CC5=C2C(=C(C=C5)O)OC3C(C=C4)O
caryophyllene alcohol	MOL013228	CC1(CC2C1CCC3(CCCC2(C3)O)C)C
Oxyphyllol A	MOL009351	CC(=C)C1CCC2(CCCC(C2=C1)(C)O)C
Luteanin	MOL001467	CN1CCC2=CC(=C(C3=C2C1CC4=C3C(=C(C=C4)OC)O)OC)OC
Glauvent	MOL004211	CN1CCC2=CC(=C(C3=C2C1CC4=CC(=C(C=C43)OC)OC)OC)OC
dl-Nuciferine; Nuciferin	MOL001531; MOL007213	CN1CCC2=CC(=C(C3=C2C1CC4=CC=CC=C43)OC)OC
(+/-)-Homochelidonine	MOL001466	CN1CC2=C(C=CC(=C2OC)OC)C3C1C4=CC5=C(C=C4CC3O)OCO5
Corydine	MOL004197	CN1CCC2=CC(=C(C3=C2C1CC4=C3C(=C(C=C4)OC)OC)O)OC
Omaine	MOL001884	CNC1CCC2=CC(=C(C(=C2C3=CC=C(C(=O)C=C13)OC)OC)OC)OC
Capaurine	MOL004191	COC1=C(C2=C(CC3C4=C(C(=C(C=C4CCN3C2)OC)OC)O)C=C1)OC
indirubin	MOL002309	C1=CC=C2C(=C1)C(=C(N2)O)C3=NC4=CC=CC=C4C3=O
ZINC00391893	MOL007743	COC1=CC(=C2C(=O)CC(OC2=C1)C3=CC=CC=C3)O
tangeretin	MOL005814	COC1=CC=C(C=C1)C2=CC(=O)C3=C(O2)C(=C(C(=C3OC)OC)OC)OC
1-(5,7,8-trimethoxy-2,2-dimethylchromen-6-yl)ethanone	MOL003960	CC(=O)C1=C(C2=C(C(=C1OC)OC)OC(C=C2)(C)C)OC
Ammidin	MOL001941	CC(=CCOC1=C2C(=CC3=C1OC=C3)C=CC(=O)O2)C
Cryptopin	MOL001460	CN1CCC2=CC(=C(C=C2C(=O)CC3=C(C1)C4=C(C=C3)OCO4)OC)OC
(S)-Scoulerine	MOL000217	COC1=C(C2=C(CC3C4=CC(=C(C=C4CCN3C2)OC)O)C=C1)O
Isocorypalmine	MOL000790	COC1=C(C2=C(CC3C4=CC(=C(C=C4CCN3C2)OC)O)C=C1)OC
osthol	MOL000614	CC(=CCC1=C(C=CC2=C1OC(=O)C=C2)OC)C
Nornuciferine	MOL006986	COC1=C(C2=C3C(CC4=CC=CC=C42)NCCC3=C1)OC
bicuculline	MOL000791	CN1CCC2=CC3=C(C=C2C1C4C5=C(C6=C(C=C5)OCO6)C(=O)O4)OCO3
formononetin	MOL000392	COC1=CC=C(C=C1)C2=COC3=C(C2=O)C=CC(=C3)O
Fagarine I	MOL000792	CN1CCC2=CC3=C(C=C2C(=O)CC4=C(C1)C(=C(C=C4)OC)OC)OCO3
(2R,4R)-2-phenylchroman-4-ol	MOL010242	C1C(C2=CC=CC=C2OC1C3=CC=CC=C3)O
(-)-Phillygenin	MOL003330	COC1=C(C=C(C=C1)C2C3COC(C3CO2)C4=CC(=C(C=C4)O)OC)OC
Auraptene	MOL013434	CC(=CCCC(=CCOC1=CC2=C(C=C1)C=CC(=O)O2)C)C
1,2-Dibenzoylethane	MOL010555	C1=CC=C(C=C1)C(=O)CCC(=O)C2=CC=CC=C2
apoatropine	MOL005408	CN1C2CCC1CC(C2)OC(=O)C(=C)C3=CC=CC=C3
Estriol	MOL012142	CC12CCC3C(C1CC(C2O)O)CCC4=C3C=CC(=C4)O
N-Methylflindersine	MOL002331	CC1(C=CC2=C(O1)C3=CC=CC=C3N(C2=O)C)C
ST057701	MOL004233	CN1CCC2=CC(=C(C3=C2C1CC4=CC(=C(C=C43)OC)OC)O)OC
Ambrosin	MOL010819	CC1CCC2C(C3(C1C=CC3=O)C)OC(=O)C2=C
C-Homoerythrinan, 1,6-didehydro-3,15,16-trimethoxy-, (3.beta.)-	MOL004380	COC1CC=C2CCN3C2(C1)C4=CC(=C(C=C4CCC3)OC)OC
Flavone der.	MOL003097	COC1=CC=C(C=C1)C2=CC(=O)C3=C(C=C(C=C3O2)OC)O
C09092	MOL007107	CC(C)C1=C(C=C2C(=C1)CCC3C2(CCCC3(C)C)C)O
4H-Dibenzo(de,g)quinoline-1,11-diol, 5,6,6a,7-tetrahydro-2,10-dimethoxy-6-methyl-, (S)-	MOL004201	CN1CCC2=CC(=C(C3=C2C1CC4=C3C(=C(C=C4)OC)O)O)OC
Stephanine	MOL006985	CN1CCC2=CC3=C(C4=C2C1CC5=C4C=CC=C5OC)OCO3
Alkannan	MOL007723	CC(C)CCCC1=CC(=O)C2=C(C=CC(=C2C1=O)O)O
Evodiamine	MOL003958	CN1C2C3=C(CCN2C(=O)C4=CC=CC=C41)C5=CC=CC=C5N3
corybulbine	MOL004194	CC1C2C3=C(CCN2CC4=C1C=CC(=C4OC)OC)C=C(C(=C3)OC)C
corycavine	MOL008634	CC1C2=C(CN(CCC3=CC4=C(C=C3C1=O)OCO4)C)C5=C(C=C2)OCO5
Armepavine	MOL007206	CN1CCC2=CC(=C(C=C2C1CC3=CC=C(C=C3)O)OC)OC
flavone	MOL010245	C1=CC=C(C=C1)C2=CC(=O)C3=CC=CC=C3O2
(2,5-dihydroxy-4-methoxyphenyl)-phenylmethanone	MOL002977	COC1=C(C=C(C(=C1)O)C(=O)C2=CC=CC=C2)O
Magnolol	MOL000210	C=CCC1=CC(=C(C=C1)O)C2=C(C=CC(=C2)CC=C)O
Deoxyvasicinone	MOL000135	C1CC2=NC3=CC=CC=C3C(=O)N2C1
apohyoscine	MOL011092	CN1C2CC(CC1C3C2O3)OC(=O)C(=C)C4=CC=CC=C4
Norhyoscyamine	MOL011525	C1CC2CC(CC1N2)OC(=O)C(CO)C3=CC=CC=C3
Pterostilbene	MOL011980	COC1=CC(=CC(=C1)C=CC2=CC=C(C=C2)O)OC
Phenethyl octanoate	MOL002536	CCCCCCCC(=O)OCCC1=CC=CC=C1
eudesma-5,11(13)-dien-8,12-olide; (3aS,5R,8aS,9aS)-5,8a-dimethyl-3-methylene-5,6,7,8,9,9a-hexahydro-3aH-benzo[f]benzofuran-2-one	MOL010833; MOL010818	CC1CCCC2(C1=CC3C(C2)OC(=O)C3=C)C
4-Ethoxycarbonyl-2-quinolone	MOL008059	CCOC(=O)C1=CC(=O)NC2=CC=CC=C21
selina-4(14),7(11)-dien-8-one	MOL000060	CC(=C1CC2C(=C)CCCC2(CC1=O)C)C
AGROCLAVIN	MOL005266	CC1=CC2C(CC3=CNC4=CC=CC2=C34)N(C1)C
elymoclavine	MOL005267	CN1CC(=CC2C1CC3=CNC4=CC=CC2=C34)CO
Pterosin O	MOL006351	CC1CC2=C(C1=O)C(=C(C(=C2)C)CCOC)C
Castanin	MOL000467	COC1=CC=C(C=C1)C2=COC3=CC(=C(C=C3C2=O)OC)O
5,6,7-Trimethoxycoumarin	MOL001997	COC1=C(C(=C2C=CC(=O)OC2=C1)OC)OC
erysodienone	MOL000451	COC1=C(C=C2CCN3CCC4=CC(=O)C(=CC43C2=C1)OC)O
1,7-diphenyl-5-hydroxy-3-heptanone	MOL002544	C1=CC=C(C=C1)CCC(CC(=O)CCC2=CC=CC=C2)O
Lacinilene-C-7-methyl ether	MOL010468	CC1=CC2=C(C=C1OC)C(C(=O)C=C2C(C)C)(C)O
L-Bornyl acetate	MOL000196	CC(=O)OC1CC2CCC1(C2(C)C)C
tanshinone iia	MOL007154	CC1=COC2=C1C(=O)C(=O)C3=C2C=CC4=C3CCCC4(C)C
Nemerol	MOL009594	CCOC(=O)C1(CCN(CC1)C)C2=CC=CC=C2
Lobelanine	MOL012208	CN1C(CCCC1CC(=O)C2=CC=CC=C2)CC(=O)C3=CC=CC=C3
suberosin	MOL005795	CC(=CCC1=C(C=C2C(=C1)C=CC(=O)O2)OC)C
(E)-7-(1,3-benzodioxol-5-yl)-1-piperidino-hept-6-en-1-one	MOL002863	C1CCN(CC1)C(=O)CCCCC=CC2=CC3=C(C=C2)OCO3
Gomisin-A	MOL008968	CC1CC2=CC3=C(C(=C2C4=C(C(=C(C=C4CC1(C)O)OC)OC)OC)OC)OCO3
licochalcone a	MOL000497	CC(C)(C=C)C1=C(C=C(C(=C1)C=CC(=O)C2=CC=C(C=C2)O)OC)O
1-methyl-2-undecyl-4-quinolone	MOL003964	CCCCCCCCCCCC1=CC(=O)C2=CC=CC=C2N1C
1-methyl-2-nonyl-4-quinolone	MOL003972	CCCCCCCCCC1=CC(=O)C2=CC=CC=C2N1C
patchouli alcohol	MOL000695	CC1CCC2(C(C3CCC2(C1C3)C)(C)C)O
Glabridin	MOL004908	CC1(C=CC2=C(O1)C=CC3=C2OCC(C3)C4=C(C=C(C=C4)O)O)C
norlobelanine	MOL012216	C1CC(NC(C1)CC(=O)C2=CC=CC=C2)CC(=O)C3=CC=CC=C3
Physovenine	MOL013287	CC12CCOC1N(C3=C2C=C(C=C3)OC(=O)NC)C
4-Hydroxyhomopterocarpin	MOL002989	COC1=CC2=C(C=C1)C3COC4=C(C3O2)C=CC(=C4O)OC
Wuweizisu C	MOL008992	CC1CC2=CC3=C(C(=C2C4=C(C5=C(C=C4CC1C)OCO5)OC)OC)OCO3
4-Prenylresveratrol	MOL003879	CC(=CCC1=C(C=C(C=C1O)C=CC2=CC=C(C=C2)O)O)C
yuziphine	MOL008645	CN1CCC2=C(C1CC3=CC=C(C=C3)O)C=C(C=C2)OC
16-epi-Isositsirikine	MOL000621	CC=C1CN2CCC3=C(C2CC1C(CO)C(=O)OC)NC4=CC=CC=C34
Datumetine	MOL011491	CN1C2CCC1CC(C2)OC(=O)C3=CC=C(C=C3)OC
1H-Cycloprop(e)azulen-7-ol, decahydro-1,1,7-trimethyl-4-methylene-, (1aR-(1aalpha,4aalpha,7beta,7abeta,7balpha))-; spathulenol	MOL002153; MOL003571; MOL004706	CC1(C2C1C3C(CCC3(C)O)C(=C)CC2)C
Methylenetanshinquinone	MOL007061	CC1=COC2=C1C(=O)C(=O)C3=C2C=CC4=C3CCCC4=C
aristolactone	MOL005642	CC1=CCCC2=CC(C(CC1)C(=C)C)OC2=O
(2E,4E,6E,8Z)-3,7-dimethyl-9-(2,6,6-trimethyl-1-cyclohexenyl)nona-2,4,6,8-tetraen-1-ol	MOL010276	CC1=C(C(CCC1)(C)C)C=CC(=CC=CC(=CCO)C)C
Asimilobine	MOL012974	COC1=C(C=C2CCNC3C2=C1C4=CC=CC=C4C3)O
xanthoplanine	MOL008833	C[N+]1(CCC2=CC(=C(C3=C2C1CC4=CC(=C(C=C43)OC)O)OC)OC)C
Dihydrochelerythrine	MOL001461	CN1CC2=C(C=CC(=C2OC)OC)C3=C1C4=CC5=C(C=C4C=C3)OCO5
6892-80-4	MOL005901	CC1(CCCC2(C1=CCC(CC2)(C)O)C)C
atractylone	MOL000046	CC1=COC2=C1CC3C(=C)CCCC3(C2)C
2-methoxy-9,10-dihydrophenanthrene-4,5-diol	MOL007991	COC1=CC2=C(C(=C1)O)C3=C(CC2)C=CC=C3O
2-aminobenzoate-3,7-dimethyl-1,6-octadien-3-ol; linalyl anthranilate	MOL009450; MOL012866	CC(=CCCC(C)(C=C)OC(=O)C1=CC=CC=C1N)C
linderalactone	MOL010905	CC1=CCCC2=CC(C3=C(C1)OC=C3C)OC2=O
Artepillin C	MOL006589	CC(=CCC1=CC(=CC(=C1O)CC=C(C)C)C=CC(=O)O)C
(6aR,11aR)-9,10-dimethoxy-6a,11a-dihydro-6H-benzofurano[3,2-c]chromen-3-ol	MOL000380	COC1=C(C2=C(C=C1)C3COC4=C(C3O2)C=CC(=C4)O)OC
Mosloflavone	MOL012101	COC1=C(C(=C2C(=C1)OC(=CC2=O)C3=CC=CC=C3)O)OC
Tryptophenolide	MOL003196	CC(C)C1=C(C2=C(C=C1)C3(CCC4=C(C3CC2)COC4=O)C)O
coumaperine	MOL002852	C1CCN(CC1)C(=O)C=CC=CC2=CC=C(C=C2)O
Zederone	MOL009668	CC1=CCCC2(C(O2)C(=O)C3=C(C1)OC=C3C)C
(E)-16,17-Didehydro-17-methoxy-17,18-seco-3-beta-yohimban-16-carboxylic acid methyl ester	MOL008465	CCC1CN2CCC3=C(C2CC1C(=COC)C(=O)OC)NC4=CC=CC=C34
stesakine	MOL006984	CN1CCC2=CC3=C(C4=C2C1CC5=C4C=CC(=C5OC)O)OCO3
(2E,4Z)-5-(1,3-benzodioxol-5-yl)-1-piperidino-penta-2,4-dien-1-one	MOL002864	C1CCN(CC1)C(=O)C=CC=CC2=CC3=C(C=C2)OCO3
Laurifoline	MOL004347	C[N+]1(CCC2=CC(=C(C3=C2C1CC4=CC(=C(C=C43)OC)O)O)OC)C
tetrahydroreticuline	MOL006421	C[N+]1=C(C2=CC(=C(C=C2CC1)OC)O)CC3=CC(=C(C=C3)OC)O
S-trans-N-methyltetrahydrocolumbamine	MOL006444	C[N+]12CCC3=CC(=C(C=C3C1CC4=C(C2)C(=C(C=C4)OC)OC)O)OC
3-Epizaluzanin C	MOL010838	C=C1CCC2C(C3C1CC(C3=C)O)OC(=O)C2=C
OBOVATOL	MOL005972	C=CCC1=CC=C(C=C1)OC2=CC(=CC(=C2O)O)CC=C
coumaroyltyramine	MOL000631	C1=CC(=CC=C1CCNC(=O)C=CC2=CC=C(C=C2)O)O
(2-hydroxyphenyl)methyl benzoate	MOL010945	C1=CC=C(C=C1)C(=O)OCC2=CC=CC=C2O
(2S,3R)-2,3-dihydroxy-1,3-di(phenyl)propan-1-one	MOL002561	C1=CC=C(C=C1)C(C(C(=O)C2=CC=CC=C2)O)O
(Z)-1-(2,4-dihydroxyphenyl)-3-phenylprop-2-en-1-one	MOL004964	C1=CC=C(C=C1)C=CC(=O)C2=C(C=C(C=C2)O)O
Diphencyprone	MOL004774	C1=CC=C(C=C1)C2=C(C2=O)C3=CC=CC=C3
1,7-diphenyl-5-hydroxy-6-hepten-3-one	MOL000238	C1=CC=C(C=C1)CCC(=O)CC(C=CC2=CC=CC=C2)O
DAH-3-Keto-4-en	MOL002568	C1=CC=C(C=C1)CCC=CC(=O)CCC2=CC=CC=C2
WLN: RVO2R	MOL010556	C1=CC=C(C=C1)CCOC(=O)C2=CC=CC=C2
Xanthanoic acid	MOL007313	C1=CC=C2C(=C1)C(C3=CC=CC=C3O2)C(=O)O
2-phenyl-1H-isoquinoline	MOL013038	C1C2=CC=CC=C2C=CN1C3=CC=CC=C3
Flavidin	MOL002614	C1CC2=C3C(=CC(=C2)O)OCC4=CC(=CC1=C43)O
piperine	MOL001592	C1CCN(CC1)C(=O)/C=C/C=C/C2=CC3=C(C=C2)OCO3
pipernonaline	MOL001560	C1CCN(CC1)C(=O)C=CCCCCC=CC2=CC3=C(C=C2)OCO3
4,8-dimethoxy-1-methyl-3-(3-methyl-2-oxobut-3-enyl)quinolin-2-one	MOL008177	CC(=C)C(=O)CC1=C(C2=C(C(=CC=C2)OC)N(C1=O)C)OC
3-(2-keto-3-methyl-but-3-enyl)-4,8-dimethoxy-carbostyril	MOL008178	CC(=C)C(=O)CC1=C(C2=C(C(=CC=C2)OC)NC1=O)OC
arnebinone	MOL007732	CC(=C)C1CCC(C2=C1C(=O)C(=C(C2=O)OC)OC)(C)C=C
(1S,3aS,4S,7R,8aS)-7-isopropenyl-1,4-dimethyl-2,3,3a,5,6,7,8,8a-octahydroazulene-1,4-diol	MOL004051	CC(=C)C1CCC(C2CCC(C2C1)(C)O)(C)O
Licoagrocarpin	MOL005003	CC(=CCC1=C(C=CC2=C1OCC3C2OC4=C3C=CC(=C4)OC)O)C
Tecomin	MOL013067	CC(=CCC1=C(C2=CC=CC=C2C(=O)C1=O)O)C
8-(3-methylbut-2-enyl)-2-phenyl-chromone	MOL004391	CC(=CCC1=C2C(=CC=C1)C(=O)C=C(O2)C3=CC=CC=C3)C
(1R,4S,6R)-1-methyl-4-(6-methylhepta-1,5-dien-2-yl)-7-oxabicyclo[4.1.0]heptan-2-one	MOL010008	CC(=CCCC(=C)C1CC2C(O2)(C(=O)C1)C)C
5,7-dimethoxy-8-((3-methylbut-2-en-1-yl)oxy)-2H-chromen-2-one	MOL005081	CC(=CCOC1=C(C=C(C2=C1OC(=O)C=C2)OC)OC)C
7,9-ditert-butyl-1-oxaspiro[4.5]deca-6,9-diene-2,8-dione	MOL010501	CC(C)(C)C1=CC2(CCC(=O)O2)C=C(C1=O)C(C)(C)C
4,8-dimethoxy-1-methyl-3-(3-methyl-2-oxobutyl)quinolin-2-one	MOL008193	CC(C)C(=O)CC1=C(C2=C(C(=CC=C2)OC)N(C1=O)C)OC
Orixinone	MOL008195	CC(C)C(=O)CC1=C(C2=C(C3=C(C=C2)OCO3)N=C1OC)OC
7beta,12-Dimethoxy-8,11,13-abietatrien-11-ol	MOL008141	CC(C)C1=C(C(=C2C(=C1)C(CC3C2(CCCC3(C)C)C)OC)O)OC
5,6-dihydroxy-7-isopropyl-1,1-dimethyl-2,3-dihydrophenanthren-4-one	MOL007036	CC(C)C1=C(C(=C2C(=C1)C=CC3=C2C(=O)CCC3(C)C)O)O
12-Methoxy-6,8,11,13-abietatraen-11-ol	MOL009999	CC(C)C1=C(C(=C2C(=C1)C=CC3C2(CCCC3(C)C)C)O)OC
deoxyneocryptotanshinone	MOL007098	CC(C)C1=C(C2=C(C3=C(C=C2)C(CCC3)(C)C)C(=O)C1=O)O
miltionone Ⅰ	MOL007119	CC(C)C1=C(C2=C(C3=C(C=C2)C(CCC3=O)(C)C)C(=O)C1=O)O
81827-74-9	MOL003184	CC(C)C1=CC(=C2C(=C1OC)CCC3C2(CCC4=C3COC4=O)C)O
(1S,4aS,10aR)-7-isopropyl-1,4a-dimethyl-5,8-dioxo-2,3,4,9,10,10a-hexahydrophenanthrene-1-carboxylic acid	MOL002592	CC(C)C1=CC(=O)C2=C(C1=O)CCC3C2(CCCC3(C)C(=O)O)C
(4bS,8aS,10S)-10-hydroxy-2-isopropyl-4b,8,8-trimethyl-5,6,7,8a,9,10-hexahydrophenanthrene-3,4-dione	MOL007054	CC(C)C1=CC2=C(C(=O)C1=O)C3(CCCC(C3CC2O)(C)C)C
(2R,4aS,10aR)-7-isopropyl-2,4a-dimethyl-1-methylene-4,9,10,10a-tetrahydro-3H-phenanthren-2-ol	MOL011912	CC(C)C1=CC2=C(C=C1)C3(CCC(C(=C)C3CC2)(C)O)C
4-methylenemiltirone	MOL007049	CC(C)C1=CC2=C(C3=C(C=C2)C(=C)CCC3)C(=O)C1=O
(1S,3aR,4R,8aS)-7-isopropyl-1,4-dimethyl-2,3,3a,5,6,8a-hexahydroazulene-1,4-diol	MOL000827	CC(C)C1=CC2C(CCC2(C)O)C(CC1)(C)O
(1S,4aS,8aS)-7-isopropyl-1,4a-dimethyl-2,3,4,5,6,8a-hexahydronaphthalen-1-ol	MOL007548	CC(C)C1=CC2C(CCCC2(C)O)(CC1)C
(4-allyl-2,6-dimethoxy-phenyl) 3-methylbutanoate	MOL010430	CC(C)CC(=O)OC1=C(C=C(C=C1OC)CC=C)OC
(2E,4E,8E)-9-(1,3-benzodioxol-5-yl)-N-isobutylnona-2,4,8-trienamide	MOL002866	CC(C)CNC(=O)C=CC=CCCC=CC1=CC2=C(C=C1)OCO2
DIBP	MOL000057	CC(C)COC(=O)C1=CC=CC=C1C(=O)OCC(C)C
[2-[1-(acetoxymethyl)vinyl]-5-methyl-phenyl] (E)-2-methylbut-2-enoate	MOL000587	CC=C(C)C(=O)OC1=C(C=CC(=C1)C)C(=C)COC(=O)C
9-acetoxythymol 3-O-tiglate	MOL000589	CC=C(C)C(=O)OC1=C(C=CC(=C1)C)C(C)COC(=O)C
methyl (E)-2-[(2S,3Z,12bS)-3-ethylidene-2,4,6,7,12,12b-hexahydro-1H-indolo[3,2-h]quinolizin-2-yl]-3-methoxyprop-2-enoate	MOL008468	CC=C1CN2CCC3=C(C2CC1C(=COC)C(=O)OC)NC4=CC=CC=C34
2,6-dimethoxy-4-[(2S,3S)-7-methoxy-3-methyl-5-[(E)-prop-1-enyl]-2,3-dihydrobenzofuran-2-yl]phenol	MOL009241	CC=CC1=CC2=C(C(=C1)OC)OC(C2C)C3=CC(=C(C(=C3)OC)O)OC
isokobusone	MOL004054	CC1(C[C@H]2[C@H]1CCC(=C)[C@H](CCC2=O)O)C
Xanthoxylin N	MOL003584	CC1(C=CC2=C(O1)C=C3C(=C2OC)C=CC(=O)O3)C
3'-Methoxyglabridin	MOL004974	CC1(C=CC2=C(O1)C=CC3=C2OCC(C3)C4=C(C(=C(C=C4)O)OC)O)C
2-[(3R)-8,8-dimethyl-3,4-dihydro-2H-pyrano[6,5-f]chromen-3-yl]-5-methoxyphenol	MOL004978	CC1(C=CC2=C(O1)C=CC3=C2OCC(C3)C4=C(C=C(C=C4)OC)O)C
methyl 6-hydroxy-2,2-dimethyl-3,4-dihydrobenzo[h]chromene-5-carboxylate	MOL006167	CC1(CCC2=C(O1)C3=CC=CC=C3C(=C2C(=O)OC)O)C
1,8-dimethyl-4-vinyl-9,10-dihydrophenanthrene-2,7-diol	MOL007898	CC1=C(C=CC2=C1CCC3=C2C(=CC(=C3C)O)C=C)O
neocryptotanshinone ii	MOL007124	CC1=C(C2=C(C3=C(C=C2)C(CCC3)(C)C)C(=O)C1=O)O
orientalol,f	MOL000840	CC1=C2C(CC1)C3(CCC(C2O)(O3)C(C)C)C
2-isopropyl-8-methylphenanthrene-3,4-dione	MOL007041	CC1=C2C=CC3=C(C2=CC=C1)C(=O)C(=O)C(=C3)C(C)C
(9aS,9bR)-3,6,9-trimethyl-5,7,9a,9b-tetrahydro-4H-azuleno[5,4-d]furan-2-one	MOL013085	CC1=C2CC=C([C@@H]2[C@@H]3C(=C(C(=O)O3)C)CC1)C
2,8-dihydroxy-1,6-dimethyl-5-ethenyl-9,10-dihydrophenanthrene	MOL007899	CC1=CC(=C2CCC3=C(C2=C1C=C)C=CC(=C3C)O)O
5-O-Methylvisamminol	MOL011753	CC1=CC(=O)C2=C(C3=C(C=C2O1)OC(C3)C(C)(C)O)OC
1,7-dimethyl-5-vinyl-9,10-dihydrophenanthrene-2,3-diol	MOL007896	CC1=CC2=C(C(=C1)C=C)C3=CC(=C(C(=C3CC2)C)O)O
1,7-dimethyl-9,10-dihydrophenanthrene-2,6-diol	MOL007900	CC1=CC2=C(C=C1O)C3=C(CC2)C(=C(C=C3)O)C
1,7-dimethyl-5-vinyl-9,10-dihydrophenanthrene-2,6-diol	MOL007897	CC1=CC2=C(C3=C(CC2)C(=C(C=C3)O)C)C(=C1O)C=C
3,7-dihydroxy-2,8-dimethyl-9,10-dihydrophenanthrene-4-carbaldehyde	MOL007907	CC1=CC2=C(C3=C(CC2)C(=C(C=C3)O)C)C(=C1O)C=O
Pyrocurzerenone	MOL004299	CC1=CC2=C(CC1)C(=CC3=C2C(=CO3)C)C
7-methoxy-3-methyl-2,5-dihydroxy-9,10-dihydrophenanthrene	MOL009374	CC1=CC2=C(CCC3=C2C(=CC(=C3)OC)O)C=C1O
arnebinol	MOL007731	CC1=CCC2=C(C=CC(=C2)OCC(=CCC1)C)O
3α-hydroxytanshinoneⅡa	MOL007045	CC1=COC2=C1C(=O)C(=O)C3=C2C=CC4=C3C(CCC4(C)C)O
3beta-Hydroxytanshinone IIA	MOL007046	CC1=COC2=C1C(=O)C(=O)C3=C2C=CC4=C3CCC(C4(C)C)O
(5R,6R)-5-isopropenyl-3,6-dimethyl-6-vinyl-5,7-dihydrobenzofuran-4-one	MOL000900	CC1=COC2=C1C(=O)C(C(C2)(C)C=C)C(=C)C
Eucalyptol	MOL005970	CC12CCC3=C(C1CCC2=O)C=CC4=C3C=CC(=C4)O
Methyl dehydro-15-hydroxy-abietan-18-oate	MOL012165	CC12CCCC(C1CCC3=C2C=CC(=C3)C(C)(C)O)(C)C(=O)OC
saucernetindiol; tetrahydrofuroguaiacin B	MOL009263; MOL009264	CC1C(C(OC1C2=CC(=C(C=C2)O)OC)C3=CC(=C(C=C3)O)OC)C
futokadsurin C	MOL000312	CC1C(C(OC1C2=CC3=C(C=C2)OCO3)C4=C(C(=CC=C4)OC)OC)C
(1R,5R,6R,7R)-3-allyl-6-(1,3-benzodioxol-5-yl)-1-methoxy-7-methylbicyclo[3.2.1]oct-2-ene-4,8-dione	MOL012120	CC1C(C2C(=O)C(=CC1(C2=O)OC)CC=C)C3=CC4=C(C=C3)OCO4
(1R,5S,6R,7R,8R)-3-allyl-6-(3,4-dimethoxyphenyl)-8-hydroxy-1-methoxy-7-methyl-4-bicyclo[3.2.1]oct-2-enone	MOL000318	CC1C(C2C(C1(C=C(C2=O)CC=C)OC)O)C3=CC(=C(C=C3)OC)OC
Kadsurenone	MOL000322	CC1C(OC2=CC(=O)C(=CC12OC)CC=C)C3=CC(=C(C=C3)OC)OC
dehydrocavidine	MOL004202	CC1C2C3=CC(=C(C=C3C=CN2CC4=C1C=CC5=C4OCO5)OC)OC
(6S,7R,8E)-7-methoxy-3,6-dimethyl-10-methylidene-5,6,7,11-tetrahydrocyclodeca[b]furan-4-one	MOL001173	CC1CC(=O)C2=C(CC(=C)C=CC1OC)OC=C2C
(6R,8R,9E)-8-methoxy-3,6,10-trimethyl-6,7,8,11-tetrahydro-5H-cyclodeca[b]furan-4-one	MOL001157	CC1CC(C=C(CC2=C(C(=CO2)C)C(=O)C1)C)OC
furanogermacra-1E,10(15)-dien-6-one	MOL000977	CC1CC=CC(=C)CC2=C(C(=CO2)C)C(=O)C1
Isoguaiacin	MOL009243	CC1CC2=CC(=C(C=C2C(C1C)C3=CC(=C(C=C3)O)OC)O)OC
Deoxygomisin A	MOL003213	CC1CC2=CC3=C(C(=C2C4=C(C(=C(C=C4CC1C)OC)OC)OC)OC)OCO3
Costaclavine	MOL008145	CC1CC2C(CC3=CNC4=CC=CC2=C34)N(C1)C
Nardosinone	MOL010540	CC1CCC=C2C1(C3C(CC2=O)OOC3(C)C)C
Deoxyarteannuin B	MOL007392	CC1CCC2C(=C)C(=O)OC23C1CCC(=C3)C
Aromadendrene oxide 2	MOL002186	CC1CCC2C1C3C(C3(C)C)CCC24CO4
qinghaosu i	MOL007431	CC1CCC2C3C1CC=C(C3OC2=O)C
miltionone Ⅱ	MOL007120	CC1COC2=C1C(=O)C(=O)C3=C4CCCC(C4=C(C=C32)O)(C)C
Chuanxiongol	MOL002123	CCCC=C1C2=C(C=CC=C2O)C(=O)CO1
Truflex OBP	MOL011319	CCCCCCCCOC(=O)C1=CC=CC=C1C(=O)OCCCC
WLN: 6OVR BVO6	MOL010482	CCCCCCOC(=O)C1=CC=CC=C1C(=O)OCCCCCC
Dibutyl Phthalate	MOL000676	CCCCOC(=O)C1=CC=CC=C1C(=O)OCCCC
Phthalic acid, butyl isohexyl ester	MOL012896	CCCCOC(=O)C1=CC=CC=C1C(=O)OCCCC(C)C
2-[(2R,6S)-6-[(2R)-2-hydroxy-2-phenylethyl]-1-methylpiperidin-2-yl]-1-phenylethanone	MOL012209	CN1C(CCCC1CC(=O)C2=CC=CC=C2)CC(C3=CC=CC=C3)O
Cherianoine	MOL008843	CN1C=CC2=CC(=C(C(=C2C1=O)OC)O)OC
GoshuyuamideII	MOL004019	CN1C2=CC=CC=C2C(=O)N(C1=O)CCC3=CNC4=CC=CC=C43
Izoteolin	MOL004763	CN1CCC2=CC(=C(C3=C2C1CC4=CC(=C(C=C43)OC)O)O)OC
Goshuyuamide I	MOL004018	CNC1=CC=CC=C1C(=O)N2CCC3=C(C2)NC4=CC=CC=C34
N-(2-Methylaminobenzoyl)tryptamine	MOL004025	CNC1=CC=CC=C1C(=O)NCCC2=CNC3=CC=CC=C32
Coelogin	MOL008396	COC1=C(C(=C2COC3=CC(=CC4=C3C2=C1CC4)O)O)OC
Benzyl 2,6-methoxybenzoate	MOL012169	COC1=C(C(=CC=C1)OC)C(=O)OCC2=CC=CC=C2
2-Methoxybenzyl-2,6-dimethoxybenzoate	MOL012161	COC1=C(C(=CC=C1)OC)C(=O)OCC2=CC=CC=C2OC
2-methoxy-3-phenyl-chromone	MOL011083	COC1=C(C(=O)C2=CC=CC=C2O1)C3=CC=CC=C3
Isosinensetin	MOL013277	COC1=C(C=C(C=C1)C2=CC(=O)C3=C(O2)C(=C(C=C3OC)OC)OC)OC
Tetramethoxyluteolin	MOL007879	COC1=C(C=C(C=C1)C2=CC(=O)C3=C(O2)C=C(C=C3OC)OC)OC
6,7-dimethoxy-2-(2-phenylethyl)chromone	MOL010495	COC1=C(C=C2C(=C1)C(=O)C=C(O2)CCC3=CC=CC=C3)OC
STOCK1N-08335	MOL008799	COC1=C(C=C2C(=C1)CC3C4=C(CCN3)C(=C(C(=C24)OC)OC)O)OC
(6aR,11aR)-3,9,10-trimethoxy-6a,11a-dihydro-6H-benzofurano[3,2-c]chromen-4-ol	MOL002990	COC1=C(C2=C(C=C1)C3C(CO2)C4=C(O3)C(=C(C=C4)OC)OC)O
(6aR,11aR)-3,9-dimethoxy-6a,11a-dihydro-6H-benzofurano[3,2-c]chromene-4,10-diol	MOL002991	COC1=C(C2=C(C=C1)C3COC4=C(C3O2)C=CC(=C4O)OC)O
Clarkeanidine	MOL004193	COC1=C(C2=C(CCN3C2CC4=C(C3)C(=C(C=C4)OC)O)C=C1)O
Hemerocallone	MOL013343	COC1=CC(=C(C=C1)OC)C2=COC3=CC4=C(C(=C3C2=O)OC)OCO4
5,7,8-Trimethoxycoumarin	MOL005082	COC1=CC(=C(C2=C1C=CC(=O)O2)OC)OC
1,3-dimethoxy-5-(2-phenylethyl)benzene	MOL005764	COC1=CC(=CC(=C1)CCC2=CC=CC=C2)OC
N-(2,5-dimethoxyphenyl)-4-methoxybenzamide	MOL001586	COC1=CC=C(C=C1)C(=O)NC2=C(C=CC(=C2)OC)OC
4-[(Z,1R)-3-(4-methoxyphenyl)-1-vinylprop-2-enyl]phenol	MOL009637	COC1=CC=C(C=C1)C=CC(C=C)C2=CC=C(C=C2)O
4',5,7,8-Tetramethoxyflavone	MOL013278	COC1=CC=C(C=C1)C2=CC(=O)C3=C(O2)C(=C(C=C3OC)OC)OC
1,3-dimethoxy-5-[2-(3-methoxyphenyl)ethyl]benzene	MOL005762	COC1=CC=CC(=C1)CCC2=CC(=CC(=C2)OC)OC
Benzyl 2-hydroxy-6-methoxybenzoate	MOL012170	COC1=CC=CC(=C1C(=O)OCC2=CC=CC=C2)O
HMO	MOL004957	COC1=CC2=C(C=C1)C(=O)C(=CO2)C3=CC=C(C=C3)O
Menisporphine	MOL000782	COC1=CC2=C(C=C1)C3=NC=CC4=CC(=C(C(=C43)C2=O)OC)OC
3,9-di-O-methylnissolin	MOL000371	COC1=CC2=C(C=C1)C3C(CO2)C4=C(O3)C(=C(C=C4)OC)OC
6-methoxy-2-[2-(3-methoxyphenyl)ethyl]chromone	MOL010500	COC1=CC2=C(C=C1)OC(=CC2=O)CCC3=CC(=CC=C3)OC
7-methoxy-9,10-dihydrophenanthrene-2,5-diol	MOL005769	COC1=CC2=C(C3=C(CC2)C=C(C=C3)O)C(=C1)O
7-O-methylisomucronulatol	MOL000378	COC1=CC2=C(CC(CO2)C3=C(C(=C(C=C3)OC)OC)O)C=C1
noryuziphine	MOL008642	COC1=CC2=C(CCNC2CC3=CC=C(C=C3)O)C=C1

## Sheet: Protox Endpoints
	Kobusone	Miltionone II	Caryophyllene oxide	α-humelene epoxide	Selina4(14),7(11)-dien-8-one	Osthol	Isokobusone	dihydroepideoxyarteannuin b	qinghaosu i	preleoheterin	(-)-Tabernemontanine	Cyperolone	7-Methoxy-2-methyl isoflavone	Inermine	8-o-Methylreyusi	Pisatin	formononetin	(2R,4R)-2-phenylchroman-4-ol	Castanin	4-Hydroxyhomopterocarpin	(6aR,11aR)-9,10-dimethoxy-6a,11a-dihydro-6H-benzofurano[3,2-c]chromen-3-ol	8-(3-methylbut-2-enyl)-2-phenyl-chromone	(6aR,11aR)-3,9,10-trimethoxy-6a,11a-dihydro-6H-benzofurano[3,2-c]chromen-4-ol	(6aR,11aR)-3,9-dimethoxy-6a,11a-dihydro-6H-benzofurano[3,2-c]chromene-4,10-diol	Hemerocallone	HMO	3,9-di-O-methylnissolin	Dihydrokaranone	2-methoxy-3-phenyl-chromone	Isotanshinone II	Datumetine	preskimmianine	4-[(2R,3S)-4-(1,3-benzodioxol-5-yl)-2,3-dimethylbutyl]-2-methoxyphenol; (+)-Anwulignan	(2-hydroxyphenyl)methyl benzoate	Benzyl 2,6-methoxybenzoate	2-Methoxybenzyl-2,6-dimethoxybenzoate	Benzyl 2-hydroxy-6-methoxybenzoate	Magnolol	3-methoxy-4-[(E)-3-phenylprop-2-enyl]pyrocatechol	5-[(Z)-2-(4-methoxyphenyl)vinyl]resorcinol	4-Ethoxycarbonyl-2-quinolone	(4-allyl-2,6-dimethoxy-phenyl) 3-methylbutanoate	linoleic acid; linoleic	DIBP	WLN: 6OVR BVO6	N-(2,5-dimethoxyphenyl)-4-methoxybenzamide	(4S,5S,6R)-5,6-dihydroxy-4-isopropyl-6-methyl-2,3,4,5,7,8-hexahydronaphthalen-1-one	1,2,5,6-tetrahydrotanshinone	Norlapachol
Hepatotoxicity	0	0	0	0	0	0	0	0	0	0	0	0.51	0	0	0	0	0	0	0	0	0	0	0	0	0	0	0	0	0	0	0	0	0	0	0	0	0	0	0	0	0	0.54	0	0	0	0.61	0	0	0
Carcinogenicity	0	0	0	0	0	0	0	0	0	0	0.51	0.57	0.53	0.76	0.62	0.57	0.50	0	0	0	0.53	0	0	0	0	0.50	0	0	0.58	0	0	0	0	0	0	0	0	0	0	0	0	0	0	0.51	0.75	0.54	0.69	0	0
Immunotoxicity	0.81	0.86	0.83	0	0	0	0.82	0	0	0.94	0	0	0	0.90	0	0.87	0.54	0	0.74	0.98	0.95	0.51	0.97	0.94	0.99	0	0.97	0	0	0.53	0	0.91	0.97	0	0	0	0	0	0.84	0.56	0	0	0	0	0	0	0	0.96	0
Mutagenicity	0	0	0	0	0	0	0	0	0	0	0	0	0	0	0	0	0	0.52	0	0	0	0	0	0	0	0	0	0	0	0	0	0	0	0	0	0	0	0	0	0	0	0	0	0	0	0.5	0	0	0
Cytotoxicity	0	0	0	0	0	0	0	0	0	0	0	0	0	0	0	0	0	0	0	0	0	0	0	0	0	0	0	0	0	0	0	0	0	0	0	0	0	0	0	0	0	0	0	0	0	0	0	0	0
AhR	0	0	0	0	0	0.51	0	0	0	0	0	0	0.92	0.56	0.90	0	1	0	0.90	0.62	0.80	0.73	0.59	0.61	0.85	1	0.79	0	0.60	0	0	0	0.57	0	0	0	0	0	0	0	0	0	0	0	0	0.77	0	0	0.75
AR	0	0	0	0	0	0	0	0	0	0	0	0	0	0	0	0	0	0	0	0	0	0	0	0	0	0	0	0	0	0	0	0	0	0	0	0	0	0	0	0	0	0	0	0	0	0	0	0	0
AR-LBD	0	0	0	0	0	0	0	0	0	0	0	0	0	0	0	0	0	0	0	0	0	0	0	0	0	0	0	0	0	0	0	0	0	0	0	0	0	0	0	0	0	0	0	0	0	0	0	0	0
Aromatase	0	0	0	0	0	0	0	0	0	0	0	0	0	0	0	0	0	0	0	0	0	0	0	0	0	0	0	0	0.54	0	0	0	0	0	0	0	0	0	0	0	0	0	0	0	0	0	0	0	0
ER	0	0	0	0	0	0	0	0	0	0	0	0	0.87	0	0.73	0	1	0.50	0.73	0	0	0.63	0	0	0	1	0	0	0	0	0	0	0	0.92	0.55	0	0.65	0.68	0.53	0.79	0	0	0	100	0	0	0	0	0
ER-LBD	0	0	0	0	0	0	0	0	0	0	0	0	0	0	0.70	0	1	0	0.70	0	0	0	0	0	0	1	0	0	0	0	0	0	0	0	0	0	0	0.70	0	0.65	0	0	0	0	0	0	0	0	0
PPAR-Gamma	0	0	0	0	0	0	0	0	0	0	0	0	0	0	0	0	0	0	0	0	0	0	0	0	0	0	0	0	0	0	0	0	0	0	0	0	0	0	0	0	0	0	0.9	0	0	0	0	0	0
nrf2/ARE	0	0	0	0	0	0	0	0	0	0	0	0	0	0	0	0	0	0	0	0	0	0	0	0	0	0	0	0	0	0	0	0	0	0	0	0	0	0	0	0	0	0	0.91	0	0	0	0	0	0
HSE	0	0	0	0	0	0	0	0	0	0	0	0	0	0	0	0	0	0	0	0	0	0	0	0	0	0	0	0	0	0	0	0	0	0	0	0	0	0	0	0	0	0	0.91	0	0	0	0	0	0
MMP	0	0	0	0	0	0	0	0	0	0	0	0	0.57	0	0.84	0	1	0.52	0.84	0	0	0	0	0	0	1	0	0.60	0	0	0	0	0	0	0	0	0	0.91	0.64	0.68	0	0	0	0	0	0.73	0	0	0.77
Phosphoprotein p0.53	0	0	0	0	0	0	0	0	0	0	0	0	0	0	0	0	0	0	0	0	0	0	0	0	0	0	0	0	0	0	0	0	0	0	0	0	0	0	0	0	0	0	0	0	0	0	0	0	0.83
ATAD5	0	0	0	0	0	0	0	0	0	0	0	0	0.91	0	0.71	0	1	0	0.71	0	0	0	0	0	0.52	1	0	0	0.68	0	0	0	0	0	0	0	0	0	0	0.55	0	0	0	0	0	0	0	0	0
Nephrotoxicity	0	0	0	0	0	0.55	0	0	0	0	0.50	0	0.51	0.53	0.58	0	0.58	0	0.58	0.52	0.51	0	0.53	0.54	0.57	0.58	0	0	0.63	0	0	0	0.58	0.7	0.6	0.59	0.68	0	0.52	0.59	0.62	0.54	0	0.56	0.56	0.50	0	0	0
Neurotoxicity	0	0	0	0	0.61	0	0.54	0	0	0	0.71	0	0.50	0	0.78	0	0	0	0	0	0	0.53	0	0	0	0	0	0.57	0	0	0.84	0	0	0	0	0	0	0	0	0	0	0	0	0	0	0.51	0	0	0
Respiratory toxicity	0	0.70	0	0	0	0.58	0.69	0.63	0.61	0.55	0.93	0.85	0.62	0.64	0	0.68	0.80	0.62	0.78	0.62	0.57	0.51	0.60	0.66	0.51	0.80	0	0	0.65	0.55	0.87	0.68	0.52	0	0	0	0	0	0	0	0	0	0	0	0	0	0.84	0.7	0.63
Cardiotoxicity	0	0	0	0	0	0	0	0	0	0	0	0	0	0.61	0	0.76	0	0	0	0.67	0.66	0	0.63	0.64	0.60	0	0.59	0	0	0	0	0	0.55	0.5	0.54	0.52	0.63	0	0	0	0	0	0	0	0	0	0.53	0
BBB-barrier	0.96	0.87	0.95	0	0.95	0.74	0.85	0.92	0.88	0.89	0.73	0.92	0.67	0.66	0.59	0.72	0.59	0.64	0	0.66	0.68	0.76	0.64	0.51	0.61	0.59	0.73	0.96	0.64	0.91	0.97	0.64	0.74	0.83	0.81	0.81	0.79	0.52	0.53	0	0.80	0.82	0.89	0.85	0.86	0.63	0.76	0.82	0.67
Ecotoxicity	0.62	0	0.62	0.62	0.68	0.76	0.52	0.64	0.57	0.50	0.50	0.50	0.75	0	0.53	0	0.57	0.60	0.53	0.51	0.51	0.69	0.54	0	0.65	0.57	0.64	0.68	0.68	0.62	0.56	0.58	0	0	0.58	0.64	0	0.55	0	0	0	0	0.65	0	0	0.61	0	0	0
Clinical toxicity	0	0	0	0	0	0	0.57	0	0	0	0.62	0.62	0	0	0	0	0	0	0	0	0	0	0	0	0	0	0	0	0	0	0.53	0.57	0	0	0	0	0	0	0	0	0.56	0	0	0	0	0.51	0.63	0	0.55
Nutritional toxicity	0	0.77	0	0	0.52	0.53	0.53	0.56	0	0.60	0	0.63	0.61	0	0.58	0	0.61	0.52	0.58	0.56	0.56	0	0.56	0.56	0.60	0.61	0.58	0	0.66	0	0	0	0	0	0	0	0	0	0	0	0	0	0	0	0	0	0.61	0.57	0
THRα	0	0	0	0	0	0	0	0	0	0	0	0	0	0	0	0	0	0	0	0	0	0	0	0	0	0	0	0	0	0	0.52	0	0	0	0	0.52	0	0	0	0	0	0.53	0	0	0.53	0.52	0	0	0
THRβ	0	0	0	0	0	0	0	0	0	0	0	0	0	0	0	0	0	0	0	0	0	0	0	0	0	0	0	0	0	0	0	0	0	0	0	0	0	0	0	0	0	0	0	0	0	0.54	0	0	0
TTR	0	0	0	0	0	0	0	0	0	0	0	0	0.94	0.86	0	0	0	0.80	0	0.92	0.93	0.69	0.88	0.91	0.82	0.94	0.87	0	0.94	0	0	0	0.83	0.96	0.92	0.82	0.95	0	0.86	0.86	0.65	0	0	0	0	0	0	0.69	0.71
RYR	0	0	0	0	0	0	0	0	0	0	0	0	0	0	0	0	0	0	0	0	0	0	0	0	0	0	0	0	0	0	0	0	0	0	0	0	0	0	0	0	0	0	0	0	0	0	0	0	0
GABAR	0.59	0.53	0	0	0	0.70	0.83	0.53	0.50	0.58	0	0.92	0.60	0	0	0	0	0.58	0	0	0	0	0	0	0	0.58	0	0.68	0.59	0.54	0	0	0	0.51	0	0	0	0	0	0	0.53	0	0	0	0	0	0.59	0.52	0.58
NMDAR	0	0	0	0	0	0	0	0	0	0	0	0	0	0	0	0	0	0	0	0	0	0	0	0	0	0	0	0	0	0	0	0	0	0	0	0	0	0	0	0	0	0	0	0	0	0	0	0	0
AMPAR	0	0	0	0	0	0	0	0	0	0	0	0	0	0	0	0	0	0	0	0	0	0	0	0	0	0	0	0	0	0	0	0	0	0	0	0	0	0	0	0	0	0	0	0	0	0	0	0	0
KAR	0	0	0	0	0	0	0	0	0	0	0	0	0	0	0	0	0	0	0	0	0	0	0	0	0	0	0	0	0	0	0	0	0	0	0	0	0	0	0	0	0	0	0	0	0	0	0	0	0
AChE	0	0.61	0	0	0	0	0	0	0	0	0.58	0	0.50	0	0	0	0	0	0	0	0	0.52	0	0	0	0	0	0	0	0	0.5	0	0	0	0	0	0	0	0	0	0	0	0	0	0	0	0	0.69	0
CAR	0	0	0	0	0	0	0	0	0	0	0	0	0	0	0	0	0	0	0	0	0	0	0	0	0	0	0	0	0	0	0	0	0	0	0	0	0	0	0	0	0	0	0	0	0	0	0	0	0
PXR	0.50	0.73	0	0	0	0	0	0	0.56	0.60	0	0	0	0	0	0	0	0	0	0	0	0.52	0	0	0	0	0	0	0	0.58	0.53	0	0	0	0	0	0	0	0	0	0	0	0	0	0	0	0	0.58	0.58
NADHOX	0	0	0	0	0	0	0	0	0	0.50	0	0	0	0	0	0	0	0	0	0	0	0	0	0	0	0	0	0	0	0	0	0	0	0	0	0	0	0	0	0	0	0	0	0	0	0	0	0	0
VGSC	0	0	0	0	0	0	0	0	0	0	0	0	0	0	0	0	0	0	0	0	0	0	0	0	0	0	0	0	0	0	0	0	0	0	0	0	0	0	0	0	0	0	0	0	0	0	0	0	0
NIS	0	0	0	0	0	0	0	0	0	0	0	0	0	0	0	0	0	0	0	0	0	0	0	0	0	0	0	0	0	0	0	0	0	0	0	0	0	0	0	0	0	0	0	0	0	0	0	0	0
CYP1A2	0	0	0	0	0	0.58	0	0	0	0	0	0	0.96	0.57	0.97	0.56	1	0.72	0.97	0.54	0.63	0.59	0.51	0	0.79	1	0.75	0	0.76	0	0	0.60	0	0.50	0.67	0.61	0.64	0	0	0.82	0.64	0	0	0	0	0.76	0	0	0.51
CYP2C19	0	0	0	0	0	0.59	0	0	0	0	0	0	0.94	0.71	0.99	0.68	0.99	0.56	0.99	0.86	0.89	0.65	0.76	0.78	0.84	0.99	0.83	0	0.61	0	0	0	0.73	0	0	0	0.56	0.82	0	0.54	0	0	0	0	0	0	0	0	0.63
CYP2C9	0	0.59	0.53	0	0.61	0.70	0.56	0.54	0.56	0	0	0.53	0.61	0.90	0.56	0.53	0	0.59	0.56	0.78	0.80	0.80	0.77	0.76	0.78	0	0.80	0.66	0.56	0.62	0	0.72	0.85	0.64	0.64	0.60	0.56	0.87	0.71	0.74	0.64	0	0	0	0	0.59	0	0.57	0.72
CYP2D6	0	0	0	0	0	0	0	0	0	0	0.63	0	0	0.50	0	0.65	0	0	0.78	0.53	0.57	0	0.56	0	0.96	0	0.68	0	0	0	0.75	0	0.59	0	0	0	0	0	0	0	0	0	0	0	0	0	0	0	0
CYP3A4	0	0	0	0	0	0.52	0.73	0.69	0	0	0	0	0	0.64	0.78	0	0	0	0	0.56	0.69	0.59	0.52	0	0	0	0	0	0.60	0	0	0.60	0.71	0	0	0	0	0	0	0	0	0	0	0	0	0	0	0	0
CYP2E1	0	0	0	0	0	0	0	0	0	0	0	0	0	0	0	0	0	0	0	0	0	0	0	0	0	0	0	0	0	0	0	0	0	0	0	0	0	0	0	0	0	0	0	0	0	0	0	0	0
[truncated: 64 more columns]

## Sheet: Quartile
Compound	Number of endpoints p>0.7	Sum of probabilities
(1R,4S,6R)-1-methyl-4-(6…	0	0
(4-allyl-2,6-dimethoxy-p…	0	0
1,7-diphenyl-5-hydroxy-6…	0	0
2H-3,9a-Methano-1-benzox…	0	0
4-Ethoxycarbonyl-2-quino…	0	0
5,6-dihydroxy-7-isopropy…	0	0
arnebinone	0	0
Aromadendrene oxide 2	0	0
BUTYL ISOBUTYL PHTHALATE	0	0
caryophyllene alcohol	0	0
Dibutyl Phthalate	0	0
Diglycol dibenzoate	0	0
dihydroagarofuran	0	0
dihydroepideoxyarteannui…	0	0
Dihydrokaranone	0	0
α-humulene epoxide	0	0
Globeflowery acid	0	0
Isomeranzin	0	0
Isotanshinone II	0	0
L-Bornyl acetate	0	0
methyl 6-hydroxy-2,2-dim…	0	0
Nardosinone	0	0
nerolidyl acetate	0	0
panaxynol	0	0
qinghaosu i	0	0
Selina4(14),7(11)-dien-8…	0	0
Trans-1,7-diphenyl-1-hep…	0	0
Velleral	0	0
DIBP	1	1
1,2,5,6-tetrahydrotanshi…	1	0.96
Benzyl 2-hydroxy-6-metho…	1	0.95
Phenethyl octanoate	1	0.95
preleoheterin	1	0.94
Benzyl 2,6-methoxybenzoa…	1	0.92
(4aS,7R)-7-isopropenyl-1…	1	0.86
(4S,5S,6R)-5,6-dihydroxy…	1	0.84
Caryophyllene oxide	1	0.83
2-Methoxybenzyl-2,6-dime…	1	0.82
Kobusone	1	0.81
5H-benzocyclohepten-1-ol…	1	0.78
(1S,3aS,4S,7R,8aS)-7-iso…	1	0.77
Osthol	1	0.76
(1S,4aS,8aS)-7-isopropyl…	1	0.75
WLN: 6OVR BVO6	1	0.75
1H-Cycloprop(e)azulen-7-…	1	0.74
2-aminobenzoate-3,7-dime…	1	0.74
orientalol,f	1	0.72
(2-hydroxyphenyl)methyl …	2	1.88
5,6,7-Trimethoxycoumarin	2	1.77
Cyperolone	2	1.77
2-methoxy-3-phenyl-chrom…	2	1.7
4',5,7,8-Tetramethoxyfla…	2	1.7
tangeretin	2	1.7
Tetramethoxyluteolin	2	1.7
(-)-Tabernemontanine	2	1.64
didehydrotuberostemonine	2	1.64
7-Acetoxy-2-methylisofla…	2	1.63
Pisatin	2	1.63
preskimmianine	2	1.63
Aloesone	2	1.6
7beta,12-Dimethoxy-8,11,…	2	1.59
8-(3-methylbut-2-enyl)-2…	2	1.53
(2R,4R)-2-phenylchroman-…	2	1.52
Auraptene	2	1.5
(R)-4-Methoxydalbergione	2	1.45
WLN: RVO2R	3	2.73
linoleic acid; linoleic	3	2.72
Cinnamein	3	2.66
Sinensetin	3	2.61
Magnolol	3	2.6
Isoguaiacin	3	2.59
(2R,3R)-2-(3,4-dimethoxy…	3	2.57
3-methoxy-4-[(E)-3-pheny…	3	2.47
Datumetine	3	2.46
3-methoxy-4-[(E)-3-pheny…	3	2.41
homalomenol	3	2.38
isocurcumenol	3	2.38
Isokobusone	3	2.38
Miltionone II	3	2.36
procurcumadiol	3	2.29
Kadsurenone	3	2.26
N-(2,5-dimethoxyphenyl)-…	3	2.26
8-hydroxy-1,2,6-trimetho…	4	3.15
Xanthoxylin N	4	3.2
5-[(Z)-2-(4-methoxypheny…	4	3.21
Isosinensetin	4	3.27
(6aR,11aR)-3,9,10-trimet…	4	3.38
(6aR,11aR)-3,9-dimethoxy…	4	3.39
eudesma-5,11(13)-dien-8,…	4	3.43
4-Hydroxyhomopterocarpin	4	3.54
Norlapachol	5	3.78
Isocalamendiol	5	3.9
4-[(2R,3S)-4-(1,3-benzod…	5	4.09
Inermine	5	4.13
(6aR,11aR)-9,10-dimethox…	5	4.37
Isolapachol	6	4.53
2,6-dimethoxy-4-[(2S,3S)…	6	4.79
Salvigenin	6	4.99
3,9-di-O-methylnissolin	6	5.01
2',4'-dihydroxy-6'-methh…	6	5.51
2-hydroxy-3-methylanthra…	7	5.9
6-Methoxyflavone	7	5.94
Hemerocallone	7	6.03
7-Methoxy-2-methyl isofl…	7	6.29
Flavone der.	8	6.4
estrone	7	6.42
8-o-Methylreyusi	8	6.7
Castanin	9	7.44
Mosloflavone	9	7.64
formononetin	8	7.79
HMO	9	8.73
(Z)-1-(2,4-dihydroxyphen…	10	8.95
flavone	10	9.08

## Sheet: Pass online
		Cytoprotectant		Antiinflammatory		Neurotrophic factor		Neurotrophic factor enhancer		Antioxidant		Apoptosis antagonist
Compound	Smiles	PA	PI	PA	PI	PA	PI	PA	PI	PA	PI	PA	PI
Kobusone	CC1(CC2C1CCC3(C(O3)CCC2=O)C)C	0.374	0.113	0.746	0.011	0	0	0.262	0.024	0.129	0.128	0	0
Caryophyllene oxide	CC1(CC2C1CCC3(C(O3)CCC2=C)C)C	0.298	0.19	0.791	0.009	0	0	0.22	0.049	0.144	0.11	0	0
α-humelene epoxide	CC1=CCCC2(C(O2)CC(C=CC1)(C)C)C	0	0	0.733	0.001	0	0	0.179	0.098	0	0	0	0
Selina4(14),7(11)-dien-8-one	CC(=C1CC2C(=C)CCCC2(CC1=O)C)C	0.352	0.13	0.77	0.009	0	0	0	0	0	0	0	0
qinghaosu i	CC1CCC2C3C1CC=C(C3OC2=O)C	0.335	0.146	0	0	0.208	0.015	0.158	0.133	0	0	0	0
Dihydrokaranone	CC1CCCC2=CC(=O)C(=C(C)C)CC12C	0.431	0.084	0.682	0.018	0	0	0.203	0.066	0	0	0	0
(4-allyl-2,6-dimethoxy-phenyl) 3-m	CC(C)CC(=O)OC1=C(C=C(C=C1OC)CC=C)OC	0.544	0.05	0.494	0.059	0.203	0.016	0.221	0.048	0.315	0.02	0.188	0.143
WLN: 6OVR BVO6	CCCCCCOC(=O)C1=CC=CC=C1C(=O)OCCCCCC	0.639	0.017	0.503	0.056	0.199	0.016	0.19	0.081	0.151	0.101	0.238	0.077
panaxynol	CCCCCCCC=CCC#CC#CC(C=C)O	0.565	0.043	0.465	0.011	0	0	0	0	0.155	0.097	0	0
isocurcumenol	CC1CCC2C13CC(=C(C)C)C(O3)(CC2=C)O	0	0	0	0	0	0	0	0	0	0	0	0
Velleral	CC1=CC(C(=CC2C1CC(C2)(C)C)C=O)C=O	0.33	0.151	0.38	0.106	0.365	0.004	0.232	0.04	0.158	0.094	0	0
2H-3,9a-Methano-1-benzoxepin-9-met	CC1(C2CCC3(CCCC(C3(C2)O1)CO)C)C	0.482	0.068	0	0	0	0	0.239	0.036	0.154	0.098	0	0
dihydroagarofuran	CC1CCCC2(C13CC(CC2)C(O3)(C)C)C	0.412	0.092	0.303	0.157	0	0	0.203	0.66	0	0	0	0
nerolidyl acetate	CC(=CCCC(=CCCC(C)(C=C)OC(=O)C)C)C	0.482	0.068	0.688	0.017	0.177	0.023	0.317	0.011	0.404	0.012	0	0
caryophyllene alcohol	CC1(CC2C1CCC3(CCCC2(C3)O)C)C	0.531	0.054	0.339	0.129	0	0	0.227	0.044	0.169	0.08	0	0
Phenethyl octanoate	CCCCCCCC(=O)OCCC1=CC=CC=C1	0.66	0.011	0.467	0.067	0.277	0.007	0.285	0.017	0.218	0.046	0.337	0.016
(1R,4S,6R)-1-methyl-4-(6-methylhep	CC(=CCCC(=C)C1CC2C(O2)(C(=O)C1)C)C	0.297	0.191	0.593	0.033	0	0	0.185	0.088	0.242	0.039	0	0
Nardosinone	CC1CCC=C2C1(C3C(CC2=O)OOC3(C)C)C	0.469	0.072	0.267	0.195	0	0	0.155	0.138	0.217	0.047	0	0
Aromadendrene oxide 2	CC1CCC2C1C3C(C3(C)C)CCC24CO4	0.318	0.165	0	0	0	0	0.177	0.1	0	0	0	0
2-aminobenzoate-3,7-dimethyl-1,6-o	CC(=CCCC(C)(C=C)OC(=O)C1=CC=CC=C1N)C	0.334	0.147	0.471	0.066	0.117	0.075	0.213	0.056	0.216	0.047	0.203	0.116
1,7-diphenyl-5-hydroxy-6-hepten-3-	C1=CC=C(C=C1)CCC(=O)CC(C=CC2=CC=CC=C2)O	0.626	0.021	0.638	0.025	0.284	0.007	0.179	0.097	0.43	0.01	0.264	0.055
BUTYL ISOBUTYL PHTHALATE	CCCCOC(=O)C1=CC=CC=C1C(=O)OCC(C)C	0.512	0.06	0.344	0.126	0.143	0.045	0.165	0.12	0	0	0.183	0.155
Dibutyl Phthalate	CCCCOC(=O)C1=CC=CC=C1C(=O)OCCCC	0.632	0.019	0.497	0.058	0.194	0.018	0.193	0.077	0.142	0.112	0.232	0.081
L-Bornyl acetate	CC(=O)OC1CC2CCC1(C2(C)C)C	0.659	0.012	0.58	0.036	0	0	0.293	0.016	0.334	0.018	0.222	0.091
didehydrotuberostemonine	CCC1C2CCCCN3C2=C(C=C3C4CC(C(=O)O4)C)C5C1OC(=O)C5C	0	0	0	0	0	0	0	0	0	0	0	0
Globeflowery acid	CC1(CCC2=C(O1)C(=CC(=C2)C(=O)O)OC)C	0.447	0.078	0.632	0.026	0.103	0.097	0.238	0.036	0.514	0.006	0.294	0.033
Trans-1,7-diphenyl-1-hepten-5-ol	C1=CC=C(C=C1)CCC(CCC=CC2=CC=CC=C2)O	0.638	0.017	0.476	0.064	0.298	0.006	0.202	0.066	0.288	0.025	0.281	0.042
Diglycol dibenzoate	C1=CC=C(C=C1)C(=O)OCCOCCOC(=O)C2=CC=CC=C2	0.61	0.027	0.485	0.062	0.156	0.035	0.176	0.103	0	0	0.26	0.059
dihydroepideoxyarteannuin b	CC1CCC2C(C(=O)OC23C1CCC(=C3)C)C	0.337	0.144	0.256	0.206	0	0	0.176	0.107	0.166	0.084	0	0
Isotanshinone II	CC1=COC2=C1C(=O)C3=C(C2=O)C4=C(C=C3)C(CCC4)(C)C	0	0	0.528	0.049	0.146	0.043	0	0	0.348	0.017	0	0
4-Ethoxycarbonyl-2-quinolone	CCOC(=O)C1=CC(=O)NC2=CC=CC=C21	0.398	0.098	0.267	0.195	0	0	0	0	0	0	0.211	0.104
orientalol,f	CC1=C2C(CC1)C3(CCC(C2O)(O3)C(C)C)C	0.468	0.072	0	0	0	0	0.264	0.024	0.171	0.078	0	0
1H-Cycloprop(e)azulen-7-ol, decahy	CC1(C2C1C3C(CCC3(C)O)C(=C)CC2)C	0.268	0.233	0.521	0.051	0	0	0.227	0.044	0	0	0.188	0.143
(1S,3aS,4S,7R,8aS)-7-isopropenyl-1	CC(=C)C1CCC(C2CCC(C2C1)(C)O)(C)O	0.453	0.076	0.586	0.035	0	0	0.225	0.045	0.163	0.087	0	0
(1S,4aS,8aS)-7-isopropylidene-1,4a	CC(=C1CCC2(CCCC(C2C1)(C)O)C)C	0.386	0.105	0.681	0.018	0.105	0.094	0.204	0.064	0.151	0.102	0	0
arnebinone	CC(=C)C1CCC(C2=C1C(=O)C(=C(C2=O)OC)OC)(C)C=C	0.602	0.03	0.68	0.019	0	0	0	0	0.2	0.055	0	0
linoleic acid; linoleic	CCCCCC=CCC=CCCCCCCCC(=O)O	0.721	0.004	0.73	0.012	0.116	0.078	0.259	0.026	0.314	0.021	0.506	0.004
preleoheterin	CC1C(C(=O)C2C(CCCC2(C13CCC4(O3)COC=C4)C)(C)C)O	0.261	0.245	0	0	0.125	0.065	0	0	0.142	0.112	0	0
preskimmianine	CC(=CCC1=C(C2=C(C(=C(C=C2)OC)OC)NC1=O)OC)C	0.323	0.159	0.316	0.147	0	0	0.222	0.048	0.218	0.046	0	0
(2-hydroxyphenyl)methyl benzoate	C1=CC=C(C=C1)C(=O)OCC2=CC=CC=C2O	0.623	0.022	0.547	0.044	0	0	0.229	0.042	0.288	0.025	0.35	0.035
Benzyl 2,6-methoxybenzoate	COC1=C(C(=CC=C1)OC)C(=O)OCC2=CC=CC=C2	0.607	0.028	0.338	0.13	0	0	0.171	0	0.168	0.082	0.271	0.05
2-Methoxybenzyl-2,6-dimethoxybenzo	COC1=C(C(=CC=C1)OC)C(=O)OCC2=CC=CC=C2OC	0.564	0.043	0.355	0.12	0	0	0.171	0.11	0.17	0.08	0.243	0.073
Benzyl 2-hydroxy-6-methoxybenzoate	COC1=CC=CC(=C1C(=O)OCC2=CC=CC=C2)O	0.646	0.015	0.423	0.084	0	0	0.203	0.066	0.249	0.036	0.249	0.036
Magnolol	C=CCC1=CC(=C(C=C1)O)C2=C(C=CC(=C2)CC=C)O	0.554	0.047	0.488	0.061	0.166	0.028	0.306	0.013	0.423	0.01	0.215	0.1
3-methoxy-4-[(E)-3-phenylprop-2-en	COC1=C(C=CC(=C1O)O)CC=CC2=CC=CC=C2	0.59	0.034	0.56	0.041	0.108	0.089	0.233	0.04	0.495	0.007	0.242	0.073
(4S,5S,6R)-5,6-dihydroxy-4-isoprop	CC(C)C1CCC(=O)C2=C1C(C(CC2)(C)O)O	0.442	0.08	0.606	0.03	0	0	0.252	0.029	0.144	0.11	0.144	0.11
Cinnamein	C1=CC=C(C=C1)COC(=O)C=CC2=CC=CC=C2	0.559	0.031	0.571	0.038	0.123	0.068	0.175	0.104	0.445	0.009	0.391	0.008
(4aS,7R)-7-isopropenyl-1,4a-dimeth	CC1=C2CC(CCC2(C=CC1=O)C)C(=C)C	0.468	0.072	0.536	0.047	0	0	0.157	0.135	0.214	0.048	0.176	0.174
7beta,12-Dimethoxy-8,11,13-abietat	CC(C)C1=C(C(=C2C(=C1)C(CC3C2(CCCC3(C)C)C)OC)O)OC	0.609	0.027	0.541	0.045	0	0	0.385	0.006	0.294	0.024	0	0
homalomenol	CC(=CC1CCC2(C1C(CCC2O)(C)O)C)C	0.506	0.061	0.61	0.029	0	0	0.261	0.025	0.269	0.03	0.18	0.163
procurcumadiol	CC1=CC(=O)C(=C(C)C)CC2(C1CCC2(C)O)O	0.354	0.128	0.499	0.057	0.113	0.081	0.21	0.058	0	0	0.183	0.155
5H-benzocyclohepten-1-ol , 6, 7, 8	CC1CCCC(C2=C1C(=CC(=C2)C)O)(C)C	0.52	0.057	0.55	0.043	0	0	0.342	0.009	0.288	0.025	0	0
(R)-4-Methoxydalbergione	COC1=CC(=O)C(=CC1=O)C(C=C)C2=CC=CC=C2	0.39	0.103	0	0	0.127	0.064	0.175	0.104	0.217	0.047	0.186	0.148
5,6-dihydroxy-7-isopropyl-1,1-dime	CC(C)C1=C(C(=C2C(=C1)C=CC3=C2C(=O)CCC3(C)C)O)O	0.57	0.041	0.568	0.039	0	0	0.474	0.004	0.346	0.017	0.192	0.135
Isomeranzin	CC(C)C(=O)CC1=C(C=CC2=C1OC(=O)C=C2)OC	0.361	0.123	0.434	0.079	0	0	0.183	0.091	0.27	0.03	0.212	0.102
(-)-Tabernemontanine	CCC1CN(C2CC3=C(C(=O)CC1C2C(=O)OC)NC4=CC=CC=C34)C	0	0	0	0	0	0	0	0	0	0	0	0
Cyperolone	CC(=C)C1CCC2(CCC(C2(C1)C(=O)C)O)C	0.604	0.029	0.408	0.091	0.142	0.046	0.193	0.078	0.195	0.058	0	0
Pisatin	COC1=CC2=C(C=C1)C3C(CO2)(C4=CC5=C(C=C4O3)OCO5)O	0.288	0.204	0	0	0	0	0.212	0.057	0.279	0.028	0	0
1,2,5,6-tetrahydrotanshinone	CC1COC2=C1C(=O)C(=O)C3=C2C=CC4=C3CCC=C4C	0	0	0.68	0.019	0	0	0.187	0.085	0.505	0.006	0	0
methyl 6-hydroxy-2,2-dimethyl-3,4-	CC1(CCC2=C(O1)C3=CC=CC=C3C(=C2C(=O)OC)O)C	0	0	0.616	0.028	0.217	0.013	0.165	0.121	0.553	0.005	0.188	0.145
Aloesone	CC1=CC(=CC2=C1C(=O)C=C(O2)CC(=O)C)O	0.669	0.009	0.338	0.13	0.298	0.006	0.211	0.058	0.448	0.009	0	0
Auraptene	CC(=CCCC(=CCOC1=CC2=C(C=C1)C=CC(=O)O2)C)C	0.388	0.104	0.598	0.005	0	0	0.334	0.009	0.598	0.005	0.262	0.057
Miltionone II	CC1COC2=C1C(=O)C(=O)C3=C4CCCC(C4=C(C=C32)O)(C)C	0.283	0.211	0.768	0.009	0	0	0.212	0.057	0.55	0.005	0	0
Isoguaiacin	CC1CC2=CC(=C(C=C2C(C1C)C3=CC(=C(C=C3)O)OC)O)OC	0.48	0.068	0.598	0.032	0	0	0.39	0.005	0.294	0.024	0.262	0.057
Osthol	CC(=CCC1=C(C=CC2=C1OC(=O)C=C2)OC)C	0.392	0.102	0.71	0.014	0.103	0.096	0.301	0.014	0.535	0.005	0.244	0.072
Isokobusona	CC1(C[C@H]2[C@H]1CCC(=C)[C@H](CCC2=O)O)C	0.509	0.06	0.714	0.014	0	0	0.245	0.033	0.185	0.065	0.222	0.091
(2R,4R)-2-phenylchroman-4-ol	C1C(C2=CC=CC=C2OC1C3=CC=CC=C3)O	0.663	0.011	0.425	0.084	0	0	0.272	0.021	0.423	0.01	0.209	0.107
Datumetine	CN1C2CCC1CC(C2)OC(=O)C3=CC=C(C=C3)OC	0.43	0.084	0	0	0	0	0	0	0.134	0.122	0	0
5-[(Z)-2-(4-methoxyphenyl)vinyl]re	COC1=CC=C(C=C1)C=CC2=CC(=CC(=C2)O)O	0.651	0.014	0.508	0.054	0.117	0.075	0.252	0.029	0.45	0.009	0.249	0.067
tangeretin	COC1=CC=C(C=C1)C2=CC(=O)C3=C(O2)C(=C(C(=C3OC)OC)OC)OC	0.672	0.009	0.705	0.015	0	0	0	0	0.645	0.004	0.176	0.175
WLN: RVO2R	C1=CC=C(C=C1)CCOC(=O)C2=CC=CC=C2	0.547	0.049	0.35	0.123	0.332	0.005	0.192	0.079	0.21	0.05	0.325	0.019
Kadsurenone	CC1C(OC2=CC(=O)C(=CC12OC)CC=C)C3=CC(=C(C=C3)OC)OC	0.444	0.079	0.544	0.045	0.177	0.023	0.195	0.075	0.34	0.018	0	0
(2R,3R)-2-(3,4-dimethoxyphenyl)-7-	CC=CC1=CC2=C(C(=C1)OC)OC(C2C)C3=CC(=C(C=C3)OC)OC	0.549	0.048	0.522	0.051	0	0	0.306	0.013	0.462	0.008	0.287	0.039
Xanthoxylin N	CC1(C=CC2=C(O1)C=C3C(=C2OC)C=CC(=O)O3)C	0.362	0.122	0.601	0.031	0	0	0.199	0.07	0.574	0.005	0.262	0.057
5,6,7-Trimethoxycoumarin	COC1=C(C(=C2C=CC(=O)OC2=C1)OC)OC	0.624	0.022	0.598	0.032	0	0	0.184	0.09	0.47	0.008	0.311	0.024
3-methoxy-4-[(E)-3-phenylprop-2-en	COC1=C(C=CC(=C1)O)CC=CC2=CC=CC=C2	0.617	0.024	0.532	0.048	0.134	0.055	0.269	0.022	0.42	0.01	0.232	0.082
7-Acetoxy-2-methylisoflavone	CC1=C(C(=O)C2=C(O1)C=C(C=C2)OC(=O)C)C3=CC=CC=C3	0.632	0.019	0.41	0.09	0.141	0.047	0.207	0.061	0.286	0.026	0.286	0.039
2-methoxy-3-phenyl-chromone	COC1=C(C(=O)C2=CC=CC=C2O1)C3=CC=CC=C3	0.49	0.066	0	0	0	0	0.242	0.034	0.226	0.043	0.224	0.089
4',5,7,8-Tetramethoxyflavone	COC1=CC=C(C=C1)C2=CC(=O)C3=C(O2)C(=C(C=C3OC)OC)OC	0.649	0.014	0.697	0.016	0.105	0.093	0.175	0.103	0.632	0.004	0.179	0.165
8-(3-methylbut-2-enyl)-2-phenyl-chr…	CC(=CCC1=C2C(=CC=C1)C(=O)C=C(O2)C3=CC=CC=C3)C	0.608	0.027	0.59	0.034	0.287	0.007	0.225	0.028	0.6	0.005	0.229	0.084
Tetramethoxyluteolin	COC1=C(C=C(C=C1)C2=CC(=O)C3=C(O2)C=C(C=C3OC)OC)OC	0.687	0.006	0.596	0.033	0.13	0.06	0.19	0.081	0.546	0.005	0.189	0.142
N-(2,5-dimethoxyphenyl)-4-methoxybe…	COC1=CC=C(C=C1)C(=O)NC2=C(C=CC(=C2)OC)OC	0.383	0.107	0	0	0	0	0.18	0.096	0	0	0.213	0.101
Sinensetin	COC1=C(C=C(C=C1)C2=CC(=O)C3=C(C(=C(C=C3O2)OC)OC)OC)OC	0.717	0.004	0.609	0.03	0.129	0.06	0.176	0.101	0.573	0.005	0.201	0.118

## Sheet: Swiss target
Compound	Target	Probability
Caryophyllene oxide	Squalene monooxygenase (by homology)	0.0604246
Caryophyllene oxide	Lanosterol synthase	0.0604246
Caryophyllene oxide	Serotonin transporter	0.0604246
Caryophyllene oxide	Dopamine transporter	0.0604246
Alpha-humelene epoxide	Squalene monooxygenase (by homology)	0.0777583
Alpha-humelene epoxide	Cannabinoid receptor 1 (by homology)	0.0604246
Alpha-humelene epoxide	Lanosterol synthase	0.0604246
Alpha-humelene epoxide	NACHT, LRR and PYD domains-containing protein 3	0.0604246
Alpha-humelene epoxide	LXR-alpha	0.0604246
Alpha-humelene epoxide	LXR-beta	0.0604246
Alpha-humelene epoxide	Cannabinoid receptor 2	0.0604246
Alpha-humelene epoxide	Hypoxia-inducible factor 1 alpha	0.0604246
Isokobusone	DNA polymerase beta (by homology)	0.0690974
Isokobusone	11-beta-hydroxysteroid dehydrogenase 1	0.0690974
Isokobusone	Androgen Receptor	0.0690974
Isokobusone	Aldo-keto reductase family 1 member B10	0.0690974
Isokobusone	Dopamine D2 receptor (by homology)	0.0604246
Isokobusone	Protein-tyrosine phosphatase 1B	0.0604246
Isokobusone	Carbonic anhydrase IV	0.0604246
Isokobusone	Heme oxygenase 1 (by homology)	0.0604246
Isokobusone	Cytochrome P450 19A1	0.0604246
Isokobusone	Transient receptor potential cation channel subfamily V member 3	0.0604246
Isokobusone	Muscarinic acetylcholine receptor M4	0.0604246
Isokobusone	Muscarinic acetylcholine receptor M5	0.0604246
Isokobusone	Muscarinic acetylcholine receptor M1	0.0604246
Isokobusone	Muscarinic acetylcholine receptor M3	0.0604246
Isokobusone	Cytochrome P450 2C9	0.0604246
Isokobusone	Thymidylate synthase	0.0604246
Isokobusone	Epidermal growth factor receptor erbB1	0.0604246
Isokobusone	MAP kinase ERK2	0.0604246
Isokobusone	Prostaglandin E synthase	0.0604246
Isokobusone	Tyrosine-protein kinase JAK1	0.0604246
Isokobusone	Protein kinase C gamma	0.0604246
Isokobusone	Tyrosine-protein kinase JAK2	0.0604246
Isokobusone	Protein kinase C delta	0.0604246
Isokobusone	Transient receptor potential cation channel subfamily M member 8	0.0604246
Isokobusone	HERG	0.0604246
Isokobusone	Sigma opioid receptor	0.0604246
Isokobusone	Gamma-secretase	0.0604246
Isokobusone	Interleukin-6 receptor subunit beta	0.0604246
Isokobusone	Glucocorticoid receptor	0.0604246
Isokobusone	Adrenergic receptor alpha-2	0.0604246
Isokobusone	Aldo-keto-reductase family 1 member C3	0.0604246
Isokobusone	Fatty acid binding protein adipocyte	0.0604246
Isokobusone	Fatty acid binding protein muscle	0.0604246
Isokobusone	Fatty acid binding protein epidermal	0.0604246
Isokobusone	Fatty acid-binding protein, liver	0.0604246
Isokobusone	Tyrosine-protein kinase JAK3	0.0604246
Isokobusone	Tyrosine-protein kinase TYK2	0.0604246
Isokobusone	Sulfonylurea receptor 2	0.0604246
Isokobusone	SUMO-activating enzyme	0.0604246
Isokobusone	c-Jun N-terminal kinase 1	0.0604246
Isokobusone	Bile acid receptor FXR	0.0604246
Isokobusone	Progesterone receptor	0.0604246
Isokobusone	Cyclin-dependent kinase 1/cyclin B	0.0604246
Isokobusone	Glycogen synthase kinase-3 beta	0.0604246
Isokobusone	Cyclin-dependent kinase 1	0.0604246
Isokobusone	Trace amine-associated receptor 1 (by homology)	0.0604246
Isokobusone	Myeloperoxidase	0.0604246
Isokobusone	Carbonic anhydrase VI	0.0604246
Isokobusone	Matrix metalloproteinase 1	0.0604246
Isokobusone	UDP-glucuronosyltransferase 2B7	0.0604246
Isokobusone	Serine/threonine-protein kinase PIM1	0.0604246
Isokobusone	Liver glycogen phosphorylase	0.0604246
Isokobusone	Serine/threonine-protein kinase PIM3	0.0604246
Isokobusone	Cytochrome P450 11B1	0.0604246
Isokobusone	Cytochrome P450 11B2	0.0604246
Isokobusone	Acyl-CoA desaturase	0.0604246
Isokobusone	MAP kinase p38 alpha	0.0604246
Isokobusone	C-C chemokine receptor type 5	0.0604246
Isokobusone	Voltage-gated potassium channel, IKs; KCNQ1(Kv7.1)/KCNE1(MinK)	0.0604246
Isokobusone	Cannabinoid receptor 2	0.0604246
Isokobusone	Peroxisome proliferator-activated receptor gamma	0.0604246
Isokobusone	Amine oxidase, copper containing	0.0604246
Isokobusone	Voltage-gated potassium channel subunit Kv1.5	0.0604246
Isokobusone	Neuropeptide Y receptor type 5	0.0604246
Isokobusone	Mitogen-activated protein kinase kinase kinase 14	0.0604246
Isokobusone	Cannabinoid receptor 1 (by homology)	0.0604246
Isokobusone	Leucine-rich repeat serine/threonine-protein kinase 2	0.0604246
Isokobusone	Platelet activating factor receptor	0.0604246
Isokobusone	Mu opioid receptor	0.0604246
Isokobusone	Delta opioid receptor	0.0604246
Isokobusone	Kappa Opioid receptor	0.0604246
Isokobusone	Protein kinase C beta	0.0604246
Isokobusone	Protein kinase C epsilon	0.0604246
Isokobusone	Protein kinase C theta	0.0604246
Isokobusone	P2X purinoceptor 7	0.0604246
Isokobusone	Dual specificity phosphatase Cdc25C	0.0604246
Isokobusone	Melatonin receptor 1A	0.0604246
Isokobusone	Serine/threonine-protein kinase MST2	0.0604246
Isokobusone	Serine/threonine-protein kinase MST4	0.0604246
Isokobusone	Epoxide hydratase	0.0604246
Isokobusone	Monoamine oxidase A (by homology)	0.0604246
Isokobusone	Monoamine oxidase B (by homology)	0.0604246
Isokobusone	Phosphodiesterase 10A	0.0604246
Isokobusone	Telomerase reverse transcriptase	0.0604246
Isokobusone	Neuronal acetylcholine receptor; alpha3/beta4	0.0604246
Isokobusone	Lysosomal acid lipase/cholesteryl ester hydrolase	0.0604246
Isokobusone	Cyclooxygenase-2	0.0604246
Isokobusone	Urotensin II receptor	0.0604246
Kobusone	Cytochrome P450 19A1	0.0690974
Kobusone	Melatonin receptor 1A	0.0604246
Kobusone	Dual specificity phosphatase Cdc25A	0.0604246
Kobusone	11-beta-hydroxysteroid dehydrogenase 1	0.0604246
Kobusone	HMG-CoA reductase	0.0604246
Kobusone	Polyadenylate-binding protein 1	0.0604246
Kobusone	Kinesin-like protein 1	0.0604246
Kobusone	Serotonin transporter (by homology)	0.0604246
Kobusone	Dopamine transporter (by homology)	0.0604246
Kobusone	Estradiol 17-beta-dehydrogenase 3	0.0604246
Kobusone	Vitamin D receptor	0.0604246
Kobusone	Isoprenylcysteine carboxyl methyltransferase	0.0604246
Kobusone	p53-binding protein Mdm-2	0.0604246
Kobusone	Bromodomain-containing protein 2	0.0604246
Kobusone	Nitric oxide synthase, inducible (by homology)	0.0604246
Kobusone	P2X purinoceptor 7	0.0604246
Kobusone	Voltage-gated potassium channel subunit Kv1.5	0.0604246
Kobusone	Inosine-5'-monophosphate dehydrogenase 2	0.0604246
Kobusone	Protein kinase C alpha	0.0604246
Linoleic acid	Peroxisome proliferator-activated receptor gamma	0.739591
Linoleic acid	Peroxisome proliferator-activated receptor alpha	0.739591
Linoleic acid	Peroxisome proliferator-activated receptor delta	0.739591
Linoleic acid	Free fatty acid receptor 1	0.739591
Linoleic acid	Fatty acid binding protein adipocyte	0.665851
Linoleic acid	Fatty acid binding protein muscle	0.641161
Linoleic acid	Cyclooxygenase-1	0.518402
Linoleic acid	Acyl-CoA desaturase	0.264393
Linoleic acid	Fatty acid binding protein epidermal	0.256228
Linoleic acid	Anandamide amidohydrolase	0.215238
Linoleic acid	Telomerase reverse transcriptase	0.215238
Linoleic acid	Fatty acid-binding protein, liver	0.215238
Linoleic acid	Cannabinoid receptor 1	0.190657
Linoleic acid	Arachidonate 5-lipoxygenase	0.133338
Linoleic acid	Protein-tyrosine phosphatase 1B	0.133338
Linoleic acid	T-cell protein-tyrosine phosphatase	0.125143
Linoleic acid	DNA polymerase beta (by homology)	0.116965
Linoleic acid	Prostaglandin E synthase	0.108771
Linoleic acid	Estrogen receptor beta	0.108771
Linoleic acid	Leukotriene B4 receptor 1	0.100579
Linoleic acid	Carboxylesterase 2	0.100579
Linoleic acid	Protein-tyrosine phosphatase 1C	0.100579
Linoleic acid	Dual specificity phosphatase Cdc25A	0.100579
Linoleic acid	11-beta-hydroxysteroid dehydrogenase 1	0.100579
Linoleic acid	Glucocorticoid receptor	0.100579
Linoleic acid	HMG-CoA reductase	0.100579
Linoleic acid	DNA topoisomerase I	0.100579
Linoleic acid	Dual specificity phosphatase Cdc25B	0.100579
Linoleic acid	Nuclear receptor ROR-gamma	0.100579
Linoleic acid	Phosphodiesterase 4D	0.100579
Linoleic acid	Arachidonate 12-lipoxygenase	0.100579
Linoleic acid	Prostanoid EP2 receptor	0.100579
Linoleic acid	Steroid 5-alpha-reductase 2	0.100579
Linoleic acid	Cyclooxygenase-2	0.100579
Linoleic acid	Solute carrier family 22 member 12	0.100579
Linoleic acid	Progesterone receptor	0.100579
Linoleic acid	Nitric oxide synthase, inducible	0.100579
Linoleic acid	Phospholipase A2 group 1B	0.100579
Linoleic acid	Prostanoid EP1 receptor	0.100579
Linoleic acid	Cytochrome P450 19A1	0.100579
Linoleic acid	Retinoid X receptor beta	0.100579
Linoleic acid	Prostanoid IP receptor	0.100579
Linoleic acid	11-beta-hydroxysteroid dehydrogenase 2	0.100579
Linoleic acid	G protein-coupled receptor 44	0.100579
Linoleic acid	Adenosine A3 receptor	0.100579
Linoleic acid	Receptor-type tyrosine-protein phosphatase F (LAR)	0.100579
Linoleic acid	Protein farnesyltransferase	0.100579
Linoleic acid	Vanilloid receptor	0.100579
Linoleic acid	CD81 antigen	0.100579
Linoleic acid	Protein kinase C eta	0.100579
Linoleic acid	Estrogen receptor alpha	0.100579
Linoleic acid	Cytochrome P450 26B1	0.100579
Linoleic acid	Cytochrome P450 26A1	0.100579
Linoleic acid	Corticosteroid binding globulin	0.100579
Linoleic acid	Testis-specific androgen-binding protein	0.100579
Linoleic acid	Glucose-6-phosphate 1-dehydrogenase	0.100579
Linoleic acid	Cytochrome P450 51 (by homology)	0.100579
Linoleic acid	Low molecular weight phosphotyrosine protein phosphatase	0.100579
Linoleic acid	Prostanoid EP4 receptor	0.100579
Linoleic acid	LXR-alpha	0.100579
Linoleic acid	Oxoeicosanoid receptor 1	0.100579
Linoleic acid	Androgen Receptor	0.100579
Linoleic acid	G-protein coupled receptor 120	0.100579
Linoleic acid	Prolyl endopeptidase	0.100579
Linoleic acid	Mineralocorticoid receptor	0.100579
Linoleic acid	Niemann-Pick C1-like protein 1	0.100579
Linoleic acid	Sigma opioid receptor	0.100579
Linoleic acid	Cytochrome P450 17A1	0.100579
Linoleic acid	Transient receptor potential cation channel subfamily M member 8	0.100579
Linoleic acid	Serotonin 2b (5-HT2b) receptor	0.100579
Linoleic acid	Alpha-2b adrenergic receptor	0.100579
Linoleic acid	MAP kinase p38 alpha	0.100579
Linoleic acid	MAP kinase ERK2	0.100579
Linoleic acid	Interleukin-6	0.100579
Linoleic acid	Glutamine synthetase	0.100579
Linoleic acid	Protein-tyrosine phosphatase 2C	0.100579
Linoleic acid	Cytosolic phospholipase A2	0.100579
Linoleic acid	Monocarboxylate transporter 1 (by homology)	0.100579
Linoleic acid	Endothelin receptor ET-A (by homology)	0.100579
Linoleic acid	MAP kinase ERK1	0.100579
Linoleic acid	p53-binding protein Mdm-2	0.100579
Linoleic acid	Aldo-keto reductase family 1 member B10	0.100579
Linoleic acid	Chymase	0.100579
Linoleic acid	Cathepsin G	0.100579
Linoleic acid	Gamma-secretase	0.100579
Linoleic acid	Cholecystokinin B receptor	0.100579
Linoleic acid	Autotaxin	0.100579
Linoleic acid	Metabotropic glutamate receptor 2 (by homology)	0.100579
Linoleic acid	G-protein coupled bile acid receptor 1	0.100579
Linoleic acid	Hepatocyte nuclear factor 4-alpha	0.100579
Linoleic acid	Phosphodiesterase 4A	0.100579
Linoleic acid	Plasma retinol-binding protein	0.100579
Linoleic acid	Butyrylcholinesterase	0.100579
Linoleic acid	Prostanoid DP receptor	0.100579
Linoleic acid	Inosine-5'-monophosphate dehydrogenase 2	0.100579
Linoleic acid	Matrix metalloproteinase 2	0.100579
Linoleic acid	Induced myeloid leukemia cell differentiation protein Mcl-1	0.100579
Linoleic acid	Apoptosis regulator Bcl-2	0.100579
Linoleic acid	DNA topoisomerase II alpha	0.100579
Linoleic acid	AMPK alpha2/beta1/gamma1	0.100579
Miltionone II	Aldose reductase (by homology)	0.12661
Miltionone II	Signal transducer and activator of transcription 3	0.118277
Miltionone II	Acetylcholinesterase	0.101614
Miltionone II	Mucosa-associated lymphoid tissue lymphoma translocation protein 1	0.101614
Miltionone II	Acyl coenzyme A:cholesterol acyltransferase	0.101614
Miltionone II	Leukocyte elastase	0.101614
Miltionone II	Protein-tyrosine phosphatase 1C	0.101614
Miltionone II	Protein-tyrosine phosphatase 2C	0.101614
Miltionone II	Carboxylesterase 2	0.101614
Miltionone II	Adenosine A2a receptor	0.101614
Miltionone II	L-lactate dehydrogenase A chain	0.101614
Miltionone II	Epidermal growth factor receptor erbB1	0.101614
Miltionone II	Lysine-specific histone demethylase 1	0.101614
Miltionone II	Glutathione S-transferase A1	0.101614
Miltionone II	Macrophage scavenger receptor types I and II	0.101614
Miltionone II	Cyclooxygenase-1	0.101614
Miltionone II	MAP kinase p38 alpha	0.101614
Miltionone II	Arachidonate 12-lipoxygenase	0.101614
Miltionone II	Dopamine D2 receptor	0.101614
Miltionone II	Serotonin 2a (5-HT2a) receptor	0.101614
Miltionone II	Serotonin 2c (5-HT2c) receptor	0.101614
Miltionone II	HERG	0.101614
Miltionone II	Serotonin 1a (5-HT1a) receptor	0.101614
Miltionone II	Serotonin transporter (by homology)	0.101614
Miltionone II	Neuropeptide Y receptor type 5	0.101614
Miltionone II	Hepatocyte growth factor receptor	0.101614
Miltionone II	Cannabinoid receptor 1	0.101614
Miltionone II	Cannabinoid receptor 2	0.101614
Miltionone II	HMG-CoA reductase	0.101614
Miltionone II	Phosphodiesterase 4B	0.101614
Miltionone II	P2X purinoceptor 3	0.101614
Miltionone II	Metabotropic glutamate receptor 5	0.101614
Miltionone II	Indoleamine 2,3-dioxygenase	0.101614
Miltionone II	Nitric-oxide synthase, brain	0.101614
Miltionone II	Nitric oxide synthase, inducible	0.101614
Miltionone II	Nitric-oxide synthase, endothelial	0.101614
Miltionone II	Adenosine A1 receptor (by homology)	0.101614
Miltionone II	Kinesin-1 heavy chain/ Tyrosine-protein kinase receptor RET	0.101614
Miltionone II	Cyclin-dependent kinase 2/cyclin E	0.101614
Miltionone II	ADAMTS5	0.101614
Osthol	Exportin-1	0.982961
Osthol	Phosphodiesterase 4D	0.189729
Osthol	Steroid 5-alpha-reductase 1	0.0898721
Osthol	Carbonic anhydrase IX	0.0717159
Osthol	Carbonic anhydrase VII	0.062622
Osthol	Carbonic anhydrase XII	0.062622
Osthol	Carbonic anhydrase XIII	0.062622
Osthol	Carbonic anhydrase I	0.0535561
Osthol	Histamine H2 receptor	0.0535561
Osthol	Alpha-1d adrenergic receptor	0.0535561
Osthol	Adenosine A2a receptor	0.0535561
Osthol	Estrogen receptor beta	0.0535561
Osthol	Nicotinamide phosphoribosyltransferase	0.0535561
Osthol	Trace amine-associated receptor 1 (by homology)	0.0535561
Osthol	Hepatocyte growth factor receptor	0.0535561
Osthol	Monoamine oxidase B	0.0535561
Osthol	Tyrosine-protein kinase TYK2	0.0535561
Osthol	Phosphodiesterase 7A	0.0535561
Osthol	Monoamine oxidase A	0.0535561
Osthol	Metabotropic glutamate receptor 2 (by homology)	0.0535561
Osthol	Phosphodiesterase 9A	0.0535561
Osthol	Metabotropic glutamate receptor 5 (by homology)	0.0535561
Osthol	Polyadenylate-binding protein 1	0.0535561
Osthol	GABA-A receptor; alpha-5/beta-3/gamma-2	0.0535561
Osthol	Tyrosine-protein kinase JAK2	0.0535561
Osthol	Vascular endothelial growth factor receptor 2	0.0535561
Osthol	P2X purinoceptor 7	0.0535561
Osthol	Intermediate conductance calcium-activated potassium channel protein 4	0.0535561
Osthol	Tankyrase-2	0.0535561
Osthol	Vanilloid receptor	0.0535561
Osthol	Cyclin-dependent kinase 2/cyclin E	0.0535561
Osthol	Cyclin-dependent kinase 1/cyclin B	0.0535561
Osthol	Macrophage-stimulating protein receptor	0.0535561
Osthol	Phosphodiesterase 10A	0.0535561
Osthol	Regulator of G-protein signaling 4	0.0535561
Osthol	Epoxide hydrolase 1	0.0535561
Osthol	Voltage-gated potassium channel, IKs; KCNQ1(Kv7.1)/KCNE1(MinK)	0.0535561
Osthol	Phosphodiesterase 4B	0.0535561
Osthol	Heme oxygenase 1	0.0535561
Osthol	Angiotensin-converting enzyme (by homology)	0.0535561
Osthol	Carbonic anhydrase III	0.0535561
Osthol	Carbonic anhydrase XIV	0.0535561
Osthol	Carbonic anhydrase VB	0.0535561
Osthol	Glycogen synthase kinase-3 beta	0.0535561
Osthol	Phosphodiesterase 2A	0.0535561
Osthol	Cannabinoid receptor 2	0.0535561
Osthol	Cyclin-dependent kinase 7/ cyclin H	0.0535561
Osthol	Metabotropic glutamate receptor 4	0.0535561
Osthol	Poly [ADP-ribose] polymerase-1	0.0535561
Osthol	Protein arginine N-methyltransferase 3	0.0535561
Osthol	Indoleamine 2,3-dioxygenase	0.0535561
Osthol	Matrix metalloproteinase 13	0.0535561
Osthol	Matrix metalloproteinase 1	0.0535561
Osthol	Tubulin beta-1 chain	0.0535561
Osthol	c-Jun N-terminal kinase 1	0.0535561
Osthol	Sodium/potassium/calcium exchanger 6, mitochondrial	0.0535561
Osthol	Poly [ADP-ribose] polymerase 2	0.0535561
Osthol	NAD-dependent deacetylase sirtuin 2	0.0535561
Osthol	Serine/threonine-protein kinase Chk1	0.0535561
Osthol	Cytochrome P450 17A1	0.0535561
Osthol	c-Jun N-terminal kinase 3	0.0535561
Osthol	Arylamine N-acetyltransferase 1	0.0535561
Osthol	CREB-binding protein/p53	0.0535561
Osthol	Lysine-specific demethylase 4C	0.0535561
Osthol	Thromboxane-A synthase	0.0535561
Osthol	Thyroid hormone receptor beta-1	0.0535561
Osthol	Cyclin-dependent kinase 2/cyclin E1	0.0535561
Osthol	Inosine-5'-monophosphate dehydrogenase 2	0.0535561
Osthol	Protein farnesyltransferase	0.0535561
Osthol	Geranylgeranyl transferase type I	0.0535561
Osthol	Caspase-3	0.0535561
Osthol	Caspase-7	0.0535561
Osthol	Quinone reductase 2	0.0535561
Osthol	Cyclin-dependent kinase 5/CDK5 activator 1	0.0535561
Osthol	Cyclin-dependent kinase 5/CDK5 activator 1	0.0535561
Osthol	Epoxide hydratase	0.0535561
Osthol	Hormone sensitive lipase	0.0535561
Osthol	Bromodomain-containing protein 4	0.0535561
Osthol	Bromodomain-containing protein 2	0.0535561
Osthol	Bromodomain testis-specific protein	0.0535561
Osthol	Bromodomain-containing protein 3	0.0535561
Osthol	Tyrosine-protein kinase JAK1	0.0535561
Osthol	Melanin-concentrating hormone receptor 1	0.0535561
Osthol	Monoglyceride lipase	0.0535561
Osthol	Macrophage colony stimulating factor receptor	0.0535561
Osthol	Dipeptidyl peptidase I	0.0535561
Osthol	Cathepsin S	0.0535561
Osthol	Bradykinin B2 receptor	0.0535561
Osthol	Cathepsin L	0.0535561
Osthol	Cathepsin (B and K)	0.0535561
Osthol	Ephrin type-B receptor 3	0.0535561
Osthol	Translocator protein (by homology)	0.0535561
Osthol	MAP kinase p38 alpha	0.0535561
Osthol	TGF-beta receptor type I	0.0535561
Osthol	Glutaminyl-peptide cyclotransferase	0.0535561
Osthol	Fatty acid desaturase 1	0.0535561
Osthol	Phosphatidylinositol-5-phosphate 4-kinase type-2 gamma	0.0535561
Osthol	Histone deacetylase 3	0.0535561
Osthol	Histone deacetylase 2	0.0535561
Osthol	Peregrin	0.0535561
Selina4(14),7(11)-dien-8-one	Steroid 5-alpha-reductase 1	0.0777583
Selina4(14),7(11)-dien-8-one	Steroid 5-alpha-reductase 2	0.0777583
Selina4(14),7(11)-dien-8-one	Cytochrome P450 19A1	0.0690974
Selina4(14),7(11)-dien-8-one	Transient receptor potential cation channel subfamily A member 1	0.0690974
Selina4(14),7(11)-dien-8-one	Sigma opioid receptor	0.0690974
Selina4(14),7(11)-dien-8-one	Corticosteroid binding globulin	0.0604246
Selina4(14),7(11)-dien-8-one	Testis-specific androgen-binding protein	0.0604246
Selina4(14),7(11)-dien-8-one	Pregnane X receptor	0.0604246
Selina4(14),7(11)-dien-8-one	Fatty acid-binding protein, liver (by homology)	0.0604246
Selina4(14),7(11)-dien-8-one	Androgen Receptor	0.0604246
Selina4(14),7(11)-dien-8-one	Estradiol 17-beta-dehydrogenase 3	0.0604246
Selina4(14),7(11)-dien-8-one	Cytochrome P450 17A1	0.0604246
Selina4(14),7(11)-dien-8-one	Alcohol dehydrogenase alpha chain	0.0604246
Selina4(14),7(11)-dien-8-one	Glucocorticoid receptor	0.0604246
Selina4(14),7(11)-dien-8-one	Progesterone receptor	0.0604246
Selina4(14),7(11)-dien-8-one	Nuclear receptor subfamily 1 group I member 3 (by homology)	0.0604246
Selina4(14),7(11)-dien-8-one	Metabotropic glutamate receptor 5	0.0604246
Selina4(14),7(11)-dien-8-one	Muscarinic acetylcholine receptor M2	0.0604246
Selina4(14),7(11)-dien-8-one	Muscarinic acetylcholine receptor M1	0.0604246
Selina4(14),7(11)-dien-8-one	Cathepsin K	0.0604246
Selina4(14),7(11)-dien-8-one	Cyclooxygenase-1	0.0604246
Selina4(14),7(11)-dien-8-one	P2X purinoceptor 7	0.0604246
Selina4(14),7(11)-dien-8-one	11-beta-hydroxysteroid dehydrogenase 1	0.0604246
Selina4(14),7(11)-dien-8-one	Melatonin receptor 1A	0.0604246
Selina4(14),7(11)-dien-8-one	Melatonin receptor 1B	0.0604246
Selina4(14),7(11)-dien-8-one	Cathepsin D	0.0604246
Selina4(14),7(11)-dien-8-one	Epoxide hydrolase 1	0.0604246
Selina4(14),7(11)-dien-8-one	Dopamine transporter	0.0604246
Selina4(14),7(11)-dien-8-one	Cathepsin L	0.0604246
Selina4(14),7(11)-dien-8-one	Cathepsin (B and K)	0.0604246
Selina4(14),7(11)-dien-8-one	C-C chemokine receptor type 5	0.0604246
Selina4(14),7(11)-dien-8-one	Poly [ADP-ribose] polymerase-1	0.0604246
Selina4(14),7(11)-dien-8-one	Acetylcholinesterase	0.0604246
Selina4(14),7(11)-dien-8-one	Alcohol dehydrogenase gamma chain	0.0604246
Selina4(14),7(11)-dien-8-one	Vanilloid receptor	0.0604246
Selina4(14),7(11)-dien-8-one	Thymidylate synthase	0.0604246
Selina4(14),7(11)-dien-8-one	GABA-A receptor; alpha-3/beta-3/gamma-2	0.0604246
Selina4(14),7(11)-dien-8-one	GABA-A receptor; alpha-1/beta-3/gamma-2	0.0604246
Selina4(14),7(11)-dien-8-one	GABA-A receptor; alpha-5/beta-3/gamma-2	0.0604246
Selina4(14),7(11)-dien-8-one	GABA-A receptor; alpha-2/beta-3/gamma-2	0.0604246
Selina4(14),7(11)-dien-8-one	GABA-A receptor; alpha-6/beta-3/gamma-2	0.0604246
Selina4(14),7(11)-dien-8-one	Epoxide hydratase (by homology)	0.0604246
Selina4(14),7(11)-dien-8-one	Mineralocorticoid receptor	0.0604246
Selina4(14),7(11)-dien-8-one	Niemann-Pick C1-like protein 1	0.0604246
Selina4(14),7(11)-dien-8-one	Dopamine D4 receptor	0.0604246
Selina4(14),7(11)-dien-8-one	LXR-alpha	0.0604246
Sinensetin	ATP-binding cassette sub-family G member 2	1
Sinensetin	Cytochrome P450 1B1	0.46535
Sinensetin	Adenosine A1 receptor	0.177292
Sinensetin	Adenosine A2a receptor	0.177292
Sinensetin	Aldose reductase	0.161277
Sinensetin	Delta opioid receptor	0.145251
Sinensetin	Stem cell growth factor receptor	0.137289
Sinensetin	Adenosine A3 receptor	0.137289
Sinensetin	Tyrosine-protein kinase receptor FLT3	0.129284
Sinensetin	Phospholipase A2 group IIA	0.121287
Sinensetin	Carbonic anhydrase II	0.121287
Sinensetin	Tyrosine-protein kinase SYK	0.121287
Sinensetin	Carbonic anhydrase VII	0.121287
Sinensetin	NADPH oxidase 4	0.121287
Sinensetin	Glycogen synthase kinase-3 beta	0.121287
Sinensetin	Arachidonate 5-lipoxygenase	0.121287
Sinensetin	P-glycoprotein 1	0.121287
Sinensetin	Cyclin-dependent kinase 5/CDK5 activator 1	0.113286
Sinensetin	Receptor-type tyrosine-protein phosphatase S	0.113286
Sinensetin	Serine/threonine-protein kinase PIM1	0.113286
Sinensetin	Glyoxalase I	0.113286
Sinensetin	Aldo-keto reductase family 1 member B10	0.113286
Sinensetin	DNA topoisomerase I (by homology)	0.113286
Sinensetin	Arginase-1 (by homology)	0.113286
Sinensetin	Carbonic anhydrase XII	0.113286
Sinensetin	Multidrug resistance-associated protein 1	0.113286
Sinensetin	Tankyrase-1	0.113286
Sinensetin	Poly [ADP-ribose] polymerase-1	0.113286
Sinensetin	Monoamine oxidase A	0.113286
Sinensetin	Tankyrase-2	0.113286
Sinensetin	AMY1C	0.113286
Sinensetin	G protein-coupled receptor kinase 6	0.113286
Sinensetin	Beta amyloid A4 protein	0.113286
Sinensetin	Serine/threonine-protein kinase PLK1	0.113286
Sinensetin	Hepatocyte growth factor receptor	0.113286
Sinensetin	Matrix metalloproteinase 2	0.113286
Sinensetin	Cyclin-dependent kinase 1/cyclin B	0.113286
Sinensetin	Carbonic anhydrase I	0.113286
Sinensetin	Cyclin-dependent kinase 1	0.113286
Sinensetin	Plasminogen	0.113286
Sinensetin	Carbonic anhydrase XIII	0.113286
Sinensetin	Vascular endothelial growth factor receptor 2	0.113286
Sinensetin	Lysine-specific demethylase 4D-like	0.113286
Sinensetin	Arachidonate 12-lipoxygenase	0.113286
Sinensetin	Cyclooxygenase-2	0.113286
Sinensetin	Epidermal growth factor receptor erbB1	0.113286
Sinensetin	Tyrosine-protein kinase SRC	0.113286
Sinensetin	Matrix metalloproteinase 13	0.113286
Sinensetin	PI3-kinase p110-gamma subunit	0.113286
Sinensetin	Estrogen receptor beta	0.113286
Sinensetin	Transthyretin	0.113286
Sinensetin	Mu opioid receptor	0.113286
Sinensetin	Acetylcholinesterase	0.113286
Sinensetin	Lymphocyte differentiation antigen CD38	0.113286
Sinensetin	Casein kinase II alpha	0.113286
Sinensetin	Matrix metalloproteinase 9	0.113286
Sinensetin	Matrix metalloproteinase 12	0.113286
Sinensetin	Xanthine dehydrogenase	0.113286
Sinensetin	Microtubule-associated protein tau	0.113286
Sinensetin	DNA topoisomerase II alpha	0.113286
Sinensetin	Myeloperoxidase	0.113286
Sinensetin	PI3-kinase p85-alpha subunit	0.113286
Sinensetin	Carbonic anhydrase III	0.113286
Sinensetin	Interleukin-8 receptor A	0.113286
Sinensetin	Phospholipase A2 group 1B	0.113286
Sinensetin	DNA-(apurinic or apyrimidinic site) lyase	0.113286
Sinensetin	Aldo-keto reductase family 1 member C2 (by homology)	0.113286
Sinensetin	Aldo-keto reductase family 1 member C1 (by homology)	0.113286
Sinensetin	Aldo-keto reductase family 1 member C4 (by homology)	0.113286
Sinensetin	Aldehyde reductase (by homology)	0.113286
Sinensetin	Telomerase reverse transcriptase	0.113286
Sinensetin	Beta-secretase 1	0.113286
Sinensetin	Dopamine D4 receptor	0.113286
Sinensetin	Cyclin-dependent kinase 2	0.113286
Sinensetin	Serine/threonine-protein kinase Aurora-B	0.113286
Sinensetin	6-phosphofructo-2-kinase/fructose-2,6-bisphosphatase 3	0.113286
Sinensetin	Cytochrome P450 19A1	0.113286
Sinensetin	Carbonic anhydrase IX	0.113286
Sinensetin	Beta-galactoside alpha-2,6-sialyltransferase 1	0.113286
Sinensetin	Carbonyl reductase [NADPH] 1	0.113286
Sinensetin	Carbonic anhydrase IV	0.113286
Sinensetin	Insulin-like growth factor I receptor	0.113286
Sinensetin	Nitric oxide synthase, inducible	0.113286
Sinensetin	Tyrosine-protein kinase receptor UFO	0.113286
Sinensetin	Carbonic anhydrase VI	0.113286
Sinensetin	Focal adhesion kinase 1	0.113286
Sinensetin	CaM kinase II beta	0.113286
Sinensetin	Thrombin	0.113286
Sinensetin	Cystic fibrosis transmembrane conductance regulator	0.113286
Sinensetin	Serine/threonine-protein kinase NEK2	0.113286
Sinensetin	ALK tyrosine kinase receptor	0.113286
Sinensetin	Tyrosinase	0.113286
Sinensetin	Aryl hydrocarbon receptor	0.113286
Sinensetin	Insulin receptor	0.113286
Sinensetin	Monoamine oxidase B	0.113286
Sinensetin	Ornithine decarboxylase	0.113286
Sinensetin	NEDD8-activating enzyme E1 regulatory subunit	0.113286
Sinensetin	Serine/threonine-protein phosphatase	0.113286
Sinensetin	Serotonin 6 (5-HT6) receptor	0.113286
Sinensetin	NADH-ubiquinone oxidoreductase chain 4	0.113286
Tangeretin	Delta opioid receptor (by homology)	1
Tangeretin	Aldose reductase	0.361329
Tangeretin	Mu opioid receptor (by homology)	0.257235
Tangeretin	ATP-binding cassette sub-family G member 2	0.217291
Tangeretin	Cytochrome P450 1B1	0.169299
Tangeretin	Stem cell growth factor receptor	0.161277
Tangeretin	Cyclooxygenase-2	0.15329
Tangeretin	Nitric oxide synthase, inducible	0.137289
Tangeretin	Adenosine A2a receptor	0.137289
Tangeretin	Adenosine A1 receptor	0.137289
Tangeretin	Adenosine A3 receptor	0.137289
Tangeretin	6-phosphofructo-2-kinase/fructose-2,6-bisphosphatase 3	0.121287
Tangeretin	Telomerase reverse transcriptase	0.121287
Tangeretin	P-glycoprotein 1	0.121287
Tangeretin	Arachidonate 5-lipoxygenase	0.121287
Tangeretin	Tyrosine-protein kinase receptor FLT3	0.113286
Tangeretin	Plasminogen	0.113286
Tangeretin	Serine/threonine-protein kinase PIM1	0.113286
Tangeretin	NADPH oxidase 4	0.113286
Tangeretin	Receptor-type tyrosine-protein phosphatase S	0.113286
Tangeretin	Matrix metalloproteinase 13	0.113286
Tangeretin	Insulin-like growth factor I receptor	0.113286
Tangeretin	Cytochrome P450 1A1	0.113286
Tangeretin	Beta amyloid A4 protein	0.113286
Tangeretin	Serine/threonine-protein kinase Aurora-B	0.113286
Tangeretin	Vascular endothelial growth factor receptor 2	0.113286
Tangeretin	Hepatocyte growth factor receptor	0.113286
Tangeretin	Tyrosine-protein kinase SYK	0.113286
Tangeretin	Serine/threonine-protein kinase PLK1	0.113286
Tangeretin	Thrombin	0.113286
Tangeretin	Cytochrome P450 19A1	0.113286
Tangeretin	Induced myeloid leukemia cell differentiation protein Mcl-1	0.113286
Tangeretin	AMY1C	0.113286
Tangeretin	G protein-coupled receptor kinase 6	0.113286
Tangeretin	Epidermal growth factor receptor erbB1	0.113286
Tangeretin	Tyrosinase	0.113286
Tangeretin	Aryl hydrocarbon receptor	0.113286
Tangeretin	Estrogen-related receptor alpha	0.113286
Tangeretin	Carbonic anhydrase II	0.113286
Tangeretin	Carbonic anhydrase XII	0.113286
Tangeretin	Neurotrophic tyrosine kinase receptor type 2	0.113286
Tangeretin	Focal adhesion kinase 1	0.113286
Tangeretin	Tankyrase-2	0.113286
Tangeretin	Tankyrase-1	0.113286
Tangeretin	Glycogen synthase kinase-3 beta	0.113286
Tangeretin	Tyrosine-protein kinase SRC	0.113286
Tangeretin	Acetylcholinesterase	0.113286
Tangeretin	Inhibitor of nuclear factor kappa B kinase beta subunit	0.113286
Tangeretin	Casein kinase II alpha	0.113286
Tangeretin	Estradiol 17-beta-dehydrogenase 2	0.113286
Tangeretin	Estradiol 17-beta-dehydrogenase 1	0.113286
Tangeretin	Insulin receptor	0.113286
Tangeretin	ALK tyrosine kinase receptor	0.113286
Tangeretin	Dopamine D4 receptor	0.113286
Tangeretin	Liver glycogen phosphorylase	0.113286
Tangeretin	G-protein coupled receptor 35	0.113286
Tangeretin	Estrogen receptor beta	0.113286
Tangeretin	Death-associated protein kinase 1	0.113286
Tangeretin	DNA-3-methyladenine glycosylase	0.113286
Tangeretin	Cyclin-dependent kinase 1	0.113286
Tangeretin	Matrix metalloproteinase 9	0.113286
Tangeretin	Poly [ADP-ribose] polymerase-1	0.113286
Tangeretin	Matrix metalloproteinase 2	0.113286
Tangeretin	Glyoxalase I	0.113286
Tangeretin	Myeloperoxidase	0.113286
Tangeretin	PI3-kinase p85-alpha subunit	0.113286
Tangeretin	Carbonic anhydrase III	0.113286
Tangeretin	Protein kinase N1	0.113286
Tangeretin	Interleukin-8 receptor A	0.113286
Tangeretin	Serine/threonine-protein kinase NEK6	0.113286
Tangeretin	DNA-(apurinic or apyrimidinic site) lyase	0.113286
Tangeretin	NUAK family SNF1-like kinase 1	0.113286
Tangeretin	Aldo-keto reductase family 1 member C2 (by homology)	0.113286
Tangeretin	Aldo-keto reductase family 1 member C1 (by homology)	0.113286
Tangeretin	Aldo-keto reductase family 1 member C4 (by homology)	0.113286
Tangeretin	Aldehyde reductase (by homology)	0.113286
Tangeretin	Cyclin-dependent kinase 5/CDK5 activator 1	0.113286
Tangeretin	PI3-kinase p110-gamma subunit	0.113286
Tangeretin	Carbonic anhydrase I	0.113286
Tangeretin	Carbonic anhydrase IX	0.113286
Tangeretin	Cytochrome P450 1A2	0.113286
Tangeretin	Cyclin-dependent kinase 1/cyclin B	0.113286
Tangeretin	Ornithine decarboxylase	0.113286
Tangeretin	Beta-secretase 1	0.113286
Tangeretin	DNA topoisomerase I (by homology)	0.113286
Tangeretin	Arginase-1 (by homology)	0.113286
Tangeretin	Multidrug resistance-associated protein 1	0.113286
Tangeretin	Matrix metalloproteinase 3	0.113286
Tangeretin	Serine/threonine-protein kinase AKT	0.113286
Tangeretin	Monoamine oxidase A	0.113286
Tangeretin	Carbonic anhydrase VII	0.113286
Tangeretin	Tyrosine-protein kinase JAK1	0.113286
Tangeretin	Phosphodiesterase 10A	0.113286
Tangeretin	Bone morphogenetic protein 4	0.113286
Tangeretin	Androgen Receptor	0.113286
Tangeretin	Cyclin-dependent kinase 2	0.113286
Tangeretin	Xanthine dehydrogenase	0.113286
Tangeretin	AMP-activated protein kinase, beta-1 subunit	0.113286
Tangeretin	Bone morphogenetic protein receptor type-1A	0.113286
Tangeretin	Activin receptor type-1B	0.113286

## Sheet: Enrichment
		Caryophyllene oxide		Alpha-humelene epoxide		Isokobusone		Linoleic acid		Miltionone II		Osthol		Selina4(14),7(11)-dien-8-one		Sinensetin		Tangeterin		Kobusone
Category	Process	FDR	Genes	FDR	Genes	FDR	Genes	FDR	Genes	FDR	Genes	FDR	Genes	FDR	Genes	FDR	Genes	FDR	Genes	FDR	Gene
Biological Process	Cognition	4.70e-07	SLC6A4,EP300,CHRM1,DRD2,ADORA1,PTGS2,CNR1,GRIN1,DRD3,CDK5,HIF1A,SCN2A	0.0132	CHRM1,PTGS2,CNR1,CDK5,HIF1A,SCN2A	6.88e-09	MAPK1,CHRM1,PSEN1,DRD2,ADORA1,PTGS2,CNR1,GRIN1,DRD3,GABRA5,CHRNA7,CDK5,HIF1A,SCN2A			4.75e-08	SLC6A4,THRA,GRM5,DRD2,ADORA1,PTGS2,CNR1,DRD1,BRAF,CDK5,HTR2A,HIF1A,SCN2A	0.00058	MAPK1,SLC6A4,GRM5,CHRM1,CASP3,PTGS2,GABRA5,CDK5,HIF1A	1.48e-09	MAPK1,GRM5,CHRM1,HRH3,DRD2,PTGS2,GRIN1,PRKCZ,DRD3,DRD1,GABRA5,CHRNA7,CDK5,HIF1A,SCN2A	3.31e-05	THRA,APP,MAPT,ADORA1,PTGS2,GRIN1,SRC,PRKCZ,DRD1,CDK5,HIF1A	0.00010	THRA,NTRK2,APP,ADORA1,PTGS2,GRIN1,SRC,DRD1,CDK5,HIF1A	2.77e-06	SLC6A4,CHRM1,DRD2,ADORA1,CNR1,GRIN1,DRD3,CHRNA7,CDK5,HIF1A,SCN2A
Biological Process	Regulation of synaptic transmission, glutamatergic	3.11e-06	DRD2,ADORA1,PTGS2,CNR1,GRIN1,DRD3,CDK5			7.57e-09	LRRK2,PSEN1,DRD2,ADORA1,PTGS2,CNR1,GRIN1,DRD3,CDK5	2.37e-06	PSEN1,DRD2,PTGS2,CNR1,GRIN1,GRM2,CDK5	6.81e-09	GRM5,DRD2,ADORA1,PTGS2,CNR1,DRD1,CDK5,HTR2A,ADORA2A	0.00010	GRM5,PTGS2,GRM2,CDK5,GRM4,ADORA2A	5.21e-06	GRM5,DRD2,PTGS2,GRIN1,DRD3,DRD1,CDK5	0.00015	ADORA1,PTGS2,GRIN1,DRD1,CDK5,ADORA2A	9.57e-05	ADORA1,PTGS2,GRIN1,DRD1,CDK5,ADORA2A	4.43e-05	DRD2,ADORA1,CNR1,GRIN1,DRD3,CDK5
Biological Process	Nervous system development	8.31e-06	SLC6A4,MARK4,EP300,SLC6A3,ACHE,CHRM1,EZH2,SCN5A,HSP90AA1,PHF8,WDR5,NTRK3,MTOR,DRD2,ADORA1,CNR1,GRIN1,HSP90AB1,TDP2,KDM1A,TNIK,CDK5,STK3,HIF1A,LDHA,SCN2A	0.0011	MARK4,ACHE,CHRM1,HSP90AA1,NTRK3,CNR1,HSP90AB1,HDAC1,MAOB,TDP2,KDM1A,GABRA1,TNIK,CDK5,STK3,HDAC2,HIF1A,SCN2A	1.06e-07	KCNQ1,MAPK1,MARK4,LRRK2,CHRM1,P2RY12,GSK3B,PSEN1,HSP90AA1,WDR5,NTRK3,MTOR,DRD2,ADORA1,CNR1,GRIN1,HSP90AB1,MAOB,JAK2,GABRA5,KDM1A,GABRA1,CHRNA7,SLC2A1,CDK5,GABRA2,STK3,HDAC2,HIF1A,SCN2A	0.0170	MAPK1,MMP2,CSNK2A2,MAPK3,BCHE,P2RY12,PSEN1,NTRK3,DRD2,CNR1,GRIN1,BCL2,IL6,CDK5,SRD5A2,PTPN11,SCN2A,ACTB	0.00011	SLC6A4,MARK4,SLC1A3,ACHE,MET,HSP90AA1,RET,NTRK3,DRD2,ADORA1,CNR1,HSP90AB1,DRD1,KDM1A,CXCR4,SLC2A1,CDK5,STK3,HDAC2,HIF1A,LDHA,ADORA2A,PTPN11,SCN2A	6.89e-08	KCNQ1,MAPK1,GSK3A,SLC6A4,SLC6A3,SRD5A1,ACE,CHRM1,GABRB3,CASP3,MET,GSK3B,SCN5A,EPHB3,HSP90AA1,NTRK3,MAOB,JAK2,BRD2,TSPO,THRB,GABRA5,GABRA1,RGS4,GABRG2,SLC2A1,CDK5,HDAC2,HIF1A,ADORA2A,SLC38A3,PTPN11	2.25e-08	MAPK1,TAOK1,MARK4,HDAC4,SLC6A3,SRD5A1,ACHE,CHRM1,P2RY12,GABRB3,HSP90AA1,WDR5,NTRK3,DRD2,GRIN1,HSP90AB1,HDAC1,PRKCZ,TAOK3,DRD1,GABRA5,KDM1A,GABRA1,CHRNA7,GABRG2,CDK5,GABRA2,STK3,HDAC2,HIF1A,SRD5A2,SCN2A	1.22e-07	CSNK2A1,MMP2,ADAM10,PSMB1,SCN3A,MET,GSK3B,SCN5A,HSP90AA1,GRIN1,HSP90AB1,MMP9,SRC,CSNK2B,CDK5,PIK3R1,HDAC2,PTPN11	5.47e-05	MMP2,SLC1A3,NTRK2,APP,ACHE,MET,GSK3B,SCN5A,HSP90AA1,NTRK3,ADORA1,GRIN1,HSP90AB1,SRC,GBA2,ALK,DRD1,THRB,KDM1A,GABRA1,SLC2A1,CDK5,HIF1A,AKT1,ADORA2A,PTPN11,IGF1R	3.27e-08	SLC6A4,MARK4,SLC6A3,CHRM1,EZH2,HSP90AA1,PHF8,WDR5,NTRK3,MTOR,DRD2,ADORA1,CNR1,GRIN1,HSP90AB1,TDP2,BRD2,KDM1A,GABRA1,TNIK,CHRNA7,CDK5,GABRA2,STK3,HDAC2,HIF1A,LDHA,PTPN11,SCN2A
Biological Process	Learning or memory	1.05e-05	SLC6A4,EP300,DRD2,PTGS2,CNR1,GRIN1,DRD3,CDK5,HIF1A,SCN2A	0.0378	PTGS2,CNR1,CDK5,HIF1A,SCN2A	1.49e-07	MAPK1,PSEN1,DRD2,PTGS2,CNR1,GRIN1,DRD3,GABRA5,CHRNA7,CDK5,HIF1A,SCN2A	5.71e-05	MAPK1,BCHE,PSEN1,DRD2,PTGS2,CNR1,GRIN1,CDK5,SCN2A	1.13e-07	SLC6A4,THRA,GRM5,DRD2,PTGS2,CNR1,DRD1,BRAF,CDK5,HTR2A,HIF1A,SCN2A	0.0013	MAPK1,SLC6A4,GRM5,CASP3,PTGS2,GABRA5,CDK5,HIF1A	3.24e-08	MAPK1,GRM5,DRD2,PTGS2,GRIN1,PRKCZ,DRD3,DRD1,GABRA5,CHRNA7,CDK5,HIF1A,SCN2A	6.70e-05	THRA,APP,MAPT,PTGS2,GRIN1,SRC,PRKCZ,DRD1,CDK5,HIF1A	0.00022	THRA,NTRK2,APP,PTGS2,GRIN1,SRC,DRD1,CDK5,HIF1A	6.29e-05	SLC6A4,DRD2,CNR1,GRIN1,DRD3,CHRNA7,CDK5,HIF1A,SCN2A
Biological Process	Regulation of neurogenesis	0.00070	EZH2,NTRK3,MTOR,DRD2,DRD3,KDM1A,OPRM1,CDK5,HIF1A	0.0252	NTRK3,HDAC1,KDM1A,CDK5,HDAC2,HIF1A	2.09e-05	PPARG,PSEN1,NTRK3,MTOR,DRD2,DRD3,KDM1A,OPRM1,CDK5,HDAC2,HIF1A	0.0110	PPARG,PSEN1,PRKCH,NTRK3,DRD2,IL6,CDK5	0.00012	GRM5,NTRK3,DRD2,KDM1A,CXCR4,OPRM1,BRAF,CDK5,HDAC2,HIF1A	0.0297	ACE,GRM5,NTRK3,TSPO,CDK5,HDAC2,HIF1A	0.0013	GRM5,NTRK3,DRD2,HDAC1,DRD3,KDM1A,CDK5,HDAC2,HIF1A	0.0031	F2,MAPT,NTRK3,CAMK2B,KDM1A,OPRM1,CDK5,HDAC2,HIF1A	0.0291	NTRK2,F2,NTRK3,KDM1A,OPRM1,CDK5,HIF1A	8.24e-05	F2,EZH2,NTRK3,MTOR,DRD2,DRD3,KDM1A,CDK5,HDAC2,HIF1A
Reactome	Axon guidance	4.59e-06	ADAM10,PSMB1,PIK3CA,SCN3A,SCN5A,HSP90AA1,GRIN1,HSP90AB1,PSMB2,CSNK2B,CDK5,PIK3R1,RPS6KA1,SCN2A	0.00022	ADAM10,PSMB1,SCN3A,HSP90AA1,HSP90AB1,PSMB2,CSNK2B,CDK5,RPS6KA1,SCN2A	2.39e-06	MAPK1,ADAM10,SCN3A,GSK3B,PSEN1,HSP90AA1,PSEN2,GRIN1,HSP90AB1,CSNK2B,PIK3CD,CDK5,PIK3R1,RPS6KA1,SCN2A	6.28e-10	MAPK1,MMP2,ADAM10,PSMB1,CSNK2A2,MAPK3,SCN3A,PSEN1,PSEN2,GRIN1,CSNK2B,PIK3CD,CDK5,PIK3R1,PTPN11,SCN2A,ACTB,PIK3CB	5.80e-06	MET,PIK3CD,CXCR4,RAF1,CDK5,PIK3R1,PTPN11,PIK3CB	2.98e-06	MAPK1,ADAM10,PSMB1,SCN3A,PABPC1,MET,GSK3B,SCN5A,EPHB3,HSP90AA1,PSMB2,CSNK2B,CDK5,PIK3R1,PTPN11	1.31e-05	MAPK1,ADAM10,PSMB1,SCN3A,HSP90AA1,GRIN1,HSP90AB1,CSNK2B,CDK5,PIK3R1,RPS6KA1,ITGB3,SCN2A,PIK3CB	3.40e-07	CSNK2A1,MMP2,ADAM10,PSMB1,SCN3A,MET,GSK3B,SCN5A,HSP90AA1,GRIN1,HSP90AB1,MMP9,SRC,CSNK2B,CDK5,PIK3R1,PTPN11	1.17e-06	CSNK2A1,MMP2,PSMB1,MET,GSK3B,SCN5A,HSP90AA1,GRIN1,HSP90AB1,MMP9,SRC,CSNK2B,CDK5,PIK3R1,RPS6KA1,PTPN11	5.93e-06	ADAM10,PSMB1,SCN3A,PABPC1,HSP90AA1,GRIN1,HSP90AB1,MMP9,CSNK2B,CDK5,PIK3R1,RPS6KA1,PTPN11,SCN2A
Reactome	PIP3 activates AKT signaling	0.00010	PDGFRB,PSMB1,PIK3CA,EZH2,MTOR,PSMB2,CSNK2B,KDM1A,PIK3R1			2.66e-05	MAPK1,PDGFRB,PPARG,GSK3B,MTOR,CSNK2B,PIK3CD,KDM1A,PIK3R1,HDAC2	6.78e-07	MAPK1,PSMB1,CSNK2A2,MAPK3,PPARG,CSNK2B,PIK3CD,ESR1,PIK3R1,PTPN11,PIK3CB	2.50e-06	PDGFRB,PSMB1,MET,PSMB2,CSNK2B,PIK3CD,KDM1A,PIK3R1,HDAC2,PTPN11,PIK3CB	1.05e-07	MAPK1,GSK3A,PDGFRB,PSMB1,HDAC3,MET,GSK3B,PSMB2,CSNK2B,ESR1,PIK3R1,HDAC2,PTPN11	2.74e-05	MAPK1,PDGFRB,PSMB1,IRAK1,HDAC1,CSNK2B,KDM1A,PIK3R1,HDAC2,PIK3CB	1.84e-07	CSNK2A1,GSK3A,FLT3,PSMB1,CBX4,MET,GSK3B,SRC,CSNK2B,KDM1A,PIK3R1,HDAC2,PTPN11	1.17e-06	CSNK2A1,FLT3,PSMB1,CBX4,MET,GSK3B,SRC,CSNK2B,KDM1A,PIK3R1,AKT1,PTPN11	0.00015	PDGFRB,PSMB1,EZH2,MTOR,CSNK2B,KDM1A,PIK3R1,HDAC2,PTPN11
Reactome	Signaling by NTRKs	0.00080	EP300,PIK3CA,NTRK3,CDK5,PIK3R1,RPS6KA1			0.0072	MAPK1,NTRK3,CDK5,PIK3R1,RPS6KA1	4.10e-05	MAPK1,MAPK3,NTRK3,CDK5,PIK3R1,PTPN11,PIK3CB	1.02e-05	NTRK3,BRAF,CDK5,PIK3R1,RPS6KA1,ADORA2A,PTPN11,PIK3CB	0.0012	MAPK1,NTRK3,CDK5,PIK3R1,ADORA2A,PTPN11	0.0012	MAPK1,NTRK3,CDK5,PIK3R1,RPS6KA1,PIK3CB	0.00032	NTRK3,MAPKAPK2,SRC,CDK5,PIK3R1,ADORA2A,PTPN11	2.30e-05	NTRK2,NTRK3,SRC,CDK5,PIK3R1,RPS6KA1,ADORA2A,PTPN11	0.0065	NTRK3,CDK5,PIK3R1,RPS6KA1,PTPN11
Reactome	Transmission across Chemical Synapses	0.00062	SLC6A4,SLC6A3,ACHE,PRKAA1,CACNA1B,GRIN1,CAMK2D,RPS6KA1	0.0199	ACHE,MAOA,CACNA1B,GABRA1,RPS6KA1	5.78e-07	MAPK1,GRIA2,MAOA,PRKAA1,GABRA3,CACNA1B,GRIN1,GABRA5,GABRA1,CHRNA7,GABRA2,RPS6KA1			0.0034	SLC6A4,SLC1A3,ACHE,GLS,MAOA,CACNA1B,RPS6KA1	4.93e-06	MAPK1,SLC6A4,SLC6A3,GRIA2,GABRB3,MAOA,GABRA3,CACNA1B,GABRA5,GABRA1,GABRG2	7.69e-09	MAPK1,SLC6A3,ACHE,GABRB3,MAOA,GABRA3,CACNA1B,GRIN1,GABRA5,GABRA1,CHRNA7,GABRG2,GABRA2,RPS6KA1	7.60e-05	SLC1A3,GRIA2,ACHE,GLS,MAOA,MAPT,CACNA1B,GRIN1,SRC,CAMK2B	3.99e-05	SLC1A3,GRIA2,ACHE,GLS,MAOA,CACNA1B,GRIN1,SRC,GABRA1,RPS6KA1	0.00015	SLC6A4,SLC6A3,PRKAA1,CACNA1B,GRIN1,GABRA1,CHRNA7,GABRA2,RPS6KA1
Reactome	Neuronal system	0.0012	SLC6A4,SLC6A3,ACHE,PRKAA1,NTRK3,CACNA1B,GRIN1,CAMK2D,RPS6KA1	0.0201	ACHE,MAOA,NTRK3,CACNA1B,GABRA1,RPS6KA1	1.24e-07	KCNQ1,MAPK1,ABCC9,GRIA2,MAOA,PRKAA1,NTRK3,GABRA3,CACNA1B,GRIN1,GABRA5,GABRA1,CHRNA7,GABRA2,RPS6KA1	0.0305	MAPK1,MAPK3,BCHE,NTRK3,GRIN1,KCNK9	0.0014	SLC6A4,SLC1A3,ACHE,GRM5,GLS,MAOA,NTRK3,CACNA1B,RPS6KA1	8.60e-07	KCNQ1,MAPK1,SLC6A4,SLC6A3,GRIA2,GRM5,GABRB3,MAOA,NTRK3,GABRA3,CACNA1B,GABRA5,GABRA1,GABRG2	1.19e-08	MAPK1,SLC6A3,ACHE,GRM5,GABRB3,MAOA,NTRK3,GABRA3,CACNA1B,GRIN1,GABRA5,GABRA1,CHRNA7,GABRG2,GABRA2,RPS6KA1	7.45e-05	SLC1A3,GRIA2,ACHE,GLS,MAOA,MAPT,NTRK3,CACNA1B,GRIN1,SRC,CAMK2B,KCNK9	3.43e-05	SLC1A3,KCNMA1,GRIA2,ACHE,GLS,MAOA,NTRK3,CACNA1B,GRIN1,SRC,GABRA1,RPS6KA1	0.00042	SLC6A4,SLC6A3,PRKAA1,NTRK3,CACNA1B,GRIN1,GABRA1,CHRNA7,GABRA2,RPS6KA1
Monarch	Autistic behavior	1.69e-06	HSD17B10,EP300,BRD4,PIK3CA,SCN3A,MTOR,CACNA1B,GRIN1,HDAC8,CSNK2B,LSS,TNIK,EHMT1,SCN2A	0.0025	SCN3A,MAOA,USP7,CACNA1B,HDAC8,CSNK2B,LSS,GABRA1,TNIK,SCN2A	1.76e-05	SCN3A,GRIA2,PSEN1,MAOA,MTOR,CACNA1B,GRIN1,CSNK2B,GABRA5,GABRA1,SLC2A1,GABRA2,SCN2A			0.0270	HSD17B10,SCN3A,MAOA,CACNA1B,HDAC8,CSNK2B,SLC2A1,SCN2A	2.43e-05	HSD17B10,CREBBP,BRD4,SCN3A,GRIA2,GABRB3,MAOA,PDE4D,CACNA1B,CSNK2B,GABRA5,GABRA1,GABRG2,SLC2A1	1.78e-05	HSD17B10,TAOK1,HDAC4,SCN3A,GABRB3,MAOA,CACNA1B,GRIN1,CSNK2B,GABRA5,GABRA1,GABRG2,GABRA2,SCN2A	9.93e-05	HSD17B10,CREBBP,SCN3A,GRIA2,MAOA,CACNA1B,GRIN1,HDAC8,KDM5C,CSNK2B,CAMK2B,TNIK,SLC2A1	0.00021	CREBBP,NTRK2,GRIA2,MAOA,CACNA1B,GRIN1,HDAC8,KDM5C,CSNK2B,GABRA1,SLC2A1,AKT1	0.0017	SCN3A,MTOR,CACNA1B,GRIN1,HDAC8,CSNK2B,GABRA1,TNIK,GABRA2,SCN2A
Monarch	Neurodevelopmental abnormality	2.50e-05	HSD17B10,CYP27B1,PROC,CTSD,KIF11,EP300,BRD4,PIK3CA,SLC9A1,SLC6A3,SCN3A,EZH2,BLM,PHF8,MTOR,CACNA1B,GRIN1,HDAC8,CSNK2B,TDP2,LSS,KDM1A,TNIK,RAF1,EHMT1,PIK3R1,SCN2A	0.0134	PROC,CTSD,SLC9A1,SCN3A,MAOA,USP7,BLM,CACNA1B,HDAC8,CSNK2B,TDP2,NFE2L2,LSS,KDM1A,GABRA1,TNIK,RAF1,SCN2A	2.29e-06	MAPK1,CYP27B1,PROC,CTSD,KIF11,ABCC9,SLC9A1,SCN3A,PPARG,GRIA2,CA4,TERT,PSEN1,LIPA,MAOA,BLM,MTOR,PSEN2,PDE10A,CACNA1B,GRIN1,CSNK2B,PIK3CD,GABRA5,KDM1A,GABRA1,SLC2A1,GABRA2,PIK3R1,SCN2A	0.00070	HSD17B10,MAPK1,AHCY,MMP2,CTSD,SCN3A,PPARG,TERT,PSEN1,PDE4D,PSEN2,LMNA,GRIN1,CSNK2B,PIK3CD,PCNA,NFE2L2,PIK3R1,SLC16A1,ADRA2B,PTPN11,SCN2A,ACTB,KCNK9	0.0013	HSD17B10,CYP27B1,PROC,CTSD,KIF11,SLC9A1,SLC1A3,SCN3A,CA2,GLS,MAOA,RET,CACNA1B,HDAC8,CSNK2B,PIK3CD,NFE2L2,KDM1A,RAF1,SLC2A1,BRAF,PIK3R1,PTPN11,SCN2A	0.00096	HSD17B10,MAPK1,CTSD,CREBBP,BRD4,NPC1,SLC6A3,SCN3A,GRIA2,GABRB3,PDE2A,MAOA,PDE4D,PDE10A,ACADM,CACNA1B,CSNK2B,BRPF1,THRB,NFE2L2,GABRA5,GABRA1,GABRG2,SLC2A1,PIK3R1,PTPN11	0.0079	HSD17B10,MAPK1,CYP27B1,CTSD,TAOK1,SLC9A1,HDAC4,SLC6A3,SCN3A,GABRB3,TBK1,MAOA,BLM,CACNA1B,GRIN1,CSNK2B,GABRA5,KDM1A,GABRA1,GABRG2,GABRA2,PIK3R1,SCN2A	9.33e-09	HSD17B10,CSNK2A1,MMP2,ODC1,CTSD,AHR,CREBBP,SLC1A3,NPC1,SCN3A,APP,CA2,GRIA2,CA4,TERT,GLS,TBK1,MAOA,MAPT,BLM,ARG1,MT-ND4,CACNA1B,GRIN1,HDAC8,KDM5C,CSNK2B,GBA2,CAMK2B,NFE2L2,KDM1A,TNIK,ACVR1,SLC2A1,PIK3R1,PTPN11,IGF1R,KCNK9	1.33e-08	CSNK2A1,MMP2,ODC1,CTSD,AHR,KIF11,CREBBP,SLC1A3,NPC1,NTRK2,APP,CA2,KCNMA1,GRIA2,TERT,GLS,TBK1,MAOA,ARG1,PDE10A,CACNA1B,GRIN1,HDAC8,KDM5C,CSNK2B,GBA2,THRB,NFE2L2,KDM1A,GABRA1,CDKN1C,SLC2A1,PIK3R1,AKT1,PTPN11,IGF1R	0.00042	CYP27B1,PROC,CTSD,KIF11,SLC9A1,SLC6A3,SCN3A,EZH2,BLM,PHF8,MTOR,CACNA1B,GRIN1,HDAC8,CSNK2B,TDP2,KDM1A,GABRA1,TNIK,RAF1,GABRA2,PIK3R1,PTPN11,SCN2A
Monarch	Neurodevelopmental delay	0.00012	HSD17B10,CYP27B1,PROC,KIF11,EP300,PIK3CA,SLC9A1,SLC6A3,SCN3A,EZH2,PHF8,MTOR,CACNA1B,GRIN1,HDAC8,CSNK2B,LSS,KDM1A,TNIK,RAF1,EHMT1,PIK3R1,SCN2A	0.0334	PROC,SLC9A1,SCN3A,MAOA,USP7,CACNA1B,HDAC8,CSNK2B,NFE2L2,LSS,KDM1A,GABRA1,TNIK,RAF1,SCN2A	9.78e-05	MAPK1,CYP27B1,PROC,KIF11,SLC9A1,SCN3A,PPARG,GRIA2,TERT,LIPA,MAOA,MTOR,PDE10A,CACNA1B,GRIN1,CSNK2B,PIK3CD,GABRA5,KDM1A,GABRA1,SLC2A1,GABRA2,PIK3R1,SCN2A	0.0067	HSD17B10,MAPK1,AHCY,SCN3A,PPARG,TERT,PDE4D,LMNA,GRIN1,CSNK2B,PIK3CD,PCNA,NFE2L2,PIK3R1,SLC16A1,PTPN11,SCN2A,ACTB,KCNK9	0.00038	HSD17B10,CYP27B1,PROC,KIF11,SLC9A1,SLC1A3,SCN3A,CA2,GLS,MAOA,RET,CACNA1B,HDAC8,CSNK2B,PIK3CD,NFE2L2,KDM1A,RAF1,SLC2A1,BRAF,PIK3R1,PTPN11,SCN2A	0.00061	HSD17B10,MAPK1,CREBBP,NPC1,SLC6A3,SCN3A,GRIA2,GABRB3,PDE2A,MAOA,PDE4D,PDE10A,ACADM,CACNA1B,CSNK2B,BRPF1,THRB,NFE2L2,GABRA5,GABRA1,GABRG2,SLC2A1,PIK3R1,PTPN11	0.0287	HSD17B10,MAPK1,CYP27B1,SLC9A1,HDAC4,SLC6A3,SCN3A,GABRB3,MAOA,CACNA1B,GRIN1,CSNK2B,GABRA5,KDM1A,GABRA1,GABRG2,GABRA2,PIK3R1,SCN2A	9.33e-06	HSD17B10,CSNK2A1,ODC1,CREBBP,SLC1A3,NPC1,SCN3A,APP,CA2,GRIA2,TERT,GLS,MAOA,ARG1,MT-ND4,CACNA1B,GRIN1,HDAC8,KDM5C,CSNK2B,CAMK2B,NFE2L2,KDM1A,TNIK,SLC2A1,PIK3R1,PTPN11,IGF1R,KCNK9	1.44e-07	CSNK2A1,ODC1,KIF11,CREBBP,SLC1A3,NPC1,NTRK2,APP,CA2,KCNMA1,GRIA2,TERT,GLS,MAOA,ARG1,PDE10A,CACNA1B,GRIN1,HDAC8,KDM5C,CSNK2B,THRB,NFE2L2,KDM1A,GABRA1,CDKN1C,SLC2A1,PIK3R1,AKT1,PTPN11,IGF1R	0.00089	CYP27B1,PROC,KIF11,SLC9A1,SLC6A3,SCN3A,EZH2,PHF8,MTOR,CACNA1B,GRIN1,HDAC8,CSNK2B,KDM1A,GABRA1,TNIK,RAF1,GABRA2,PIK3R1,PTPN11,SCN2A
Monarch	Intellectual disability	0.00016	HSD17B10,CTSD,KIF11,EP300,BRD4,PIK3CA,SCN3A,EZH2,BLM,PHF8,MTOR,CACNA1B,GRIN1,HDAC8,CSNK2B,TDP2,LSS,TNIK,RAF1,EHMT1,SCN2A	0.0134	CTSD,SCN3A,MAOA,USP7,BLM,CACNA1B,HDAC8,CSNK2B,TDP2,NFE2L2,LSS,GABRA1,TNIK,RAF1,SCN2A	1.08e-05	MAPK1,CTSD,KIF11,ABCC9,SCN3A,PPARG,GRIA2,CA4,TERT,PSEN1,MAOA,BLM,MTOR,PSEN2,PDE10A,CACNA1B,GRIN1,CSNK2B,PIK3CD,GABRA5,GABRA1,SLC2A1,GABRA2,SCN2A	2.68e-05	HSD17B10,MAPK1,AHCY,MMP2,CTSD,SCN3A,PPARG,TERT,PSEN1,PDE4D,PSEN2,LMNA,GRIN1,CSNK2B,PIK3CD,PCNA,NFE2L2,SLC16A1,ADRA2B,PTPN11,SCN2A,ACTB,KCNK9	0.0152	HSD17B10,CTSD,KIF11,SCN3A,CA2,MAOA,RET,CACNA1B,HDAC8,CSNK2B,PIK3CD,NFE2L2,RAF1,SLC2A1,BRAF,PTPN11,SCN2A	0.00061	HSD17B10,MAPK1,CTSD,CREBBP,BRD4,NPC1,SCN3A,GRIA2,GABRB3,PDE2A,MAOA,PDE4D,PDE10A,CACNA1B,CSNK2B,BRPF1,NFE2L2,GABRA5,GABRA1,GABRG2,SLC2A1,PTPN11	0.0367	HSD17B10,MAPK1,CTSD,TAOK1,HDAC4,SCN3A,GABRB3,MAOA,BLM,CACNA1B,GRIN1,CSNK2B,GABRA5,GABRA1,GABRG2,GABRA2,SCN2A	1.80e-07	HSD17B10,CSNK2A1,MMP2,CTSD,AHR,CREBBP,NPC1,SCN3A,APP,CA2,GRIA2,CA4,TERT,MAOA,BLM,ARG1,CACNA1B,GRIN1,HDAC8,KDM5C,CSNK2B,GBA2,CAMK2B,NFE2L2,TNIK,ACVR1,SLC2A1,PTPN11,IGF1R,KCNK9	3.63e-07	CSNK2A1,MMP2,CTSD,AHR,KIF11,CREBBP,NPC1,NTRK2,APP,CA2,KCNMA1,GRIA2,TERT,MAOA,ARG1,PDE10A,CACNA1B,GRIN1,HDAC8,KDM5C,CSNK2B,GBA2,NFE2L2,GABRA1,SLC2A1,AKT1,PTPN11,IGF1R	0.0035	CTSD,KIF11,SCN3A,EZH2,BLM,PHF8,MTOR,CACNA1B,GRIN1,HDAC8,CSNK2B,TDP2,GABRA1,TNIK,RAF1,GABRA2,PTPN11,SCN2A
Monarch	Cognitive impairment	0.00031	HSD17B10,CTSD,KIF11,PDGFRB,EP300,BRD4,PIK3CA,SCN3A,EZH2,BLM,PHF8,MTOR,CACNA1B,GRIN1,HDAC8,CSNK2B,TDP2,LSS,TNIK,RAF1,EHMT1,SCN2A			2.34e-06	MAPK1,CTSD,KIF11,ABCC9,PDGFRB,SCN3A,PPARG,GRIA2,LRRK2,CA4,TERT,PSEN1,LIPA,MAOA,BLM,MTOR,PSEN2,PDE10A,CACNA1B,GRIN1,CSNK2B,PIK3CD,GABRA5,GABRA1,SLC2A1,GABRA2,SCN2A	4.43e-05	HSD17B10,MAPK1,AHCY,MMP2,CTSD,SCN3A,PPARG,TERT,PSEN1,PDE4D,TOP1,PSEN2,LMNA,GRIN1,CSNK2B,PIK3CD,PCNA,NFE2L2,SLC16A1,ADRA2B,PTPN11,SCN2A,ACTB,KCNK9	0.0209	HSD17B10,CTSD,KIF11,PDGFRB,SCN3A,CA2,MAOA,RET,CACNA1B,HDAC8,CSNK2B,PIK3CD,NFE2L2,RAF1,SLC2A1,BRAF,PTPN11,SCN2A	0.00054	HSD17B10,MAPK1,CTSD,PDGFRB,CREBBP,BRD4,NPC1,SCN3A,GRIA2,GABRB3,PDE2A,MAOA,PDE4D,PDE10A,CACNA1B,CSNK2B,BRPF1,NFE2L2,GABRA5,GABRA1,HDAC9,GABRG2,SLC2A1,PTPN11	0.0257	HSD17B10,MAPK1,CTSD,TAOK1,PDGFRB,HDAC4,SCN3A,GABRB3,TBK1,MAOA,BLM,CACNA1B,GRIN1,CSNK2B,GABRA5,GABRA1,GABRG2,GABRA2,SCN2A	1.51e-08	HSD17B10,CSNK2A1,MMP2,CTSD,AHR,CREBBP,NPC1,SCN3A,APP,CA2,GRIA2,CA4,TERT,TBK1,MAOA,MAPT,BLM,ARG1,TOP1,MT-ND4,CACNA1B,GRIN1,HDAC8,KDM5C,CSNK2B,GBA2,CAMK2B,NFE2L2,TNIK,ACVR1,SLC2A1,PTPN11,IGF1R,KCNK9	3.64e-07	CSNK2A1,MMP2,CTSD,AHR,KIF11,CREBBP,NPC1,NTRK2,APP,CA2,KCNMA1,GRIA2,TERT,TBK1,MAOA,ARG1,TOP1,PDE10A,CACNA1B,GRIN1,HDAC8,KDM5C,CSNK2B,GBA2,NFE2L2,GABRA1,SLC2A1,AKT1,PTPN11,IGF1R	0.0049	CTSD,KIF11,PDGFRB,SCN3A,EZH2,BLM,PHF8,MTOR,CACNA1B,GRIN1,HDAC8,CSNK2B,TDP2,GABRA1,TNIK,RAF1,GABRA2,PTPN11,SCN2A

## Sheet: Superpred
Compound	Target Name	Probability	Model accuracy
Kobusone	Cannabinoid CB2 receptor	0.9468	0.9725
Kobusone	Nuclear factor NF-kappa-B p105 subunit	0.9268	0.9609
Kobusone	Heat shock protein HSP 90-beta	0.9159	0.9677
Kobusone	Egl nine homolog 1	0.9067	0.934
Kobusone	LSD1/CoREST complex	0.8978	0.9709
Kobusone	Mineralocorticoid receptor	0.8972	1
Kobusone	Tyrosyl-DNA phosphodiesterase 1	0.8951	0.7122
Kobusone	Hypoxia-inducible factor 1 alpha	0.889	0.8514
Kobusone	Transcription intermediary factor 1-alpha	0.8749	0.9556
Kobusone	Androgen Receptor	0.8741	0.9643
Kobusone	DNA-(apurinic or apyrimidinic site) lyase	0.8664	0.9111
Kobusone	Melanocortin receptor 4	0.8513	0.9538
Kobusone	Voltage-gated N-type calcium channel alpha-1B subunit	0.8355	0.9714
Kobusone	Cathepsin D	0.8348	0.9895
Kobusone	Acetyl-CoA carboxylase 1	0.8342	0.9304
Kobusone	NT-3 growth factor receptor	0.828	0.9589
Kobusone	11-beta-hydroxysteroid dehydrogenase 2	0.8262	0.9478
Kobusone	Serine/threonine-protein kinase c-TAK1	0.8256	0.8881
Kobusone	Arachidonate 12-lipoxygenase	0.8129	0.7557
Kobusone	Dual specificity protein kinase CLK4	0.8096	0.9445
Kobusone	Casein kinase II alpha/beta	0.7992	0.9923
Kobusone	DNA topoisomerase II alpha	0.7986	0.89
Kobusone	Kruppel-like factor 5	0.7838	0.8633
Kobusone	Bloom syndrome protein	0.7572	0.7006
Kobusone	Toll-like receptor 4	0.754	0.925
Kobusone	Sodium/hydrogen exchanger 1	0.7441	0.9024
Kobusone	Dual specificity protein phosphatase 3	0.7385	0.94
Kobusone	Proteasome component C5	0.733	0.9
Kobusone	Cannabinoid CB1 receptor	0.7279	0.9661
Kobusone	Voltage-gated T-type calcium channel alpha-1H subunit	0.7185	0.9857
Kobusone	Tryptophan 2,3-dioxygenase	0.7181	0.9846
Kobusone	C5a anaphylatoxin chemotactic receptor	0.7177	0.9262
Kobusone	Matrix metalloproteinase-1	0.7161	0.945
Kobusone	Indoleamine 2,3-dioxygenase	0.7138	0.9638
Kobusone	Ribosomal protein S6 kinase alpha 1	0.7112	0.8511
Kobusone	FK506-binding protein 1A	0.711	0.9705
Kobusone	Tyrosine-protein kinase ITK/TSK	0.7071	0.95
Kobusone	Lysosomal Pro-X carboxypeptidase	0.7018	1
Kobusone	Protein tyrosine kinase 2 beta	0.7013	0.9103
Kobusone	PRMT5/MEP50 complex	0.6962	1
Kobusone	Serine/threonine-protein kinase MST2	0.6938	0.7167
Kobusone	Sphingosine 1-phosphate receptor Edg-8	0.6912	1
Kobusone	Transmembrane protease serine 6	0.6871	0.9833
Kobusone	Sodium channel protein type II alpha subunit	0.6862	0.955
Kobusone	Heat shock protein HSP 90-alpha	0.6856	0.9621
Kobusone	Cyclin-dependent kinase 1/cyclin B	0.6845	0.96
Kobusone	ADAM10	0.6789	0.975
Kobusone	T-cell protein-tyrosine phosphatase	0.6771	0.93
Kobusone	Cystic fibrosis transmembrane conductance regulator	0.6771	0.9571
Kobusone	Cyclin-dependent kinase 1/cyclin B1	0.6734	0.9124
Kobusone	Protein kinase N1	0.6695	0.8071
Kobusone	Cyclin-dependent kinase 5	0.6675	0.7909
Kobusone	Acetyl-CoA carboxylase 2	0.667	0.98
Kobusone	Aurora kinase B/Inner centromere protein	0.6637	0.975
Kobusone	WD repeat-containing protein 5	0.6634	0.9633
Kobusone	Hexokinase type IV	0.6604	0.9196
Kobusone	G-protein coupled receptor 55	0.6604	0.7815
Kobusone	Platelet-derived growth factor receptor	0.6599	0.7167
Kobusone	3-phosphoinositide dependent protein kinase-1	0.6595	0.9536
Kobusone	Misshapen-like kinase 1	0.6586	0.74
Kobusone	Histone deacetylase 8	0.658	0.9399
Kobusone	Signal transducer and activator of transcription 3	0.6551	0.8269
Kobusone	Cyclin-dependent kinase 5/CDK5 activator 1	0.6545	0.9303
Kobusone	TRAF2- and NCK-interacting kinase	0.6544	0.7
Kobusone	Coagulation factor VII/tissue factor	0.6444	0.9917
Kobusone	Glutamate NMDA receptor; GRIN1/GRIN2B	0.6414	0.9589
Kobusone	Serine/threonine-protein kinase mTOR	0.6366	0.9278
Kobusone	Cyclin-dependent kinase 2	0.6364	0.9123
Kobusone	Glycine receptor subunit alpha-1	0.6364	0.9071
Kobusone	MAP/microtubule affinity-regulating kinase 4	0.6363	0.795
Kobusone	Matrix metalloproteinase 8	0.6362	0.9466
Kobusone	Palmitoleoyl-protein carboxylesterase NOTUM	0.6359	0.9714
Kobusone	BMP-2-inducible protein kinase	0.6358	0.7811
Kobusone	Lipoxin A4 receptor	0.6349	1
Kobusone	Acyl-CoA desaturase	0.6349	0.975
Kobusone	Isoprenylcysteine carboxyl methyltransferase	0.6345	1
Kobusone	Histone deacetylase 10	0.6338	0.9008
Kobusone	Cyclooxygenase-1	0.6327	0.9017
Kobusone	Proteasome subunit beta type-9	0.6311	0.975
Kobusone	PI3-kinase p110-alpha/p85-alpha	0.6288	0.9433
Kobusone	Toll-like receptor 8	0.628	0.9625
Kobusone	Dual specificity protein kinase CLK2	0.6272	0.8096
Kobusone	Inhibitor of nuclear factor kappa B kinase alpha subunit	0.6265	0.9583
Kobusone	Pyroglutamylated RFamide peptide receptor	0.6247	0.85
Kobusone	Histone deacetylase 11	0.6246	0.8856
Kobusone	Coagulation factor XIII	0.6237	0.96
Kobusone	Methionine aminopeptidase 2	0.6217	0.9728
Kobusone	FML2_HUMAN	0.6184	1
Kobusone	P-glycoprotein 1	0.6162	0.9298
Kobusone	dUTP pyrophosphatase	0.6149	0.9918
Kobusone	Tissue factor pathway inhibitor	0.6145	0.9733
Kobusone	Adenosine A1 receptor	0.6109	0.9593
Kobusone	Thrombin	0.6082	0.9601
Kobusone	Phosphodiesterase 3A	0.6067	0.9294
Kobusone	Tyrosine-protein kinase ZAP-70	0.6059	0.825
Kobusone	Adenosine A2b receptor	0.6055	0.9859
Kobusone	Platelet-derived growth factor receptor alpha	0.6045	0.9107
Kobusone	Dopamine D3 receptor	0.6043	0.9048
Kobusone	Nitric-oxide synthase, endothelial	0.6014	0.86
Kobusone	Lymphocyte differentiation antigen CD38	0.5983	0.9527
Kobusone	Cytochrome P450 3A4	0.5972	0.9119
Kobusone	Stimulator of interferon genes protein	0.5942	0.9548
Kobusone	Coagulation factor XI	0.5937	0.9529
Kobusone	B-cell lymphoma 6 protein	0.5935	0.9286
Kobusone	AMP-activated protein kinase, alpha-1 subunit	0.5899	0.735
Kobusone	Ghrelin receptor	0.5863	0.92
Kobusone	Matrix metalloproteinase 14	0.5797	0.931
Kobusone	Cyclin-dependent kinase 4/cyclin D1	0.5768	0.9899
Kobusone	Cysteinyl leukotriene receptor 2	0.5758	0.98
Kobusone	Cyclin-dependent kinase 2/cyclin E1	0.5749	0.9288
Kobusone	L-lactate dehydrogenase B chain	0.5742	0.9553
Kobusone	DCN1-like protein 1	0.5735	0.95
Kobusone	Neurotensin receptor 2	0.5723	1
Kobusone	G-protein coupled receptor 84	0.5703	1
Kobusone	Cystinyl aminopeptidase	0.5682	0.9764
Kobusone	Amine oxidase, copper containing	0.5674	0.94
Kobusone	Tyrosine-protein kinase receptor TYRO3	0.567	0.96
Kobusone	G-protein coupled receptor 120	0.566	0.9578
Kobusone	L-lactate dehydrogenase A chain	0.5637	0.9534
Kobusone	Formyl peptide receptor 1	0.5629	0.9356
Kobusone	Neurokinin 2 receptor	0.5618	0.9889
Kobusone	Serine/threonine-protein kinase receptor R3	0.5598	0.8267
Kobusone	P2X purinoceptor 7	0.5586	0.975
Kobusone	Fibroblast activation protein alpha	0.5547	0.9307
Kobusone	Histone lysine demethylase PHF8	0.553	0.9833
Kobusone	Nitric oxide synthase, inducible	0.5514	0.948
Kobusone	Cathepsin B	0.551	0.9367
Kobusone	Dual specificity phosphatase Cdc25C	0.5487	0.9667
Kobusone	CDK2/Cyclin A	0.5482	0.9138
Kobusone	Aldo-keto-reductase family 1 member C3	0.5479	0.8905
Kobusone	Fatty acid binding protein adipocyte	0.5477	0.9571
Kobusone	UDP-glucuronosyltransferase 2B7	0.5477	1
Kobusone	Dopamine D2 receptor	0.5445	0.9562
Kobusone	Matrix metalloproteinase 9	0.544	0.9212
Kobusone	Serine/threonine-protein kinase RAF	0.5435	0.9667
Kobusone	Kinesin-like protein 1	0.5394	0.9318
Kobusone	Vitamin K-dependent protein C	0.5383	0.9389
Kobusone	Cathepsin S	0.5379	0.956
Kobusone	Kappa opioid receptor	0.5373	0.981
Kobusone	G protein-coupled receptor kinase 5	0.5369	0.88
Kobusone	Dual specificty protein kinase CLK1	0.5348	0.853
Kobusone	Sphingosine 1-phosphate receptor Edg-5	0.5344	0.9286
Kobusone	Tyrosyl-DNA phosphodiesterase 2	0.5344	0.9846
Kobusone	Carnitine palmitoyltransferase 2	0.5336	0.9405
Kobusone	C-C chemokine receptor type 1	0.5317	0.895
Kobusone	Phosphodiesterase 7A	0.5317	0.9929
Kobusone	Dual specificity mitogen-activated protein kinase kinase 2	0.5315	0.8
Kobusone	Histone deacetylase 2	0.5306	0.9475
Kobusone	Dopamine transporter	0.5304	0.9588
Kobusone	Serotonin 7 (5-HT7) receptor	0.5259	0.9071
Kobusone	Histone-lysine N-methyltransferase EZH2	0.5259	0.975
Kobusone	SUMO-activating enzyme	0.5244	0.79
Kobusone	Nuclear receptor subfamily 4 group A member 1	0.523	0.78
Kobusone	Kelch-like ECH-associated protein 1	0.5197	0.8238
Kobusone	Non-receptor tyrosine-protein kinase TNK1	0.5171	0.7333
Kobusone	Free fatty acid receptor 2	0.5159	0.9286
Kobusone	Uracil nucleotide/cysteinyl leukotriene receptor	0.5145	0.8033
Kobusone	Protein-tyrosine phosphatase 2C	0.5143	0.9442
Kobusone	Serine/threonine-protein kinase ULK3	0.5143	0.785
Kobusone	Integrin alpha-5/beta-1	0.5139	0.9639
Kobusone	Matrix metalloproteinase 7	0.5072	0.9756
Kobusone	Melanin-concentrating hormone receptor 1	0.5061	0.925
Kobusone	Ribosomal protein S6 kinase alpha 6	0.5054	0.8
Kobusone	Kallikrein 7	0.5039	0.94
Kobusone	Melanocortin receptor 5	0.5023	0.97
Kobusone	Tyrosine-protein kinase FER	0.5017	0.7811
Kobusone	Cytochrome P450 2A6	0.5011	0.7178
Kobusone	Sodium channel protein type III alpha subunit	0.5004	0.969
Alpha-humelene epoxide	Tyrosyl-DNA phosphodiesterase 1	0.9541	0.7122
Alpha-humelene epoxide	DNA-(apurinic or apyrimidinic site) lyase	0.8818	0.9111
Alpha-humelene epoxide	Nitric-oxide synthase, endothelial	0.8677	0.86
Alpha-humelene epoxide	Cannabinoid CB2 receptor	0.8549	0.9725
Alpha-humelene epoxide	Mineralocorticoid receptor	0.8543	1
Alpha-humelene epoxide	LSD1/CoREST complex	0.8521	0.9709
Alpha-humelene epoxide	Nuclear factor NF-kappa-B p105 subunit	0.8514	0.9609
Alpha-humelene epoxide	Pregnane X receptor	0.8359	0.9473
Alpha-humelene epoxide	Transcription intermediary factor 1-alpha	0.8281	0.9556
Alpha-humelene epoxide	Dual specificity protein kinase CLK4	0.8244	0.9445
Alpha-humelene epoxide	Cyclooxygenase-2	0.8211	0.8963
Alpha-humelene epoxide	Kruppel-like factor 5	0.8055	0.8633
Alpha-humelene epoxide	Cannabinoid CB1 receptor	0.7948	0.9661
Alpha-humelene epoxide	DNA topoisomerase II alpha	0.7916	0.89
Alpha-humelene epoxide	NT-3 growth factor receptor	0.7888	0.9589
Alpha-humelene epoxide	Nitric oxide synthase, inducible	0.7873	0.948
Alpha-humelene epoxide	Lysosomal Pro-X carboxypeptidase	0.7795	1
Alpha-humelene epoxide	Monoamine oxidase B	0.7779	0.9251
Alpha-humelene epoxide	Melanocortin receptor 4	0.7637	0.9538
Alpha-humelene epoxide	TRAF2- and NCK-interacting kinase	0.7575	0.7
Alpha-humelene epoxide	G-protein coupled receptor 55	0.7414	0.7815
Alpha-humelene epoxide	Monoamine oxidase A	0.7389	0.9149
Alpha-humelene epoxide	Voltage-gated N-type calcium channel alpha-1B subunit	0.729	0.9714
Alpha-humelene epoxide	G-protein coupled bile acid receptor 1	0.7274	0.9365
Alpha-humelene epoxide	Dual specificty protein kinase CLK1	0.7253	0.853
Alpha-humelene epoxide	Acetyl-CoA carboxylase 2	0.7145	0.98
Alpha-humelene epoxide	Proteasome component C5	0.7127	0.9
Alpha-humelene epoxide	Sodium channel protein type II alpha subunit	0.7101	0.955
Alpha-humelene epoxide	Dual specificity protein phosphatase 3	0.7023	0.94
Alpha-humelene epoxide	Androgen Receptor	0.6976	0.9643
Alpha-humelene epoxide	ADAM10	0.6932	0.975
Alpha-humelene epoxide	Dual specificity protein kinase CLK2	0.6898	0.8096
Alpha-humelene epoxide	Heat shock protein HSP 90-alpha	0.6866	0.9621
Alpha-humelene epoxide	Protein kinase C delta	0.6818	0.9779
Alpha-humelene epoxide	Phosphodiesterase 3A	0.67	0.9294
Alpha-humelene epoxide	Stimulator of interferon genes protein	0.6692	0.9548
Alpha-humelene epoxide	Methionine aminopeptidase 2	0.6691	0.9728
Alpha-humelene epoxide	C5a anaphylatoxin chemotactic receptor	0.6676	0.9262
Alpha-humelene epoxide	Bloom syndrome protein	0.666	0.7006
Alpha-humelene epoxide	Aurora kinase B/Inner centromere protein	0.6603	0.975
Alpha-humelene epoxide	Pyroglutamylated RFamide peptide receptor	0.6562	0.85
Alpha-humelene epoxide	Cyclooxygenase-1	0.6559	0.9017
Alpha-humelene epoxide	Acetyl-CoA carboxylase 1	0.6558	0.9304
Alpha-humelene epoxide	Proteasome subunit beta type-9	0.6522	0.975
Alpha-humelene epoxide	IgG receptor FcRn large subunit p51	0.6507	0.9093
Alpha-humelene epoxide	Isoprenylcysteine carboxyl methyltransferase	0.6482	1
Alpha-humelene epoxide	Casein kinase II alpha/beta	0.648	0.9923
Alpha-humelene epoxide	Kelch-like ECH-associated protein 1	0.6463	0.8238
Alpha-humelene epoxide	Toll-like receptor 8	0.6451	0.9625
Alpha-humelene epoxide	Tryptophan 2,3-dioxygenase	0.6377	0.9846
Alpha-humelene epoxide	Serine/threonine-protein kinase c-TAK1	0.6349	0.8881
Alpha-humelene epoxide	Coagulation factor XIII	0.6324	0.96
Alpha-humelene epoxide	Sodium channel protein type III alpha subunit	0.6311	0.969
Alpha-humelene epoxide	Serine/threonine-protein kinase MST2	0.6283	0.7167
Alpha-humelene epoxide	Lipoxin A4 receptor	0.6271	1
Alpha-humelene epoxide	Platelet-derived growth factor receptor alpha	0.6268	0.9107
Alpha-humelene epoxide	Cathepsin D	0.6268	0.9895
Alpha-humelene epoxide	Cysteinyl leukotriene receptor 2	0.6242	0.98
Alpha-humelene epoxide	Cyclin-dependent kinase 1/cyclin B	0.6138	0.96
Alpha-humelene epoxide	Cyclin-dependent kinase 5	0.6123	0.7909
Alpha-humelene epoxide	Signal transducer and activator of transcription 3	0.6114	0.8269
Alpha-humelene epoxide	Acyl-CoA desaturase	0.6092	0.975
Alpha-humelene epoxide	Nuclear factor erythroid 2-related factor 2	0.6092	0.96
Alpha-humelene epoxide	Nuclear receptor subfamily 4 group A member 1	0.6053	0.78
Alpha-humelene epoxide	Formyl peptide receptor 1	0.6007	0.9356
Alpha-humelene epoxide	Retinoid X receptor gamma	0.599	1
Alpha-humelene epoxide	Cystic fibrosis transmembrane conductance regulator	0.5932	0.9571
Alpha-humelene epoxide	Tyrosine-protein kinase receptor TYRO3	0.5926	0.96
Alpha-humelene epoxide	Sodium/hydrogen exchanger 1	0.5882	0.9024
Alpha-humelene epoxide	Retinoid X receptor beta	0.5878	0.95
Alpha-humelene epoxide	FML2_HUMAN	0.5877	1
Alpha-humelene epoxide	Tyrosyl-DNA phosphodiesterase 2	0.5844	0.9846
Alpha-humelene epoxide	Cholesteryl ester transfer protein	0.5836	0.9267
Alpha-humelene epoxide	Histone deacetylase 2	0.5823	0.9475
Alpha-humelene epoxide	Palmitoleoyl-protein carboxylesterase NOTUM	0.581	0.9714
Alpha-humelene epoxide	Histone deacetylase 11	0.5794	0.8856
Alpha-humelene epoxide	Kallikrein 1	0.5789	0.9095
Alpha-humelene epoxide	Hexokinase type IV	0.5788	0.9196
Alpha-humelene epoxide	Tyrosine-protein kinase ITK/TSK	0.5782	0.95
Alpha-humelene epoxide	DCN1-like protein 1	0.5776	0.95
Alpha-humelene epoxide	Proteasome Macropain subunit	0.5773	0.9024
Alpha-humelene epoxide	Ribosomal protein S6 kinase alpha 1	0.577	0.8511
Alpha-humelene epoxide	Poly(ADP-ribose) glycohydrolase	0.5744	0.98
Alpha-humelene epoxide	Transmembrane protease serine 6	0.5735	0.9833
Alpha-humelene epoxide	Egl nine homolog 1	0.5728	0.934
Alpha-humelene epoxide	BMP-2-inducible protein kinase	0.5677	0.7811
Alpha-humelene epoxide	Nuclear receptor ROR-beta	0.5654	0.955
Alpha-humelene epoxide	Histone deacetylase 5	0.5594	0.8967
Alpha-humelene epoxide	Muscarinic acetylcholine receptor M5	0.5591	0.9462
Alpha-humelene epoxide	Tissue factor pathway inhibitor	0.5578	0.9733
Alpha-humelene epoxide	Serotonin 7 (5-HT7) receptor	0.5561	0.9071
Alpha-humelene epoxide	Toll-like receptor 4	0.5559	0.925
Alpha-humelene epoxide	SUMO-activating enzyme	0.5548	0.79
Alpha-humelene epoxide	Lysine-specific demethylase 4A	0.5524	0.9909
Alpha-humelene epoxide	Urokinase-type plasminogen activator	0.5523	0.9788
Alpha-humelene epoxide	Voltage-gated T-type calcium channel alpha-1H subunit	0.5522	0.9857
Alpha-humelene epoxide	Histone deacetylase 8	0.5511	0.9399
Alpha-humelene epoxide	Misshapen-like kinase 1	0.5502	0.74
Alpha-humelene epoxide	Histone deacetylase 1	0.5481	0.9592
Alpha-humelene epoxide	Sphingosine 1-phosphate receptor Edg-8	0.5473	1
Alpha-humelene epoxide	Multidrug resistance-associated protein 1	0.5439	0.9637
Alpha-humelene epoxide	Integrin alpha-5/beta-1	0.5435	0.9639
Alpha-humelene epoxide	Inhibitor of nuclear factor kappa B kinase alpha subunit	0.5425	0.9583
Alpha-humelene epoxide	Protein tyrosine kinase 2 beta	0.5424	0.9103
Alpha-humelene epoxide	T-cell protein-tyrosine phosphatase	0.5424	0.93
Alpha-humelene epoxide	Protein kinase N2	0.5419	0.78
Alpha-humelene epoxide	Dual specificity phosphatase Cdc25C	0.5404	0.9667
Alpha-humelene epoxide	Cyclin-dependent kinase 2/cyclin E1	0.5396	0.9288
Alpha-humelene epoxide	Serine/threonine-protein kinase ULK3	0.5386	0.785
Alpha-humelene epoxide	11-beta-hydroxysteroid dehydrogenase 2	0.5374	0.9478
Alpha-humelene epoxide	Melanin-concentrating hormone receptor 1	0.5372	0.925
Alpha-humelene epoxide	Serine/threonine-protein kinase RAF	0.5356	0.9667
Alpha-humelene epoxide	Free fatty acid receptor 2	0.5335	0.9286
Alpha-humelene epoxide	Retinoid X receptor alpha	0.532	0.9167
Alpha-humelene epoxide	Serine/threonine-protein kinase receptor R3	0.5315	0.8267
Alpha-humelene epoxide	Caspase-8	0.5269	0.9706
Alpha-humelene epoxide	Non-receptor tyrosine-protein kinase TNK1	0.5245	0.7333
Alpha-humelene epoxide	Neurotensin receptor 2	0.5245	1
Alpha-humelene epoxide	Histone-arginine methyltransferase CARM1	0.5238	0.9433
Alpha-humelene epoxide	Muscarinic acetylcholine receptor M4	0.5237	0.9408
Alpha-humelene epoxide	Matrix metalloproteinase-1	0.5207	0.945
Alpha-humelene epoxide	Arachidonate 12-lipoxygenase	0.5195	0.7557
Alpha-humelene epoxide	Vitamin K-dependent protein C	0.5167	0.9389
Alpha-humelene epoxide	Carnitine palmitoyltransferase 2	0.5135	0.9405
Alpha-humelene epoxide	Glycine receptor subunit alpha-1	0.5129	0.9071
Alpha-humelene epoxide	Isocitrate dehydrogenase [NADP] cytoplasmic	0.5122	0.99
Alpha-humelene epoxide	Matrix metalloproteinase 7	0.5108	0.9756
Alpha-humelene epoxide	Heat shock protein HSP 90-beta	0.5105	0.9677
Alpha-humelene epoxide	Ubiquitin carboxyl-terminal hydrolase 7	0.5077	1
Alpha-humelene epoxide	Tyrosine-protein kinase FER	0.5076	0.7811
Alpha-humelene epoxide	Sodium channel protein type IV alpha subunit	0.5037	0.9232
Alpha-humelene epoxide	MAP/microtubule affinity-regulating kinase 4	0.5025	0.795
Alpha-humelene epoxide	Cyclin-dependent kinase 7	0.5022	0.8188
Alpha-humelene epoxide	dUTP pyrophosphatase	0.5017	0.9918
Alpha-humelene epoxide	Ghrelin receptor	0.5012	0.92
Caryophyllene oxide	Cannabinoid CB2 receptor	0.9483	0.9725
Caryophyllene oxide	Nuclear factor NF-kappa-B p105 subunit	0.9022	0.9609
Caryophyllene oxide	DNA-(apurinic or apyrimidinic site) lyase	0.8965	0.9111
Caryophyllene oxide	Mineralocorticoid receptor	0.8875	1
Caryophyllene oxide	Tyrosyl-DNA phosphodiesterase 1	0.887	0.7122
Caryophyllene oxide	LSD1/CoREST complex	0.8796	0.9709
Caryophyllene oxide	Melanocortin receptor 4	0.8766	0.9538
Caryophyllene oxide	Egl nine homolog 1	0.8664	0.934
Caryophyllene oxide	NT-3 growth factor receptor	0.8489	0.9589
Caryophyllene oxide	11-beta-hydroxysteroid dehydrogenase 2	0.8452	0.9478
Caryophyllene oxide	Cyclooxygenase-1	0.8415	0.9017
Caryophyllene oxide	Androgen Receptor	0.8353	0.9643
Caryophyllene oxide	Voltage-gated N-type calcium channel alpha-1B subunit	0.8331	0.9714
Caryophyllene oxide	Serine/threonine-protein kinase c-TAK1	0.8105	0.8881
Caryophyllene oxide	G-protein coupled receptor 55	0.8007	0.7815
Caryophyllene oxide	Dual specificity protein kinase CLK4	0.7963	0.9445
Caryophyllene oxide	Acetyl-CoA carboxylase 1	0.7919	0.9304
Caryophyllene oxide	Phosphodiesterase 3A	0.7907	0.9294
Caryophyllene oxide	Aldo-keto-reductase family 1 member C3	0.7751	0.8905
Caryophyllene oxide	Sodium channel protein type II alpha subunit	0.7701	0.955
Caryophyllene oxide	Hypoxia-inducible factor 1 alpha	0.7678	0.8514
Caryophyllene oxide	Kruppel-like factor 5	0.7581	0.8633
Caryophyllene oxide	Sodium/hydrogen exchanger 1	0.7509	0.9024
Caryophyllene oxide	Protein tyrosine kinase 2 beta	0.7439	0.9103
Caryophyllene oxide	Kappa opioid receptor	0.737	0.981
Caryophyllene oxide	Transcription intermediary factor 1-alpha	0.7359	0.9556
Caryophyllene oxide	C5a anaphylatoxin chemotactic receptor	0.735	0.9262
Caryophyllene oxide	Tryptophan 2,3-dioxygenase	0.7322	0.9846
Caryophyllene oxide	Aurora kinase B/Inner centromere protein	0.7314	0.975
Caryophyllene oxide	Tyrosine-protein kinase ITK/TSK	0.729	0.95
Caryophyllene oxide	Voltage-gated T-type calcium channel alpha-1H subunit	0.7255	0.9857
Caryophyllene oxide	Heat shock protein HSP 90-alpha	0.724	0.9621
Caryophyllene oxide	Isoprenylcysteine carboxyl methyltransferase	0.7215	1
Caryophyllene oxide	DNA topoisomerase II alpha	0.7195	0.89
Caryophyllene oxide	Lysosomal Pro-X carboxypeptidase	0.7189	1
Caryophyllene oxide	Adenosine A1 receptor	0.7189	0.9593
Caryophyllene oxide	Coagulation factor VII/tissue factor	0.7153	0.9917
Caryophyllene oxide	Serine/threonine-protein kinase MST2	0.7151	0.7167
Caryophyllene oxide	TRAF2- and NCK-interacting kinase	0.7115	0.7
Caryophyllene oxide	Transmembrane protease serine 6	0.7107	0.9833
Caryophyllene oxide	Heat shock protein HSP 90-beta	0.707	0.9677
Caryophyllene oxide	Lysine-specific histone demethylase 1	0.706	0.9558
Caryophyllene oxide	Dopamine transporter	0.7028	0.9588
Caryophyllene oxide	Signal transducer and activator of transcription 3	0.6931	0.8269
Caryophyllene oxide	dUTP pyrophosphatase	0.6896	0.9918
Caryophyllene oxide	ADAM10	0.6894	0.975
Caryophyllene oxide	Proteasome component C5	0.6892	0.9
Caryophyllene oxide	Platelet-derived growth factor receptor	0.6889	0.7167
Caryophyllene oxide	Lipoxin A4 receptor	0.6884	1
Caryophyllene oxide	Cathepsin D	0.6871	0.9895
Caryophyllene oxide	Cyclin-dependent kinase 5	0.6854	0.7909
Caryophyllene oxide	FML2_HUMAN	0.6843	1
Caryophyllene oxide	Ribosomal protein S6 kinase alpha 1	0.6838	0.8511
Caryophyllene oxide	L-lactate dehydrogenase A chain	0.6808	0.9534
Caryophyllene oxide	Dual specificity protein kinase CLK2	0.6778	0.8096
Caryophyllene oxide	Coagulation factor XI	0.6769	0.9529
Caryophyllene oxide	3-phosphoinositide dependent protein kinase-1	0.6766	0.9536
Caryophyllene oxide	Cyclin-dependent kinase 1/cyclin B	0.6746	0.96
Caryophyllene oxide	Indoleamine 2,3-dioxygenase	0.6744	0.9638
Caryophyllene oxide	Matrix metalloproteinase-1	0.6718	0.945
Caryophyllene oxide	Dual specificity protein phosphatase 3	0.6708	0.94
Caryophyllene oxide	Toll-like receptor 4	0.6686	0.925
Caryophyllene oxide	PRMT5/MEP50 complex	0.6683	1
Caryophyllene oxide	Sphingosine 1-phosphate receptor Edg-8	0.665	1
Caryophyllene oxide	Vitamin D receptor	0.664	0.9943
Caryophyllene oxide	Protein kinase N1	0.6621	0.8071
Caryophyllene oxide	Cyclooxygenase-2	0.662	0.8963
Caryophyllene oxide	G-protein coupled receptor 120	0.6582	0.9578
Caryophyllene oxide	Histone lysine demethylase PHF8	0.6474	0.9833
Caryophyllene oxide	Glutamate NMDA receptor; GRIN1/GRIN2B	0.6459	0.9589
Caryophyllene oxide	Cannabinoid CB1 receptor	0.6447	0.9661
Caryophyllene oxide	Nitric-oxide synthase, endothelial	0.6409	0.86
Caryophyllene oxide	Hexokinase type IV	0.6407	0.9196
Caryophyllene oxide	Casein kinase II alpha/beta	0.6377	0.9923
Caryophyllene oxide	Arachidonate 12-lipoxygenase	0.6332	0.7557
Caryophyllene oxide	Palmitoleoyl-protein carboxylesterase NOTUM	0.6292	0.9714
Caryophyllene oxide	Proteasome subunit beta type-9	0.6291	0.975
Caryophyllene oxide	Histone deacetylase 11	0.6278	0.8856
Caryophyllene oxide	Coagulation factor XIII	0.625	0.96
Caryophyllene oxide	Dopamine D3 receptor	0.6238	0.9048
Caryophyllene oxide	Toll-like receptor 8	0.623	0.9625
Caryophyllene oxide	Methionine aminopeptidase 2	0.6225	0.9728
Caryophyllene oxide	Cysteinyl leukotriene receptor 2	0.6225	0.98
Caryophyllene oxide	Acetyl-CoA carboxylase 2	0.6207	0.98
Caryophyllene oxide	Serine/threonine-protein kinase mTOR	0.6205	0.9278
Caryophyllene oxide	Tyrosine-protein kinase receptor TYRO3	0.6199	0.96
Caryophyllene oxide	Cystinyl aminopeptidase	0.6188	0.9764
Caryophyllene oxide	Cyclin-dependent kinase 5/CDK5 activator 1	0.6166	0.9303
Caryophyllene oxide	SUMO-activating enzyme	0.6162	0.79
Caryophyllene oxide	Melanin-concentrating hormone receptor 1	0.6161	0.925
Caryophyllene oxide	T-cell protein-tyrosine phosphatase	0.6156	0.93
Caryophyllene oxide	Isocitrate dehydrogenase [NADP] cytoplasmic	0.6154	0.99
Caryophyllene oxide	Formyl peptide receptor 1	0.6152	0.9356
Caryophyllene oxide	Cystic fibrosis transmembrane conductance regulator	0.6152	0.9571
Caryophyllene oxide	Matrix metalloproteinase 14	0.6122	0.931
Caryophyllene oxide	Tyrosine-protein kinase ZAP-70	0.6099	0.825
Caryophyllene oxide	Serine/threonine-protein kinase receptor R3	0.6099	0.8267
Caryophyllene oxide	Misshapen-like kinase 1	0.6083	0.74
Caryophyllene oxide	Acyl-CoA desaturase	0.6075	0.975
Caryophyllene oxide	Histone deacetylase 8	0.6072	0.9399
Caryophyllene oxide	Kinesin-like protein 1	0.6058	0.9318
Caryophyllene oxide	Poly(ADP-ribose) glycohydrolase	0.6055	0.98
Caryophyllene oxide	Cyclin-dependent kinase 4/cyclin D1	0.6055	0.9899
Caryophyllene oxide	P-glycoprotein 1	0.6012	0.9298
Caryophyllene oxide	DCN1-like protein 1	0.6007	0.95
Caryophyllene oxide	Histone-arginine methyltransferase CARM1	0.6006	0.9433
Caryophyllene oxide	Ghrelin receptor	0.5994	0.92
Caryophyllene oxide	Sphingosine 1-phosphate receptor Edg-5	0.5984	0.9286
Caryophyllene oxide	HERG	0.5979	0.8976
Caryophyllene oxide	Matrix metalloproteinase 7	0.5979	0.9756
Caryophyllene oxide	FK506-binding protein 1A	0.5964	0.9705
Caryophyllene oxide	Free fatty acid receptor 2	0.5957	0.9286
Caryophyllene oxide	Platelet-derived growth factor receptor alpha	0.5951	0.9107
Caryophyllene oxide	Serotonin 7 (5-HT7) receptor	0.5942	0.9071
Caryophyllene oxide	AMP-activated protein kinase, alpha-1 subunit	0.5937	0.735
Caryophyllene oxide	Matrix metalloproteinase 8	0.5911	0.9466
Caryophyllene oxide	Cyclin-dependent kinase 1/cyclin B1	0.5911	0.9124
Caryophyllene oxide	UDP-glucuronosyltransferase 2B7	0.5857	1
Caryophyllene oxide	Tissue factor pathway inhibitor	0.5852	0.9733
Caryophyllene oxide	WD repeat-containing protein 5	0.5812	0.9633
Caryophyllene oxide	Inhibitor of nuclear factor kappa B kinase alpha subunit	0.5791	0.9583
Caryophyllene oxide	MAP/microtubule affinity-regulating kinase 4	0.5787	0.795
Caryophyllene oxide	Bloom syndrome protein	0.578	0.7006
Caryophyllene oxide	B-cell lymphoma 6 protein	0.577	0.9286
Caryophyllene oxide	Sodium channel protein type V alpha subunit	0.5721	0.925
Caryophyllene oxide	Pyroglutamylated RFamide peptide receptor	0.5708	0.85
Caryophyllene oxide	G-protein coupled receptor 84	0.5693	1
Caryophyllene oxide	Retinoid X receptor alpha	0.5688	0.9167
Caryophyllene oxide	CaM kinase II delta	0.5682	0.8449
Caryophyllene oxide	Nuclear receptor ROR-gamma	0.5678	0.9917
Caryophyllene oxide	Vitamin K-dependent protein C	0.5668	0.9389
Caryophyllene oxide	Lymphocyte differentiation antigen CD38	0.5645	0.9527
Caryophyllene oxide	Histone acetyltransferase p300	0.5629	0.9333
Caryophyllene oxide	Integrin alpha-5/beta-1	0.5624	0.9639
Caryophyllene oxide	Tyrosine-protein kinase FER	0.5617	0.7811
Caryophyllene oxide	Stimulator of interferon genes protein	0.5611	0.9548
Caryophyllene oxide	Matrix metalloproteinase 12	0.559	0.9222
Caryophyllene oxide	Protein kinase C theta	0.559	0.9769
Caryophyllene oxide	Nuclear receptor ROR-beta	0.5576	0.955
Caryophyllene oxide	Tyrosyl-DNA phosphodiesterase 2	0.5573	0.9846
Caryophyllene oxide	Histone-lysine N-methyltransferase, H3 lysine-9 specific 5	0.5571	0.9433
Caryophyllene oxide	Cyclin-dependent kinase 2/cyclin A	0.5545	0.9725
Caryophyllene oxide	C-C chemokine receptor type 1	0.5543	0.895
Caryophyllene oxide	Glycine receptor subunit alpha-1	0.5541	0.9071
Caryophyllene oxide	Fatty acid binding protein adipocyte	0.5527	0.9571
Caryophyllene oxide	Glucocorticoid receptor	0.5501	0.9482
Caryophyllene oxide	Non-receptor tyrosine-protein kinase TNK1	0.549	0.7333
Caryophyllene oxide	Serine/threonine-protein kinase RAF	0.5488	0.9667
Caryophyllene oxide	Cytochrome P450 3A4	0.5483	0.9119
Caryophyllene oxide	Neurokinin 1 receptor	0.5475	0.9917
Caryophyllene oxide	Neurotensin receptor 2	0.5474	1
Caryophyllene oxide	Sodium channel protein type III alpha subunit	0.5458	0.969
Caryophyllene oxide	Retinoid X receptor beta	0.5456	0.95
Caryophyllene oxide	PI3-kinase p110-alpha/p85-alpha	0.5456	0.9433
Caryophyllene oxide	Histone-lysine N-methyltransferase EZH2	0.5429	0.975
Caryophyllene oxide	Cyclin-dependent kinase 2/cyclin E1	0.5418	0.9288
Caryophyllene oxide	BMP-2-inducible protein kinase	0.5403	0.7811
Caryophyllene oxide	Fibroblast activation protein alpha	0.5397	0.9307
Caryophyllene oxide	Nitric oxide synthase, inducible	0.5381	0.948
Caryophyllene oxide	Carnitine palmitoyltransferase 2	0.5365	0.9405
Caryophyllene oxide	Mu opioid receptor	0.536	0.9793
Caryophyllene oxide	Serine/threonine-protein kinase ULK3	0.536	0.785
Caryophyllene oxide	Bromodomain-containing protein 4	0.5349	0.9731
Caryophyllene oxide	Protein kinase C delta	0.5301	0.9779
Caryophyllene oxide	G protein-coupled receptor kinase 5	0.5295	0.88
Caryophyllene oxide	Mitogen-activated protein kinase kinase kinase kinase 2	0.5294	0.7917
Caryophyllene oxide	Endoplasmic reticulum-associated amyloid beta-peptide-binding protein	0.5287	0.7016
Caryophyllene oxide	Ribosomal protein S6 kinase alpha 6	0.5284	0.8
Caryophyllene oxide	Proteasome Macropain subunit	0.527	0.9024
Caryophyllene oxide	Calpain 1	0.5261	0.9304
Caryophyllene oxide	Relaxin receptor 1	0.5255	0.825
Caryophyllene oxide	Endoplasmic reticulum aminopeptidase 1	0.5255	1
Caryophyllene oxide	Histone deacetylase 10	0.5253	0.9008
Caryophyllene oxide	Casein kinase I epsilon	0.5249	0.9271
Caryophyllene oxide	Endoplasmic reticulum aminopeptidase 2	0.5245	0.9181
Caryophyllene oxide	Uracil nucleotide/cysteinyl leukotriene receptor	0.5198	0.8033
Caryophyllene oxide	Tyrosine-protein kinase FGR	0.5175	0.77
Caryophyllene oxide	Dopamine D2 receptor	0.5128	0.9562
Caryophyllene oxide	PI3-kinase p110-alpha subunit	0.5111	0.9747
Caryophyllene oxide	Melanocortin receptor 5	0.5109	0.97
Caryophyllene oxide	Protein-glutamine gamma-glutamyltransferase	0.5074	0.9238
Caryophyllene oxide	Kelch-like ECH-associated protein 1	0.5069	0.8238
Caryophyllene oxide	Phosphodiesterase 3B	0.5062	0.94
Caryophyllene oxide	Cathepsin S	0.5055	0.956
Caryophyllene oxide	Phospholipase A2 group IIA	0.5044	0.9405
Caryophyllene oxide	Sphingosine kinase 2	0.5036	0.9561
Caryophyllene oxide	L-lactate dehydrogenase B chain	0.5036	0.9553
Caryophyllene oxide	Nuclear receptor subfamily 4 group A member 1	0.5035	0.78
Caryophyllene oxide	Dual specificty protein kinase CLK1	0.5033	0.853
Caryophyllene oxide	Glycine transporter 1	0.5013	0.9545
Caryophyllene oxide	Pregnane X receptor	0.5012	0.9473
Caryophyllene oxide	Neurokinin 2 receptor	0.5005	0.9889
Caryophyllene oxide	Protein kinase N2	0.5002	0.78
Isokobusone	DNA-(apurinic or apyrimidinic site) lyase	0.9355	0.9111
Isokobusone	Cannabinoid CB2 receptor	0.9241	0.9725
Isokobusone	Tyrosyl-DNA phosphodiesterase 1	0.9088	0.7122
Isokobusone	Mineralocorticoid receptor	0.9029	1
Isokobusone	Nuclear factor NF-kappa-B p105 subunit	0.8947	0.9609
Isokobusone	LSD1/CoREST complex	0.8868	0.9709
Isokobusone	Androgen Receptor	0.8795	0.9643
Isokobusone	Transcription intermediary factor 1-alpha	0.8735	0.9556
Isokobusone	Dual specificity protein kinase CLK4	0.8582	0.9445
Isokobusone	Cathepsin D	0.8509	0.9895
Isokobusone	Cyclin-dependent kinase 5/CDK5 activator 1	0.833	0.9303
Isokobusone	Glutamate NMDA receptor; GRIN1/GRIN2B	0.8307	0.9589
Isokobusone	Heat shock protein HSP 90-beta	0.8144	0.9677
Isokobusone	NT-3 growth factor receptor	0.8106	0.9589
Isokobusone	Phosphodiesterase 3A	0.8042	0.9294
Isokobusone	Hypoxia-inducible factor 1 alpha	0.8005	0.8514
Isokobusone	11-beta-hydroxysteroid dehydrogenase 2	0.7929	0.9478
Isokobusone	Cyclin-dependent kinase 1/cyclin B1	0.7894	0.9124
Isokobusone	FK506-binding protein 1A	0.7876	0.9705
Isokobusone	Glycine receptor subunit alpha-1	0.7868	0.9071
Isokobusone	PI3-kinase p110-alpha/p85-alpha	0.7817	0.9433
Isokobusone	Melanocortin receptor 4	0.7706	0.9538
Isokobusone	Casein kinase II alpha/beta	0.7664	0.9923
Isokobusone	Cyclooxygenase-1	0.7659	0.9017
Isokobusone	Cannabinoid CB1 receptor	0.7628	0.9661
Isokobusone	DNA topoisomerase II alpha	0.7588	0.89
Isokobusone	Indoleamine 2,3-dioxygenase	0.7513	0.9638
Isokobusone	Cytochrome P450 3A4	0.7481	0.9119
Isokobusone	Protein tyrosine kinase 2 beta	0.7439	0.9103
Isokobusone	Arachidonate 12-lipoxygenase	0.7363	0.7557
Isokobusone	Adenosine A1 receptor	0.7352	0.9593
Isokobusone	Acetyl-CoA carboxylase 1	0.7287	0.9304
Isokobusone	Sphingosine 1-phosphate receptor Edg-8	0.7282	1
Isokobusone	Voltage-gated N-type calcium channel alpha-1B subunit	0.7241	0.9714
Isokobusone	Toll-like receptor 4	0.7239	0.925
Isokobusone	Serine/threonine-protein kinase mTOR	0.7199	0.9278
Isokobusone	Tyrosine-protein kinase ITK/TSK	0.7196	0.95
Isokobusone	Cyclin-dependent kinase 5	0.7193	0.7909
Isokobusone	Platelet-derived growth factor receptor alpha	0.7091	0.9107
Isokobusone	Voltage-gated T-type calcium channel alpha-1H subunit	0.7088	0.9857
Isokobusone	Cyclin-dependent kinase 2/cyclin E1	0.7076	0.9288
Isokobusone	Amine oxidase, copper containing	0.7005	0.94
Isokobusone	Platelet-derived growth factor receptor	0.6992	0.7167
Isokobusone	T-cell protein-tyrosine phosphatase	0.6963	0.93
Isokobusone	Monoamine oxidase A	0.69	0.9149
Isokobusone	Nuclear receptor ROR-beta	0.6767	0.955
Isokobusone	Histone deacetylase 2	0.6738	0.9475
Isokobusone	G-protein coupled receptor 55	0.6705	0.7815
Isokobusone	MAP kinase ERK2	0.6684	0.8382
Isokobusone	Dual specificity protein phosphatase 3	0.6613	0.94
Isokobusone	Aurora kinase B/Inner centromere protein	0.6598	0.975
Isokobusone	Lipoxin A4 receptor	0.6566	1
Isokobusone	C5a anaphylatoxin chemotactic receptor	0.6533	0.9262
Isokobusone	Sodium channel protein type II alpha subunit	0.6518	0.955
Isokobusone	Egl nine homolog 1	0.6506	0.934
Isokobusone	MAP/microtubule affinity-regulating kinase 4	0.6487	0.795
Isokobusone	Sodium/hydrogen exchanger 1	0.6484	0.9024
Isokobusone	Histone deacetylase 10	0.6472	0.9008
Isokobusone	Transmembrane protease serine 6	0.6465	0.9833
Isokobusone	Formyl peptide receptor 1	0.6462	0.9356
Isokobusone	Neurotensin receptor 2	0.6412	1
Isokobusone	Kruppel-like factor 5	0.6385	0.8633
Isokobusone	Coagulation factor XIII	0.6379	0.96
Isokobusone	Ribosomal protein S6 kinase alpha 1	0.6371	0.8511
Isokobusone	Serine/threonine-protein kinase c-TAK1	0.6335	0.8881
Isokobusone	WD repeat-containing protein 5	0.6314	0.9633
Isokobusone	Serine/threonine-protein kinase MST2	0.6309	0.7167
Isokobusone	Cyclin-dependent kinase 1/cyclin B	0.629	0.96
Isokobusone	Tyrosine-protein kinase ZAP-70	0.6224	0.825
Isokobusone	PI3-kinase p110-gamma subunit	0.6224	0.9571
Isokobusone	Phosphodiesterase 3B	0.6207	0.94
Isokobusone	Matrix metalloproteinase-1	0.6151	0.945
Isokobusone	Tissue factor pathway inhibitor	0.6137	0.9733
Isokobusone	Cystinyl aminopeptidase	0.6117	0.9764
Isokobusone	Dopamine D2 receptor	0.6117	0.9562
Isokobusone	PI3-kinase p110-delta subunit	0.6102	0.9647
Isokobusone	DCN1-like protein 1	0.6057	0.95
Isokobusone	P2X purinoceptor 7	0.6015	0.975
Isokobusone	Melanocortin receptor 5	0.5975	0.97
Isokobusone	Ghrelin receptor	0.5956	0.92
Isokobusone	Neurokinin 2 receptor	0.5947	0.9889
Isokobusone	ADAM10	0.5935	0.975
Isokobusone	Acetyl-CoA carboxylase 2	0.5927	0.98
Isokobusone	Purinergic receptor P2Y12	0.5912	0.96
Isokobusone	Glycine transporter 2	0.5893	0.9917
Isokobusone	Bloom syndrome protein	0.5891	0.7006
Isokobusone	3-phosphoinositide dependent protein kinase-1	0.5867	0.9536
Isokobusone	Glucose transporter	0.5847	0.9875
Isokobusone	Vitamin K-dependent protein C	0.584	0.9389
Isokobusone	Lysosomal Pro-X carboxypeptidase	0.5813	1
Isokobusone	FML2_HUMAN	0.5736	1
Isokobusone	Tryptophan 2,3-dioxygenase	0.5704	0.9846
Isokobusone	Cysteinyl leukotriene receptor 2	0.5695	0.98
Isokobusone	Vitamin D receptor	0.567	0.9943
Isokobusone	Kelch-like ECH-associated protein 1	0.5669	0.8238
Isokobusone	Ribosomal protein S6 kinase alpha 6	0.5649	0.8
Isokobusone	Pyroglutamylated RFamide peptide receptor	0.5636	0.85
Isokobusone	SUMO-activating enzyme	0.563	0.79
Isokobusone	Signal transducer and activator of transcription 3	0.5615	0.8269
Isokobusone	Carnitine palmitoyltransferase 2	0.5607	0.9405
Isokobusone	Acyl-CoA desaturase	0.5598	0.975
Isokobusone	B-cell lymphoma 6 protein	0.5573	0.9286
Isokobusone	Fibroblast activation protein alpha	0.5562	0.9307
Isokobusone	Coagulation factor VII/tissue factor	0.5526	0.9917
Isokobusone	Hexokinase type IV	0.5517	0.9196
Isokobusone	Proteasome subunit beta type-9	0.5483	0.975
Isokobusone	15-hydroxyprostaglandin dehydrogenase [NAD+]	0.5475	0.8357
Isokobusone	Cyclin-dependent kinase 4/cyclin D1	0.5473	0.9899
Isokobusone	PRMT5/MEP50 complex	0.5472	1
Isokobusone	Histone deacetylase 11	0.5447	0.8856
Isokobusone	CaM-kinase kinase beta	0.5442	0.8923
Isokobusone	Sodium channel protein type III alpha subunit	0.5401	0.969
Isokobusone	Cathepsin K	0.5399	0.9685
Isokobusone	Aminopeptidase N	0.5395	0.9331
Isokobusone	CDK2/Cyclin A	0.5393	0.9138
Isokobusone	Cholesteryl ester transfer protein	0.5382	0.9267
Isokobusone	dUTP pyrophosphatase	0.5354	0.9918
Isokobusone	Adenosine A2b receptor	0.5347	0.9859
Isokobusone	Palmitoleoyl-protein carboxylesterase NOTUM	0.5329	0.9714
Isokobusone	Kinesin-like protein 1	0.5327	0.9318
Isokobusone	Cyclin-dependent kinase 2	0.5317	0.9123
Isokobusone	Dual specificity phosphatase Cdc25C	0.5315	0.9667
Isokobusone	Stimulator of interferon genes protein	0.5313	0.9548
Isokobusone	Melanocortin receptor 3	0.5294	0.9952
Isokobusone	BMP-2-inducible protein kinase	0.5285	0.7811
Isokobusone	Fatty acid binding protein adipocyte	0.5284	0.9571
Isokobusone	C-C chemokine receptor type 5	0.5274	0.9877
Isokobusone	Cystic fibrosis transmembrane conductance regulator	0.5263	0.9571
Isokobusone	AMP-activated protein kinase, alpha-1 subunit	0.5243	0.735
Isokobusone	Lymphocyte differentiation antigen CD38	0.5232	0.9527
Isokobusone	Phosphodiesterase 7A	0.5194	0.9929
Isokobusone	C-C chemokine receptor type 1	0.5192	0.895
Isokobusone	Heat shock protein HSP 90-alpha	0.5189	0.9621
Isokobusone	Solute carrier family 40 member 1	0.5163	0.95
Isokobusone	Inhibitor of nuclear factor kappa B kinase alpha subunit	0.5153	0.9583
Isokobusone	Sphingosine kinase 1	0.514	0.9603
Isokobusone	Non-receptor tyrosine-protein kinase TNK1	0.514	0.7333
Isokobusone	Relaxin receptor 1	0.5107	0.825
Isokobusone	Toll-like receptor 8	0.5105	0.9625
Isokobusone	Glucocorticoid receptor	0.5044	0.9482
Isokobusone	C-C chemokine receptor type 2	0.5033	0.9857
Isokobusone	Dopamine D3 receptor	0.5003	0.9048
Linoleic acid	Glycine transporter 2	0.9802	0.9917
Linoleic acid	Cathepsin D	0.9679	0.9895
Linoleic acid	Geranylgeranyl pyrophosphate synthetase	0.9505	0.9208
Linoleic acid	Cyclooxygenase-2	0.9484	0.8963
Linoleic acid	Nuclear factor NF-kappa-B p105 subunit	0.9403	0.9609
Linoleic acid	DNA topoisomerase I	0.9292	0.97
Linoleic acid	Cyclooxygenase-1	0.9048	0.9017
Linoleic acid	Acyl coenzyme A:cholesterol acyltransferase	0.8844	0.8594
Linoleic acid	Tyrosyl-DNA phosphodiesterase 1	0.8494	0.7122
Linoleic acid	G-protein coupled receptor 55	0.8387	0.7815
Linoleic acid	Formyl peptide receptor 1	0.8254	0.9356
Linoleic acid	Dipeptidyl peptidase IX	0.8176	0.9695
Linoleic acid	Nuclear factor erythroid 2-related factor 2	0.7884	0.96
Linoleic acid	PI3-kinase p110-alpha/p85-alpha	0.7751	0.9433
Linoleic acid	Endoplasmic reticulum aminopeptidase 2	0.7751	0.9181
Linoleic acid	Transcription intermediary factor 1-alpha	0.7719	0.9556
Linoleic acid	Sphingosine 1-phosphate receptor Edg-3	0.7715	0.9729
Linoleic acid	Kruppel-like factor 5	0.7708	0.8633
Linoleic acid	Neuronal acetylcholine receptor; alpha4/beta4	0.7691	1
Linoleic acid	Lipoxin A4 receptor	0.7682	1
Linoleic acid	Purinergic receptor P2Y12	0.7676	0.96
Linoleic acid	Cysteinyl leukotriene receptor 2	0.7512	0.98
Linoleic acid	Toll-like receptor 4	0.7488	0.925
Linoleic acid	DNA-(apurinic or apyrimidinic site) lyase	0.7424	0.9111
Linoleic acid	Pregnane X receptor	0.7412	0.9473
Linoleic acid	Sphingosine 1-phosphate receptor Edg-8	0.7402	1
Linoleic acid	T-cell protein-tyrosine phosphatase	0.7202	0.93
Linoleic acid	Casein kinase II alpha/beta	0.7167	0.9923
Linoleic acid	Mitogen-activated protein kinase kinase kinase 5	0.7144	0.9226
Linoleic acid	Adenosylhomocysteinase	0.7081	0.8667
Linoleic acid	G-protein coupled receptor 35	0.702	0.8934
Linoleic acid	Proteasome subunit beta type-9	0.7	0.975
Linoleic acid	Dipeptidyl peptidase VIII	0.6969	0.9721
Linoleic acid	Aminopeptidase N	0.6918	0.9331
Linoleic acid	Sodium channel protein type IV alpha subunit	0.6908	0.9232
Linoleic acid	Sodium channel protein type III alpha subunit	0.6889	0.969
Linoleic acid	Cytochrome P450 3A4	0.6865	0.9119
Linoleic acid	Nuclear receptor subfamily 4 group A member 1	0.6849	0.78
Linoleic acid	Nuclear receptor ROR-beta	0.6822	0.955
Linoleic acid	Cytochrome P450 2A6	0.6756	0.7178
Linoleic acid	Neurotensin receptor 2	0.6645	1
Linoleic acid	Solute carrier family 40 member 1	0.6608	0.95
Linoleic acid	Prostanoid EP1 receptor	0.66	0.9571
Linoleic acid	ADAM10	0.6532	0.975
Linoleic acid	Calpain 1	0.6521	0.9304
Linoleic acid	Prostanoid EP2 receptor	0.6512	0.93
Linoleic acid	Glycine receptor subunit alpha-1	0.6494	0.9071
Linoleic acid	Photoreceptor-specific nuclear receptor	0.649	0.85
Linoleic acid	Kelch-like ECH-associated protein 1	0.6482	0.8238
Linoleic acid	Sphingosine 1-phosphate receptor Edg-5	0.636	0.9286
Linoleic acid	Aldo-keto reductase family 1 member C2	0.635	0.925
Linoleic acid	Protein Mdm4	0.616	0.902
Linoleic acid	Cathepsin G	0.6154	0.9464
Linoleic acid	Aurora kinase B/Inner centromere protein	0.6137	0.975
Linoleic acid	Multidrug resistance-associated protein 1	0.6099	0.9637
Linoleic acid	DNA topoisomerase II alpha	0.609	0.89
Linoleic acid	Potassium channel subfamily K member 9	0.607	0.8
Linoleic acid	Endoplasmic reticulum-associated amyloid beta-peptide-binding protein	0.597	0.7016
Linoleic acid	Cyclin-dependent kinase 5/CDK5 activator 1	0.5933	0.9303
Linoleic acid	PI3-kinase p110-delta subunit	0.5897	0.9647
Linoleic acid	DCN1-like protein 1	0.5867	0.95
Linoleic acid	Dual specificity protein kinase CLK4	0.5843	0.9445
Linoleic acid	Relaxin receptor 1	0.5839	0.825
Linoleic acid	Proteasome component C5	0.582	0.9
Linoleic acid	Sphingosine 1-phosphate receptor Edg-6	0.5812	0.9401
Linoleic acid	Dipeptidyl peptidase II	0.5799	0.9229
Linoleic acid	Epoxide hydrolase 1	0.5702	0.9857
Linoleic acid	Toll-like receptor 8	0.5701	0.9625
Linoleic acid	Casein kinase II alpha (prime)	0.565	0.9167
Linoleic acid	Peptidyl-prolyl cis-trans isomerase NIMA-interacting 1	0.5632	0.9171
Linoleic acid	Sodium channel protein type II alpha subunit	0.5582	0.955
Linoleic acid	Carnitine O-palmitoyltransferase 1, muscle isoform	0.5576	0.8833
Linoleic acid	C-C chemokine receptor type 1	0.557	0.895
Linoleic acid	Glutamate NMDA receptor; GRIN1/GRIN2B	0.5537	0.9589
Linoleic acid	Muscarinic acetylcholine receptor M4	0.5504	0.9408
Linoleic acid	Kallikrein 7	0.5416	0.94
Linoleic acid	Dopamine D2 receptor	0.5384	0.9562
Linoleic acid	Caspase-8	0.538	0.9706
Linoleic acid	Cystinyl aminopeptidase	0.5338	0.9764
Linoleic acid	Dual specificity mitogen-activated protein kinase kinase 2	0.5299	0.8
Linoleic acid	Signal transducer and activator of transcription 1-alpha/beta	0.5186	0.7262
Linoleic acid	Tyrosine-protein kinase ITK/TSK	0.5138	0.95
Linoleic acid	NT-3 growth factor receptor	0.5138	0.9589
Linoleic acid	G protein-coupled receptor kinase 5	0.5124	0.88
Linoleic acid	Cyclin-dependent kinase 1/cyclin B1	0.5068	0.9124
Linoleic acid	Neurokinin 2 receptor	0.5016	0.9889
Linoleic acid	PI3-kinase p110-beta subunit	0.501	0.9875
Linoleic acid	Caspase-6	0.5001	0.9756
Miltionone II	DNA-(apurinic or apyrimidinic site) lyase	0.9931	0.9111
Miltionone II	Endoplasmic reticulum-associated amyloid beta-peptide-binding protein	0.9892	0.7016
Miltionone II	Transcription intermediary factor 1-alpha	0.9642	0.9556
Miltionone II	Cathepsin D	0.9634	0.9895
Miltionone II	Egl nine homolog 1	0.9559	0.934
Miltionone II	Casein kinase II alpha/beta	0.9341	0.9923
Miltionone II	Kruppel-like factor 5	0.9134	0.8633
Miltionone II	DNA topoisomerase II alpha	0.9117	0.89
Miltionone II	Mineralocorticoid receptor	0.9099	1
Miltionone II	Arachidonate 12-lipoxygenase	0.88	0.7557
Miltionone II	Histone deacetylase 2	0.8642	0.9475
Miltionone II	Monoamine oxidase A	0.8554	0.9149
Miltionone II	Thyroid hormone receptor alpha	0.8544	0.9915
Miltionone II	Indoleamine 2,3-dioxygenase	0.8487	0.9638
Miltionone II	LSD1/CoREST complex	0.8484	0.9709
Miltionone II	Glycine receptor subunit alpha-1	0.8389	0.9071
Miltionone II	G-protein coupled receptor 55	0.8315	0.7815
Miltionone II	Melanocortin receptor 4	0.8308	0.9538
Miltionone II	Cyclin-dependent kinase 5/CDK5 activator 1	0.8307	0.9303
Miltionone II	Dual specificity protein kinase CLK4	0.8301	0.9445
Miltionone II	Pregnane X receptor	0.8285	0.9473
Miltionone II	Cyclin-dependent kinase 1/cyclin B	0.8271	0.96
Miltionone II	IgG receptor FcRn large subunit p51	0.819	0.9093
Miltionone II	NT-3 growth factor receptor	0.8139	0.9589
Miltionone II	Nitric oxide synthase, inducible	0.8134	0.948
Miltionone II	Cytochrome P450 3A4	0.8043	0.9119
Miltionone II	Heat shock protein HSP 90-alpha	0.8021	0.9621
Miltionone II	Toll-like receptor 8	0.7988	0.9625
Miltionone II	Dual specificity protein phosphatase 3	0.7972	0.94
Miltionone II	Cyclin-dependent kinase 5	0.7932	0.7909
Miltionone II	Coagulation factor XIII	0.7926	0.96
Miltionone II	Heat shock protein HSP 90-beta	0.7904	0.9677
Miltionone II	Nuclear receptor subfamily 4 group A member 1	0.7891	0.78
Miltionone II	Dihydroorotate dehydrogenase	0.7832	0.9609
Miltionone II	Cannabinoid CB2 receptor	0.7824	0.9725
Miltionone II	Carboxylesterase 2	0.7814	0.9
Miltionone II	Cyclin-dependent kinase 1/cyclin B1	0.7668	0.9124
Miltionone II	L-lactate dehydrogenase A chain	0.7661	0.9534
Miltionone II	Nitric-oxide synthase, endothelial	0.7635	0.86
Miltionone II	Phosphodiesterase 3A	0.7635	0.9294
Miltionone II	Tissue factor pathway inhibitor	0.7607	0.9733
Miltionone II	Kinesin-like protein 1	0.7445	0.9318
Miltionone II	Dual specificity phosphatase Cdc25C	0.742	0.9667
Miltionone II	Glucose transporter	0.742	0.9875
Miltionone II	Histone deacetylase 8	0.7358	0.9399
Miltionone II	ADAM10	0.7274	0.975
Miltionone II	Delta opioid receptor	0.7266	0.9935
Miltionone II	Carnitine palmitoyltransferase 2	0.7259	0.9405
Miltionone II	Cyclin-dependent kinase 2/cyclin E1	0.7235	0.9288
Miltionone II	Acetyl-CoA carboxylase 1	0.723	0.9304
Miltionone II	Dopamine D1 receptor	0.7194	0.91
Miltionone II	Kelch-like ECH-associated protein 1	0.7147	0.8238
Miltionone II	Formyl peptide receptor 1	0.712	0.9356
Miltionone II	Plasminogen activator inhibitor-1	0.7097	0.83
Miltionone II	Androgen Receptor	0.6966	0.9643
Miltionone II	Peptidyl-prolyl cis-trans isomerase NIMA-interacting 1	0.6962	0.9171
Miltionone II	C5a anaphylatoxin chemotactic receptor	0.692	0.9262
Miltionone II	Voltage-gated N-type calcium channel alpha-1B subunit	0.6793	0.9714
Miltionone II	Sodium/hydrogen exchanger 1	0.6793	0.9024
Miltionone II	Voltage-gated potassium channel subunit Kv1.5	0.6772	0.9403
Miltionone II	CDK2/Cyclin A	0.6766	0.9138
Miltionone II	Protein-tyrosine phosphatase 2C	0.675	0.9442
Miltionone II	Platelet-derived growth factor receptor alpha	0.6748	0.9107
Miltionone II	P2X purinoceptor 7	0.6736	0.975
Miltionone II	Acyl-CoA desaturase	0.6684	0.975
Miltionone II	Mu opioid receptor	0.6628	0.9793
Miltionone II	Sodium channel protein type III alpha subunit	0.6626	0.969
Miltionone II	Dual specificity protein kinase CLK2	0.6607	0.8096
Miltionone II	Lysosomal Pro-X carboxypeptidase	0.6558	1
Miltionone II	Retinoid X receptor beta	0.6555	0.95
Miltionone II	Nuclear receptor ROR-beta	0.6553	0.955
Miltionone II	Nuclear factor NF-kappa-B p105 subunit	0.6511	0.9609
Miltionone II	dUTP pyrophosphatase	0.6499	0.9918
Miltionone II	Phosphodiesterase 7A	0.6463	0.9929
Miltionone II	Integrin alpha-5/beta-1	0.6442	0.9639
Miltionone II	Fatty acid binding protein adipocyte	0.6436	0.9571
Miltionone II	Voltage-gated T-type calcium channel alpha-1H subunit	0.643	0.9857
Miltionone II	Ghrelin receptor	0.6415	0.92
Miltionone II	L-lactate dehydrogenase B chain	0.6413	0.9553
Miltionone II	MAP/microtubule affinity-regulating kinase 4	0.6383	0.795
Miltionone II	PI3-kinase p110-beta subunit	0.6376	0.9875
Miltionone II	Hypoxia-inducible factor 1 alpha	0.6375	0.8514
Miltionone II	Vitamin K-dependent protein C	0.6363	0.9389
Miltionone II	Acetyl-CoA carboxylase 2	0.6319	0.98
Miltionone II	Tyrosine-protein kinase YES	0.6259	0.8314
Miltionone II	Toll-like receptor 4	0.6234	0.925
Miltionone II	Glutaminase kidney isoform, mitochondrial	0.6188	1
Miltionone II	Aurora kinase B/Inner centromere protein	0.6167	0.975
Miltionone II	Beta-glucuronidase	0.6164	0.7768
Miltionone II	Xanthine dehydrogenase	0.615	0.9612
Miltionone II	Stimulator of interferon genes protein	0.6111	0.9548
Miltionone II	Beta-1 adrenergic receptor	0.6101	0.9556
Miltionone II	Histone deacetylase 10	0.6065	0.9008
Miltionone II	Methionine aminopeptidase 2	0.6032	0.9728
Miltionone II	Palmitoleoyl-protein carboxylesterase NOTUM	0.6006	0.9714
Miltionone II	Nuclear factor erythroid 2-related factor 2	0.6001	0.96
Miltionone II	Aminopeptidase N	0.5978	0.9331
Miltionone II	11-beta-hydroxysteroid dehydrogenase 2	0.5951	0.9478
Miltionone II	Vasopressin V1b receptor	0.5948	0.925
Miltionone II	Dual specificity phosphatase Cdc25B	0.5929	0.795
Miltionone II	Serine/threonine-protein kinase receptor R3	0.5918	0.8267
Miltionone II	Serine/threonine-protein kinase MST2	0.5902	0.7167
Miltionone II	Histone deacetylase 11	0.5891	0.8856
Miltionone II	Pyroglutamylated RFamide peptide receptor	0.5888	0.85
Miltionone II	Amine oxidase, copper containing	0.5863	0.94
Miltionone II	C-C chemokine receptor type 1	0.5858	0.895
Miltionone II	Lysine-specific demethylase 4A	0.5785	0.9909
Miltionone II	Sphingosine 1-phosphate receptor Edg-8	0.5777	1
Miltionone II	Growth factor receptor-bound protein 2	0.5759	0.9
Miltionone II	Neurotensin receptor 2	0.5751	1
Miltionone II	Ribosomal protein S6 kinase alpha 1	0.5737	0.8511
Miltionone II	Integrin alpha-4/beta-1	0.5731	0.9286
Miltionone II	Platelet-derived growth factor receptor beta	0.5713	0.957
Miltionone II	C-X-C chemokine receptor type 4	0.5702	0.931
Miltionone II	Tyrosine-protein kinase receptor TYRO3	0.5631	0.96
Miltionone II	Serine/threonine-protein kinase B-raf	0.5625	0.979
Miltionone II	Proteasome component C5	0.5623	0.9
Miltionone II	Phosphodiesterase 11A	0.5572	0.85
Miltionone II	Protein tyrosine kinase 2 beta	0.5571	0.9103
Miltionone II	Coagulation factor VII/tissue factor	0.5558	0.9917
Miltionone II	Tyrosine-protein kinase FGR	0.5558	0.77
Miltionone II	Multidrug resistance-associated protein 1	0.5545	0.9637
Miltionone II	Tyrosine-protein kinase ZAP-70	0.5543	0.825
Miltionone II	Misshapen-like kinase 1	0.5538	0.74
Miltionone II	PI3-kinase p110-alpha/p85-alpha	0.5517	0.9433
Miltionone II	B-cell lymphoma 6 protein	0.5491	0.9286
Miltionone II	Cysteinyl leukotriene receptor 2	0.5466	0.98
Miltionone II	Thromboxane A2 receptor	0.5452	0.9262
Miltionone II	Vitamin D receptor	0.5439	0.9943
Miltionone II	Proteasome subunit beta type-9	0.5412	0.975
Miltionone II	Phospholipase A2 group IIA	0.5329	0.9405
Miltionone II	Serotonin 7 (5-HT7) receptor	0.5306	0.9071
Miltionone II	Retinoid X receptor gamma	0.5279	1
Miltionone II	Phosphodiesterase 3B	0.5267	0.94
Miltionone II	Serine/threonine-protein kinase RAF	0.5267	0.9667
Miltionone II	DCN1-like protein 1	0.5235	0.95
Miltionone II	G-protein coupled receptor 120	0.5235	0.9578
Miltionone II	Melanin-concentrating hormone receptor 1	0.5232	0.925
Miltionone II	Free fatty acid receptor 2	0.523	0.9286
Miltionone II	P-glycoprotein 1	0.5222	0.9298
Miltionone II	PI3-kinase p110-delta subunit	0.5216	0.9647
Miltionone II	Tissue-type plasminogen activator	0.5181	0.9333
Miltionone II	Lipoxin A4 receptor	0.5172	1
Miltionone II	Tryptophan 2,3-dioxygenase	0.5153	0.9846
Miltionone II	Tyrosine-protein kinase ITK/TSK	0.514	0.95
Miltionone II	Sodium channel protein type II alpha subunit	0.5101	0.955
Miltionone II	P2X purinoceptor 4	0.5081	0.975
Miltionone II	Kallikrein 1	0.5077	0.9095
Miltionone II	FML2_HUMAN	0.5069	1
Miltionone II	Proteasome Macropain subunit	0.5065	0.9024
Miltionone II	Excitatory amino acid transporter 1	0.5064	0.9467
Miltionone II	Histamine H4 receptor	0.5026	0.9381
Miltionone II	Dipeptidyl peptidase IX	0.502	0.9695
Miltionone II	Transthyretin	0.5009	0.9071
Miltionone II	G-protein coupled bile acid receptor 1	0.5006	0.9365
Osthol	Dual specificity protein kinase CLK4	0.8933	0.9445
Osthol	Cathepsin D	0.8916	0.9895
Osthol	Dual specificity protein phosphatase 3	0.8913	0.94
Osthol	Dipeptidyl peptidase IX	0.8766	0.9695
Osthol	Dual specificty protein kinase CLK1	0.8753	0.853
Osthol	Pregnane X receptor	0.8743	0.9473
Osthol	Protein Mdm4	0.8717	0.902
Osthol	Transcription intermediary factor 1-alpha	0.8624	0.9556
Osthol	Kruppel-like factor 5	0.8595	0.8633
Osthol	Hypoxia-inducible factor 1 alpha	0.8546	0.8514
Osthol	Nuclear factor erythroid 2-related factor 2	0.8533	0.96
Osthol	DNA-(apurinic or apyrimidinic site) lyase	0.8454	0.9111
Osthol	Tyrosyl-DNA phosphodiesterase 1	0.8426	0.7122
Osthol	Glycine transporter 2	0.8374	0.9917
Osthol	Casein kinase II alpha/beta	0.8035	0.9923
Osthol	Arachidonate 12-lipoxygenase	0.7955	0.7557
Osthol	Dipeptidyl peptidase VIII	0.7835	0.9721
Osthol	Glucose transporter	0.7786	0.9875
Osthol	MAP kinase ERK2	0.7705	0.8382
Osthol	Voltage-gated potassium channel subunit Kv1.5	0.7552	0.9403
Osthol	Glutamate receptor ionotropic, AMPA 2	0.7466	0.8692
Osthol	Proteasome component C5	0.7318	0.9
Osthol	C5a anaphylatoxin chemotactic receptor	0.7281	0.9262
Osthol	Sodium channel protein type III alpha subunit	0.711	0.969
Osthol	Ectonucleotide pyrophosphatase/phosphodiesterase family member 1	0.7045	0.9238
Osthol	Nuclear factor NF-kappa-B p105 subunit	0.6982	0.9609
Osthol	Serotonin 2c (5-HT2c) receptor	0.6909	0.8962
Osthol	Dual specificity phosphatase Cdc25C	0.6908	0.9667
Osthol	Proteasome Macropain subunit	0.6886	0.9024
Osthol	NT-3 growth factor receptor	0.686	0.9589
Osthol	Acetyl-CoA carboxylase 2	0.6792	0.98
Osthol	G-protein coupled receptor 35	0.6511	0.8934
Osthol	Platelet-derived growth factor receptor alpha	0.645	0.9107
Osthol	Histone deacetylase 2	0.6417	0.9475
Osthol	Integrin alpha-5/beta-1	0.6362	0.9639
Osthol	Nuclear receptor ROR-beta	0.6357	0.955
Osthol	Monoamine oxidase A	0.6318	0.9149
Osthol	Dipeptidyl peptidase II	0.6289	0.9229
Osthol	ADAM10	0.6255	0.975
Osthol	Calpain 1	0.6199	0.9304
Osthol	Lysosomal Pro-X carboxypeptidase	0.6097	1
Osthol	Glycine receptor subunit alpha-1	0.6063	0.9071
Osthol	Endoplasmic reticulum-associated amyloid beta-peptide-binding protein	0.6044	0.7016
Osthol	Methionine aminopeptidase 2	0.5905	0.9728
Osthol	Mineralocorticoid receptor	0.5878	1
Osthol	Phosphodiesterase 11A	0.5843	0.85
Osthol	DNA topoisomerase II alpha	0.583	0.89
Osthol	Tissue factor pathway inhibitor	0.5826	0.9733
Osthol	Cyclin-dependent kinase 1/cyclin B	0.5825	0.96
Osthol	C-C chemokine receptor type 1	0.58	0.895
Osthol	Acyl-CoA desaturase	0.5779	0.975
Osthol	Adaptor-associated kinase	0.5752	0.831
Osthol	Phosphodiesterase 3B	0.5751	0.94
Osthol	Interleukin-23 receptor	0.5718	0.88
Osthol	Platelet-derived growth factor receptor	0.5659	0.7167
Osthol	Kallikrein 7	0.5643	0.94
Osthol	Glycogen synthase kinase-3 alpha	0.5639	0.8884
Osthol	15-hydroxyprostaglandin dehydrogenase [NAD+]	0.5542	0.8357
Osthol	5'-nucleotidase	0.5523	0.9778
Osthol	Transthyretin	0.5492	0.9071
Osthol	DCN1-like protein 1	0.5458	0.95
Osthol	Choline kinase alpha	0.5381	0.78
Osthol	Pyroglutamylated RFamide peptide receptor	0.534	0.85
Osthol	Vasopressin V1b receptor	0.5337	0.925
Osthol	Inhibitor of nuclear factor kappa B kinase alpha subunit	0.5326	0.9583
Osthol	Cytochrome P450 3A4	0.5304	0.9119
Osthol	Protein-tyrosine phosphatase 2C	0.5285	0.9442
Osthol	Cysteine protease ATG4B	0.5252	0.875
Osthol	Niemann-Pick C1 protein	0.5244	0.8111
Osthol	Histone deacetylase 9	0.5239	0.8549
Osthol	Voltage-gated N-type calcium channel alpha-1B subunit	0.523	0.9714
Osthol	Androgen Receptor	0.5221	0.9643
Osthol	PI3-kinase p110-alpha/p85-alpha	0.5188	0.9433
Osthol	Coagulation factor XIII	0.5176	0.96
Osthol	P2X purinoceptor 7	0.5134	0.975
Osthol	Aminopeptidase N	0.5129	0.9331
Osthol	Sphingosine 1-phosphate receptor Edg-8	0.5086	1
Osthol	Lipoxin A4 receptor	0.5059	1
Osthol	Dual specificity phosphatase Cdc25B	0.5027	0.795
Osthol	Kelch-like ECH-associated protein 1	0.5012	0.8238
Selina4(14),7(11)-dien-8-one	Cannabinoid CB2 receptor	0.9372	0.9725
Selina4(14),7(11)-dien-8-one	Endoplasmic reticulum-associated amyloid beta-peptide-binding protein	0.9316	0.7016
Selina4(14),7(11)-dien-8-one	DNA-(apurinic or apyrimidinic site) lyase	0.9282	0.9111
Selina4(14),7(11)-dien-8-one	Bloom syndrome protein	0.9243	0.7006
Selina4(14),7(11)-dien-8-one	Cathepsin D	0.917	0.9895
Selina4(14),7(11)-dien-8-one	Dual specificity protein kinase CLK4	0.8977	0.9445
Selina4(14),7(11)-dien-8-one	Transcription intermediary factor 1-alpha	0.8883	0.9556
Selina4(14),7(11)-dien-8-one	Acetyl-CoA carboxylase 1	0.8707	0.9304
Selina4(14),7(11)-dien-8-one	Hypoxia-inducible factor 1 alpha	0.8699	0.8514
Selina4(14),7(11)-dien-8-one	Nuclear factor NF-kappa-B p105 subunit	0.8663	0.9609
Selina4(14),7(11)-dien-8-one	G-protein coupled receptor 55	0.8656	0.7815
Selina4(14),7(11)-dien-8-one	Casein kinase II alpha/beta	0.8554	0.9923
Selina4(14),7(11)-dien-8-one	Cytochrome P450 3A4	0.8346	0.9119
Selina4(14),7(11)-dien-8-one	Vitamin D receptor	0.8319	0.9943
Selina4(14),7(11)-dien-8-one	Mineralocorticoid receptor	0.8118	1
Selina4(14),7(11)-dien-8-one	FK506-binding protein 1A	0.8058	0.9705
Selina4(14),7(11)-dien-8-one	Protein kinase C alpha	0.7944	0.9803
Selina4(14),7(11)-dien-8-one	Cyclin-dependent kinase 5/CDK5 activator 1	0.7943	0.9303
Selina4(14),7(11)-dien-8-one	Melanocortin receptor 4	0.7876	0.9538
Selina4(14),7(11)-dien-8-one	T-cell protein-tyrosine phosphatase	0.7809	0.93
Selina4(14),7(11)-dien-8-one	Histone deacetylase 4	0.7744	0.9297
Selina4(14),7(11)-dien-8-one	Phosphodiesterase 3A	0.7743	0.9294
Selina4(14),7(11)-dien-8-one	Dual specificty protein kinase CLK1	0.7708	0.853
Selina4(14),7(11)-dien-8-one	LSD1/CoREST complex	0.7653	0.9709
Selina4(14),7(11)-dien-8-one	Nuclear receptor ROR-beta	0.7593	0.955
Selina4(14),7(11)-dien-8-one	NT-3 growth factor receptor	0.7528	0.9589
Selina4(14),7(11)-dien-8-one	Phosphodiesterase 7A	0.7506	0.9929
Selina4(14),7(11)-dien-8-one	Cyclin-dependent kinase 5	0.7487	0.7909
Selina4(14),7(11)-dien-8-one	Kruppel-like factor 5	0.7485	0.8633
Selina4(14),7(11)-dien-8-one	Histone deacetylase 2	0.7461	0.9475
Selina4(14),7(11)-dien-8-one	Dual specificity protein kinase CLK2	0.7301	0.8096
Selina4(14),7(11)-dien-8-one	Ribosomal protein S6 kinase alpha 1	0.7293	0.8511
Selina4(14),7(11)-dien-8-one	DNA topoisomerase II alpha	0.7262	0.89
Selina4(14),7(11)-dien-8-one	Aurora kinase B/Inner centromere protein	0.7243	0.975
Selina4(14),7(11)-dien-8-one	Palmitoleoyl-protein carboxylesterase NOTUM	0.7184	0.9714
Selina4(14),7(11)-dien-8-one	Tyrosyl-DNA phosphodiesterase 1	0.715	0.7122
Selina4(14),7(11)-dien-8-one	Formyl peptide receptor 1	0.712	0.9356
Selina4(14),7(11)-dien-8-one	Proteasome component C5	0.7073	0.9
Selina4(14),7(11)-dien-8-one	Protein kinase C delta	0.7055	0.9779
Selina4(14),7(11)-dien-8-one	Sodium channel protein type II alpha subunit	0.7055	0.955
Selina4(14),7(11)-dien-8-one	Protein kinase C beta	0.7048	0.9763
Selina4(14),7(11)-dien-8-one	Histone deacetylase 10	0.7025	0.9008
Selina4(14),7(11)-dien-8-one	ADAM10	0.6999	0.975
Selina4(14),7(11)-dien-8-one	Sphingosine 1-phosphate receptor Edg-8	0.6972	1
Selina4(14),7(11)-dien-8-one	Lipoxin A4 receptor	0.6971	1
Selina4(14),7(11)-dien-8-one	Toll-like receptor 4	0.6917	0.925
Selina4(14),7(11)-dien-8-one	Beta-1 adrenergic receptor	0.6866	0.9556
Selina4(14),7(11)-dien-8-one	C5a anaphylatoxin chemotactic receptor	0.6842	0.9262
Selina4(14),7(11)-dien-8-one	C-C chemokine receptor type 1	0.6832	0.895
Selina4(14),7(11)-dien-8-one	Voltage-gated N-type calcium channel alpha-1B subunit	0.6795	0.9714
Selina4(14),7(11)-dien-8-one	Adenosine A2b receptor	0.6762	0.9859
Selina4(14),7(11)-dien-8-one	11-beta-hydroxysteroid dehydrogenase 2	0.6732	0.9478
Selina4(14),7(11)-dien-8-one	Serine/threonine-protein kinase c-TAK1	0.6732	0.8881
Selina4(14),7(11)-dien-8-one	Serine/threonine-protein kinase TBK1	0.6658	0.9048
Selina4(14),7(11)-dien-8-one	Acetyl-CoA carboxylase 2	0.6611	0.98
Selina4(14),7(11)-dien-8-one	Proteasome subunit beta type-9	0.6609	0.975
Selina4(14),7(11)-dien-8-one	Integrin alpha-5/beta-1	0.6597	0.9639
Selina4(14),7(11)-dien-8-one	PI3-kinase p110-alpha/p85-alpha	0.6595	0.9433
Selina4(14),7(11)-dien-8-one	Voltage-gated T-type calcium channel alpha-1H subunit	0.6594	0.9857
Selina4(14),7(11)-dien-8-one	Tyrosine-protein kinase ITK/TSK	0.6502	0.95
Selina4(14),7(11)-dien-8-one	Sodium channel protein type III alpha subunit	0.6502	0.969
Selina4(14),7(11)-dien-8-one	Signal transducer and activator of transcription 3	0.6488	0.8269
Selina4(14),7(11)-dien-8-one	Stimulator of interferon genes protein	0.6478	0.9548
Selina4(14),7(11)-dien-8-one	Platelet-derived growth factor receptor alpha	0.6433	0.9107
Selina4(14),7(11)-dien-8-one	Kappa opioid receptor	0.641	0.981
Selina4(14),7(11)-dien-8-one	PI3-kinase p110-beta subunit	0.64	0.9875
Selina4(14),7(11)-dien-8-one	Histone deacetylase 1	0.639	0.9592
Selina4(14),7(11)-dien-8-one	Glycine receptor subunit alpha-1	0.6374	0.9071
Selina4(14),7(11)-dien-8-one	FML2_HUMAN	0.6355	1
Selina4(14),7(11)-dien-8-one	Pyroglutamylated RFamide peptide receptor	0.6353	0.85
Selina4(14),7(11)-dien-8-one	Dual specificity protein phosphatase 3	0.6345	0.94
Selina4(14),7(11)-dien-8-one	Transmembrane protease serine 6	0.6275	0.9833
Selina4(14),7(11)-dien-8-one	Dopamine D3 receptor	0.6251	0.9048
Selina4(14),7(11)-dien-8-one	Cyclin-dependent kinase 1/cyclin B1	0.6248	0.9124
Selina4(14),7(11)-dien-8-one	Kelch-like ECH-associated protein 1	0.6229	0.8238
Selina4(14),7(11)-dien-8-one	Heat shock protein HSP 90-beta	0.6223	0.9677
Selina4(14),7(11)-dien-8-one	Monoamine oxidase A	0.6212	0.9149
Selina4(14),7(11)-dien-8-one	Retinoid X receptor alpha	0.6209	0.9167
Selina4(14),7(11)-dien-8-one	MAP kinase ERK2	0.6189	0.8382
Selina4(14),7(11)-dien-8-one	Serine/threonine-protein kinase TAO1	0.6186	0.8933
Selina4(14),7(11)-dien-8-one	Dual specificity mitogen-activated protein kinase kinase 2	0.6181	0.8
Selina4(14),7(11)-dien-8-one	Neurotensin receptor 2	0.6178	1
Selina4(14),7(11)-dien-8-one	G-protein coupled receptor 35	0.6166	0.8934
Selina4(14),7(11)-dien-8-one	PI3-kinase p110-gamma subunit	0.6158	0.9571
Selina4(14),7(11)-dien-8-one	B-cell lymphoma 6 protein	0.6121	0.9286
Selina4(14),7(11)-dien-8-one	MAP/microtubule affinity-regulating kinase 4	0.6092	0.795
Selina4(14),7(11)-dien-8-one	Egl nine homolog 1	0.6042	0.934
Selina4(14),7(11)-dien-8-one	Cystic fibrosis transmembrane conductance regulator	0.6027	0.9571
Selina4(14),7(11)-dien-8-one	Nuclear receptor subfamily 4 group A member 1	0.6005	0.78
Selina4(14),7(11)-dien-8-one	Tyrosine-protein kinase ZAP-70	0.5979	0.825
Selina4(14),7(11)-dien-8-one	Dopamine D1 receptor	0.5966	0.91
Selina4(14),7(11)-dien-8-one	Retinoid X receptor beta	0.5966	0.95
Selina4(14),7(11)-dien-8-one	Dopamine D2 receptor	0.596	0.9562
Selina4(14),7(11)-dien-8-one	Protein kinase N1	0.5883	0.8071
Selina4(14),7(11)-dien-8-one	Histone deacetylase 11	0.5824	0.8856
Selina4(14),7(11)-dien-8-one	BMP-2-inducible protein kinase	0.5812	0.7811
Selina4(14),7(11)-dien-8-one	Histamine H3 receptor	0.5769	0.9143
Selina4(14),7(11)-dien-8-one	Neurokinin 2 receptor	0.5756	0.9889
Selina4(14),7(11)-dien-8-one	Cystinyl aminopeptidase	0.5752	0.9764
Selina4(14),7(11)-dien-8-one	Cyclin-dependent kinase 1/cyclin B	0.5736	0.96
[truncated: 271 more rows]

## Sheet: Topology
Node	Degree	Clustering coefficient	Closeness centrality
[truncated: 253 more rows]
